# Supplementary material for: Comparison of the Proteomes and Phosphoproteomes of S. cerevisiae Cells Harvested with Different Strategies
Source: Proteomes. 2023 Sep 27;11(4):28. doi: 10.3390/proteomes11040028 (PMC10594529; doi:10.3390/proteomes11040028)
Supplement: Supplementary file 1 [file proteomes-11-00028-s001.zip]

Archive with 2 entries (2 files):
- proteomes-2572280-supplementary-figure s1_updated.pdf
- proteomes-2572280-supplementary-table s1.xlsx
