# Supplementary material for: Comparison of the Proteomes and Phosphoproteomes of S. cerevisiae Cells Harvested with Different Strategies
Source: Proteomes. 2023 Sep 27;11(4):28. doi: 10.3390/proteomes11040028 (PMC10594529; doi:10.3390/proteomes11040028)
Supplement: Supplementary file 1 [file proteomes-11-00028-s001.zip › proteomes-2572280-supplementary-table s1.xlsx]

## Sheet: List of the Proteins
Table S1A: Proteins quantified in the experiment. Columns include: Protein ID, Gene symbol, Description, Number of Peptides assigned to a given protein, and 9 columns of TMT signal-to-noise values that have been scaled to 100 across all channels.
				126_sn scaled	127n_sn scaled	127c_sn scaled	128n_sn scaled	128c_sn scaled	129n_sn scaled	129c_sn scaled	130n_sn scaled	130c_sn scaled
Protein Id	Gene Symbol	Description	Number of peptides	centrifugation 400 rep1	centrifugation 400 rep2	centrifugation 400 rep3	centrifugation 4000 rep1	centrifugation 4000 rep2	centrifugation 4000 rep3	filtration rep1	filtration rep2	filtration rep3
sp|P35999|PMIP_YEAST	OCT1	Mitochondrial intermediate peptidase	19	11.1806	11.5392	11.4323	10.9792	11.2151	11.0529	10.5895	11.1596	10.8515
sp|P18238|ADT3_YEAST	AAC3	ADP,ATP carrier protein 3	90	11.8035	11.9103	11.3589	10.9208	11.1903	10.8818	10.4652	10.9093	10.5599
sp|Q02895|AAD16_YEAST	AAD16	Putative aryl-alcohol dehydrogenase AAD16	4	11.2366	10.0273	11.86	11.7368	12.2081	11.9499	12.4334	10.5839	7.96404
sp|P53909|ADE_YEAST	AAH1	Adenine deaminase	42	10.9928	11.5606	11.0036	10.9186	10.7096	10.6665	11.3763	11.6272	11.1447
sp|P37898|AAP1_YEAST	AAP1	Alanine/arginine aminopeptidase	92	11.213	11.5851	10.9375	11.1744	11.2317	10.8659	11.26	10.8012	10.9312
sp|P32357|AAR2_YEAST	AAR2	A1 cistron-splicing factor AAR2	6	11.0747	10.5844	11.5984	11.4796	10.9927	11.9357	10.8272	11.143	10.3644
sp|Q01802|AATM_YEAST	AAT1	Aspartate aminotransferase, mitochondrial	25	11.2592	11.4303	11.002	11.0056	11.1157	10.9691	11.3772	11.3595	10.4814
sp|P23542|AATC_YEAST	AAT2	Aspartate aminotransferase, cytoplasmic	70	10.4095	11.044	11.0977	10.6581	11.1326	11.4882	10.8642	11.2219	12.0838
sp|P32783|MCES_YEAST	ABD1	mRNA cap guanine-N7 methyltransferase	15	11.6322	10.8276	11.624	11.3913	11.1267	11.2189	10.872	10.6716	10.6356
sp|P14164|ABF1_YEAST	ABF1	ARS-binding factor 1	17	11.0947	10.4841	11.4248	11.5479	11.1209	11.2003	11.6535	10.7094	10.7645
sp|Q02486|ABF2_YEAST	ABF2	ARS-binding factor 2, mitochondrial	34	10.3464	10.2213	11.2493	11.389	11.639	11.7901	11.2669	10.8904	11.2075
sp|P15891|ABP1_YEAST	ABP1	Actin-binding protein	104	10.9005	10.4332	10.8952	10.6989	10.825	11.7213	11.1563	11.2517	12.1179
sp|Q08641|AB140_YEAST	ABP140	tRNA(Thr) (cytosine(32)-N(3))-methyltransferase	46	10.9557	10.2769	11.35	11.5058	11.4062	11.8082	11.6106	10.2894	10.7973
sp|P37254|ADCS_YEAST	ABZ1	Aminodeoxychorismate synthase	24	11.1273	11.1124	11.6025	11.1222	11.0181	10.9017	11.4848	11.3024	10.3286
sp|Q03266|PABC_YEAST	ABZ2	Aminodeoxychorismate lyase	15	11.8922	11.1026	11.4702	11.3758	11.4143	10.6011	11.0406	10.8361	10.2671
sp|P31787|ACBP_YEAST	ACB1	Acyl-CoA-binding protein	29	11.3637	10.4731	11.6315	11.7487	11.9488	11.3084	12.1637	8.82732	10.5347
sp|Q00955|ACAC_YEAST	ACC1	Acetyl-CoA carboxylase	426	11.404	11.1094	11.165	11.1925	11.1813	10.9112	11.0183	11.1927	10.8254
sp|P21192|ACE2_YEAST	ACE2	Metallothionein expression activator	4	11.8199	11.0474	11.5186	11.5847	12.5859	10.5647	10.1103	9.99208	10.7764
sp|Q12168|ENG2_YEAST	ACF2	Endo-1,3(4)-beta-glucanase 2	27	11.3369	11.2527	11.0823	10.9924	11.0527	10.7852	11.0567	11.8343	10.6068
sp|P47129|ACF4_YEAST	ACF4	Assembly-complementing factor 4	6	10.4635	9.14558	10.3878	11.4523	11.275	11.571	12.336	11.241	12.1278
sp|P32316|ACH1_YEAST	ACH1	Acetyl-CoA hydrolase	84	10.7341	11.2481	10.8482	11.1732	11.4488	11.6546	10.177	10.949	11.767
sp|Q07622|ACK1_YEAST	ACK1	Activator of C kinase protein 1	18	11.6646	10.8435	11.3231	11.5727	11.0716	11.0171	10.9903	10.9758	10.5413
sp|Q03771|ACL4_YEAST	ACL4	Assembly chaperone of RPL4	27	11.413	10.9266	11.1469	11.0817	10.7611	11.1009	11.4331	11.6493	10.4874
sp|Q08981|ACM1_YEAST	ACM1	APC/C-CDH1 modulator 1	1	12.06	11.9353	13.2168	12.1739	11.2984	9.45458	9.77416	11.4264	8.66055
sp|P19414|ACON_YEAST	ACO1	Aconitate hydratase, mitochondrial	195	10.8759	11.2184	11.106	11.0771	11.2236	11.6301	10.5197	10.6675	11.6818
sp|P39533|ACON2_YEAST	ACO2	Homocitrate dehydratase, mitochondrial	40	11.1055	11.5493	11.1734	10.9221	11.2393	10.934	11.1483	10.7254	11.2026
sp|P32463|ACPM_YEAST	ACP1	Acyl carrier protein, mitochondrial	7	12.5647	10.9126	10.842	11.3555	12.3174	13.0852	10.736	6.76851	11.418
sp|Q01574|ACS1_YEAST	ACS1	Acetyl-coenzyme A synthetase 1	28	12.2401	11.7068	11.9515	11.2182	11.1731	10.8227	9.97019	10.4657	10.4518
sp|P52910|ACS2_YEAST	ACS2	Acetyl-coenzyme A synthetase 2	98	11.0894	10.7222	10.9612	11.1342	11.2762	11.1717	11.1343	11.2263	11.2845
sp|P60010|ACT_YEAST	ACT1	Actin	285	10.9699	11.1879	11.2806	11.0666	10.9299	11.2681	11.0749	11.11	11.1121
sp|Q02336|ADA2_YEAST	ADA2	Transcriptional adapter 2	12	10.6995	11.8747	11.6438	11.2076	11.6235	10.7126	11.1697	10.4975	10.5711
sp|Q03233|ADD37_YEAST	ADD37	Alpha1-proteinase inhibitor-degradation deficient protein 37	9	10.4434	11.3875	11.1057	11.4303	10.7326	10.6442	11.064	11.6612	11.5311
sp|P36040|POC2_YEAST	ADD66	Proteasome assembly chaperone 2	8	10.9662	11.8063	10.8012	10.9478	11.2735	11.0932	11.22	11.23	10.6618
sp|P27616|PUR7_YEAST	ADE1	Phosphoribosylaminoimidazole-succinocarboxamide synthase	55	11.4418	11.5707	11.2595	10.9204	10.9931	10.6471	11.2176	11.1157	10.8341
sp|P80210|PURA_YEAST	ADE12	Adenylosuccinate synthetase	56	11.429	10.7025	11.3254	11.651	11.3203	11.1426	11.1772	10.6917	10.5604
sp|Q05911|PUR8_YEAST	ADE13	Adenylosuccinate lyase	64	11.1045	11.1375	11.4666	10.9375	10.9466	10.9689	11.1513	11.2407	11.0464
sp|P54113|PUR91_YEAST	ADE16	Bifunctional purine biosynthesis protein ADE16	73	10.8627	11.2441	11.4481	11.1091	10.9062	11.0292	11.3077	11.2879	10.8051
sp|P38009|PUR92_YEAST	ADE17	Bifunctional purine biosynthesis protein ADE17	47	10.6853	11.1516	11.9168	11.488	11.0458	10.9864	10.7485	11.1182	10.8594
sp|P21264|PUR6_YEAST	ADE2	Phosphoribosylaminoimidazole carboxylase	57	11.081	11.409	11.512	10.7773	11.2075	10.9802	11.0592	11.1045	10.8693
sp|P07245|C1TC_YEAST	ADE3	C-1-tetrahydrofolate synthase, cytoplasmic	134	10.7233	11.375	10.9957	10.902	11.1641	11.1727	11.1042	10.9139	11.6491
sp|P04046|PUR1_YEAST	ADE4	Amidophosphoribosyltransferase	50	11.0233	10.8618	11.0764	11.3354	11.0935	10.9895	11.1439	11.0068	11.4694
sp|P07244|PUR2_YEAST	ADE5,7	Bifunctional purine biosynthetic protein ADE5,7	123	10.7774	10.3641	11.1417	11.5046	11.4262	11.301	11.2461	11.2801	10.9587
sp|P38972|PUR4_YEAST	ADE6	Phosphoribosylformylglycinamidine synthase	161	11.1593	10.9971	11.4796	11.3098	11.2147	10.9102	11.2575	10.958	10.7137
sp|P04161|PUR3_YEAST	ADE8	Phosphoribosylglycinamide formyltransferase	13	11.4265	11.6628	11.5257	10.3316	11.1408	10.9459	10.9789	11.1712	10.8167
sp|Q2V2Q1|ADF1_YEAST	ADF1	Antisense of depressing factor protein 1	2	12.881	10.4175	10.3609	9.67526	11.4504	11.7927	11.8431	9.73852	11.8407
sp|P00330|ADH1_YEAST	ADH1	Alcohol dehydrogenase 1	295	10.8721	11.771	10.9804	10.6943	11.0513	10.696	10.8499	11.0347	12.0502
sp|P00331|ADH2_YEAST	ADH2	Alcohol dehydrogenase 2	165	11.4809	10.9978	11.3972	11.9773	11.3634	11.1563	10.9048	10.4917	10.2305
sp|P07246|ADH3_YEAST	ADH3	Alcohol dehydrogenase 3, mitochondrial	78	11.2135	10.6411	11.192	11.5266	11.2957	11.2792	11.2052	10.8163	10.8304
sp|P10127|ADH4_YEAST	ADH4	Alcohol dehydrogenase 4	11	11.0421	11.9343	11.0773	10.6626	10.451	10.6261	11.5168	11.6708	11.0189
sp|P38113|ADH5_YEAST	ADH5	Alcohol dehydrogenase 5	80	11.3723	11.4525	11.2643	11.0108	11.1438	10.8283	11.1019	11.0676	10.7584
sp|Q04894|ADH6_YEAST	ADH6	NADP-dependent alcohol dehydrogenase 6	69	10.3757	10.5709	10.9672	11.3872	11.1893	11.4197	11.4585	10.8681	11.7634
sp|Q03677|MTND_YEAST	ADI1	1,2-dihydroxy-3-keto-5-methylthiopentene dioxygenase	14	11.2844	10.9166	11.0069	11.585	11.0632	11.5319	10.8423	11.2595	10.5102
sp|P07170|KAD2_YEAST	ADK1	Adenylate kinase	56	10.6256	10.2853	11.0531	10.7864	10.6906	10.863	12.898	12.0172	10.7808
sp|P26364|KAD3_YEAST	ADK2	GTP:AMP phosphotransferase, mitochondrial	3	13.0925	10.67	11.0735	12.3442	11.19	11.2456	10.5783	10.5715	9.23439
sp|P47143|ADK_YEAST	ADO1	Adenosine kinase	83	11.0922	10.745	11.0989	11.1959	11.0082	11.1169	10.7854	11.4023	11.5553
sp|P25371|ADP1_YEAST	ADP1	Probable ATP-dependent permease	20	11.6588	11.0824	11.5394	11.3761	11.0009	10.8163	10.7283	11.4886	10.3093
sp|P07248|ADR1_YEAST	ADR1	Regulatory protein ADR1	19	11.7088	11.3152	11.2127	11.1934	11.4753	11.2204	10.423	11.0085	10.4426
sp|P32493|AEP1_YEAST	AEP1	ATPase expression protein 1, mitochondrial	3	11.5456	11.8248	10.8424	11.5063	11.1576	11.7297	9.94436	10.4376	11.0117
sp|P22136|AEP2_YEAST	AEP2	ATPase expression protein 2, mitochondrial	13	11.7158	11.0203	11.2378	11.14	11.3426	10.8947	10.9501	11.5212	10.1776
sp|Q12089|AEP3_YEAST	AEP3	ATPase expression protein 3	1	12.8614	9.93304	12.4374	12.531	10.8528	11.5801	11.022	12.36	6.42235
sp|P32317|AFG1_YEAST	AFG1	Protein AFG1	27	11.0193	11.1776	11.1103	11.103	11.2493	11.1331	10.7369	11.3623	11.1083
sp|P32794|AFG2_YEAST	AFG2	ATPase family gene 2 protein	48	10.9192	11.3559	11.2934	10.8857	10.7126	10.5194	11.5713	11.3532	11.3892
sp|P39925|AFG3_YEAST	AFG3	Mitochondrial respiratory chain complexes assembly protein AFG3	25	11.212	11.193	11.1349	11.365	11.1799	11.1415	11.1487	11.1001	10.5249
sp|Q99222|AFI1_YEAST	AFI1	ARF3-interacting protein 1	7	11.5249	11.2103	11.9216	11.5625	11.5556	10.7495	10.579	10.717	10.1796
sp|P22149|AFT1_YEAST	AFT1	Iron-regulated transcriptional activator AFT1	3	12.0364	10.0608	12.4908	10.2582	9.88098	12.8137	11.2223	10.551	10.6857
sp|Q08957|AFT2_YEAST	AFT2	Iron-regulated transcriptional activator AFT2	3	10.6112	9.6292	11.1691	11.3737	11.8297	12.1959	10.5819	10.6078	12.0015
sp|Q12482|AGC1_YEAST	AGC1	Mitochondrial aspartate-glutamate transporter AGC1	11	11.5894	11.9644	11.0833	11.3358	11.1319	10.8356	10.9732	11.3286	9.75778
sp|Q04412|AGE1_YEAST	AGE1	ADP-ribosylation factor GTPase-activating protein effector protein 1	5	12.8013	11.3464	11.9546	10.2257	11.4101	11.3563	10.7019	11.7006	8.50307
sp|P40529|AGE2_YEAST	AGE2	ADP-ribosylation factor GTPase-activating protein effector protein 2	18	11.0213	10.2967	11.5153	11.4358	11.4133	11.1316	11.3357	11.2393	10.611
sp|P25376|AGP1_YEAST	AGP1	General amino acid permease AGP1	9	12.6094	11.8459	11.7304	10.755	10.4964	10.6523	10.2875	11.1718	10.4513
sp|P38090|AGP2_YEAST	AGP2	General amino acid permease AGP2	1	12.4522	11.3408	12.2897	11.9506	9.19852	11.6204	10.8562	10.9996	9.29204
sp|P43567|AGX1_YEAST	AGX1	Alanine--glyoxylate aminotransferase 1	26	11.8992	11.7194	12.0944	10.9467	10.7115	10.7943	10.583	10.8232	10.4284
sp|Q12449|AHA1_YEAST	AHA1	Hsp90 co-chaperone AHA1	34	11.4654	12.0094	11.2185	10.8597	10.8581	11.024	10.4977	10.6215	11.4457
sp|Q12433|AHC1_YEAST	AHC1	Protein AHC1	4	11.5672	10.843	12.1546	11.3739	10.3385	11.0638	10.9553	11.3495	10.3542
sp|P38013|AHP1_YEAST	AHP1	Peroxiredoxin AHP1	127	12.132	12.5209	11.8162	10.9611	10.3317	9.32712	9.4901	12.9635	10.4574
sp|P03875|AI1M_YEAST	AI1	Putative COX1/OXI3 intron 1 protein	10	13.8659	10.7277	11.6636	11.5707	10.9882	10.9206	11.0533	10.7582	8.45182
sp|P03876|AI2M_YEAST	AI2	Putative COX1/OXI3 intron 2 protein	1	10.2364	10.2225	8.43612	12.8699	9.3228	12.0977	11.4474	14.8347	10.5325
sp|P52923|AIF1_YEAST	AIF1	Apoptosis-inducing factor 1	16	11.8551	10.6142	11.9534	11.0423	11.0665	11.3455	11.1445	11.0179	9.96063
sp|P39965|SYPM_YEAST	AIM10	Probable proline--tRNA ligase, mitochondrial	25	11.5865	11.7123	11.7363	11.0979	10.8688	10.7824	10.8541	10.8237	10.5379
sp|P87275|AIM11_YEAST	AIM11	Altered inheritance of mitochondria protein 11	1	10.4664	9.8152	12.8408	12.3846	10.4362	10.0863	11.2015	11.5819	11.1871
sp|P53109|AIM14_YEAST	AIM14	Probable metalloreductase AIM14	4	11.1095	10.8225	12.0294	10.6946	11.0259	11.4445	11.1476	11.3273	10.3986
sp|P23180|AIM17_YEAST	AIM17	Probable oxidoreductase AIM17	30	11.5328	11.1921	11.3919	11.1133	11.1705	11.1427	10.3966	10.7676	11.2926
sp|P38884|AIM18_YEAST	AIM18	Altered inheritance of mitochondria protein 18, mitochondrial	7	11.5035	11.6473	10.8651	11.3348	11.7121	10.9051	10.5194	10.9654	10.5473
sp|P40502|AIM19_YEAST	AIM19	Altered inheritance of mitochondria protein 19, mitochondrial	3	12.2571	9.515	11.5867	13.6396	11.0958	12.5321	10.4128	8.9543	10.0066
sp|P39721|AIM2_YEAST	AIM2	Protein AIM2	15	11.5444	11.6092	11.3929	10.4087	10.8799	10.9883	10.867	11.5516	10.758
sp|P40451|AIM20_YEAST	AIM20	Altered inheritance of mitochondria protein 20	4	21.3023	12.3312	10.9439	8.64739	9.7988	10.0108	9.19698	10.1438	7.62496
sp|P40563|AIM21_YEAST	AIM21	Altered inheritance of mitochondria protein 21	39	11.0746	10.527	11.6769	11.5966	11.7349	11.4496	11.3998	9.60022	10.9405
sp|P47051|LPLA_YEAST	AIM22	Putative lipoate-protein ligase A	7	11.8433	10.8033	11.3696	10.7109	11.5578	10.9314	11.0698	10.7807	10.933
sp|P47015|AIM23_YEAST	AIM23	Altered inheritance of mitochondria protein 23, mitochondrial	5	11.6935	11.1567	11.2339	11.2332	12.218	11.4071	10.8463	10.4376	9.7737
sp|P47127|AIM24_YEAST	AIM24	Altered inheritance of mitochondria protein 24, mitochondrial	33	10.8436	11.6062	11.1165	10.9545	11.1039	11.2048	11.191	10.9066	11.073
sp|P47140|AIM25_YEAST	AIM25	Altered inheritance rate of mitochondria protein 25	3	11.5542	10.811	12.3064	12.8808	11.2996	10.9933	11.321	9.41527	9.41851
sp|P36154|AIM29_YEAST	AIM29	Altered inheritance rate of mitochondria protein 29	9	10.9182	11.6515	11.1054	10.4957	11.1514	10.4443	10.987	11.2515	11.995
sp|P38266|AIM3_YEAST	AIM3	Altered inheritance of mitochondria protein 3	15	11.1566	10.0636	11.1971	12.2839	11.7132	11.8195	10.989	10.0284	10.7487
sp|Q04689|AIM32_YEAST	AIM32	Altered inheritance of mitochondria protein 32	12	11.5697	11.158	11.4072	11.3111	11.1881	11.2504	11.42	10.5053	10.1902
sp|Q03673|AIM34_YEAST	AIM34	Altered inheritance of mitochondria protein 34, mitochondrial	1	11.6875	11.0358	12.4906	9.84116	11.4445	11.1752	11.5939	10.4956	10.2359
sp|Q03798|AIM36_YEAST	AIM36	Altered inheritance of mitochondria protein 36, mitochondrial	8	10.7888	11.415	11.2628	10.8081	11.1715	10.9482	11.0966	11.2699	11.2392
sp|Q08223|AIM39_YEAST	AIM39	Altered inheritance of mitochondria protein 39, mitochondrial	7	11.3127	11.3785	11.4754	11.4203	11.314	11.1257	10.9696	11.3287	9.67505
sp|P38305|AIM4_YEAST	AIM4	Altered inheritance of mitochondria protein 4	1	10.7286	7.54444	10.6019	15.2814	13.6465	14.1969	11.5134	7.90891	8.57799
sp|Q12032|AIM41_YEAST	AIM41	Altered inheritance of mitochondria protein 41, mitochondrial	17	11.1371	11.3916	10.5406	10.8342	11.1503	11.039	10.8244	11.8322	11.2506
sp|Q99299|AIM44_YEAST	AIM44	Altered inheritance of mitochondria protein 44	1	11.0387	10.7502	11.8592	11.2084	10.8826	10.9834	11.1853	12.17	9.92217
sp|Q12480|ETFA_YEAST	AIM45	Probable electron transfer flavoprotein subunit alpha, mitochondrial	26	11.2276	11.7227	11.5174	10.8297	11.3216	10.5161	11.1429	11.0731	10.6488
sp|P38885|AIM46_YEAST	AIM46	Altered inheritance of mitochondria protein 46, mitochondrial	22	10.8394	10.565	11.2306	12.1383	11.6108	11.4467	10.7524	10.7671	10.6498
sp|Q07716|AIM6_YEAST	AIM6	Altered inheritance of mitochondria protein 6	17	10.9095	10.0758	11.547	12.7011	11.3622	11.4842	10.3225	11.3735	10.2243
sp|Q12156|AIM7_YEAST	AIM7	Protein AIM7	16	11.4441	11.3247	11.2863	10.9519	11.1719	10.7981	11.5075	11.7992	9.71621
sp|P40053|AIM9_YEAST	AIM9	Altered inheritance of mitochondria protein 9, mitochondrial	64	11.2592	11.1703	11.5493	11.0931	11.1297	11.1529	11.1321	10.978	10.5353
sp|P46680|AIP1_YEAST	AIP1	Actin-interacting protein 1	41	11.1905	11.445	11.2929	10.6923	11.1553	10.9774	10.9381	11.0965	11.2118
sp|P40507|AIR1_YEAST	AIR1	Protein AIR1	11	11.1114	9.90555	10.181	11.0977	11.5204	11.0418	11.5196	12.3302	11.2923
sp|Q12476|AIR2_YEAST	AIR2	Protein AIR2	14	9.97211	9.99289	10.145	12.0337	11.9887	11.9412	10.5492	11.5405	11.8367
sp|P38080|AKL1_YEAST	AKL1	Serine/threonine-protein kinase AKL1	38	11.1614	10.5852	11.3034	11.4077	11.2611	11.2345	11.3025	11.0268	10.7173
sp|P39010|AKR1_YEAST	AKR1	Palmitoyltransferase AKR1	15	11.344	11.253	10.6275	10.8358	11.1761	11.0176	11.0926	11.6164	11.037
sp|Q12013|AKR2_YEAST	AKR2	Probable palmitoyltransferase AKR2	6	11.457	10.5493	11.6134	11.1927	10.7616	10.4577	10.9491	11.4432	11.5761
sp|P40825|SYA_YEAST	ALA1	Alanine--tRNA ligase, mitochondrial	197	10.9241	10.6847	10.9877	11.0317	11.1558	11.196	11.3532	11.3049	11.3618
sp|P47019|ALB1_YEAST	ALB1	Ribosome biogenesis protein ALB1	15	10.871	11.7518	10.6003	11.3063	10.5905	10.8172	10.9043	12.1915	10.9671
sp|P47771|ALDH2_YEAST	ALD2	Aldehyde dehydrogenase [NAD(P)+] 1	14	11.8992	10.5205	11.4099	11.4374	11.0434	10.7674	11.3254	10.787	10.8098
sp|P54114|ALDH3_YEAST	ALD3	Aldehyde dehydrogenase [NAD(P)+] 2	58	11.1062	10.6743	11.6039	11.354	11.2026	11.3589	11.0023	10.9057	10.7919
sp|P46367|ALDH4_YEAST	ALD4	Potassium-activated aldehyde dehydrogenase, mitochondrial	110	11.5034	11.4322	11.5879	11.2346	11.1672	10.9759	10.6227	10.6721	10.8039
sp|P40047|ALDH5_YEAST	ALD5	Aldehyde dehydrogenase 5, mitochondrial	49	11.0508	10.6772	11.3609	11.2243	11.2978	11.0922	11.5417	11.0689	10.6862
sp|P54115|ALDH6_YEAST	ALD6	Magnesium-activated aldehyde dehydrogenase, cytosolic	225	11.0894	11.1455	11.2133	11.0939	11.1611	11.0494	10.9854	10.8387	11.4233
sp|Q08548|ALE1_YEAST	ALE1	Lysophospholipid acyltransferase	27	11.373	10.5752	11.6068	11.2973	10.857	11.4413	10.9173	11.3038	10.6284
sp|P53904|TBCB_YEAST	ALF1	Tubulin-specific chaperone B	1	11.0286	11.3107	11.3986	11.0311	10.9625	11.596	11.6555	10.0997	10.9172
sp|P16661|ALG1_YEAST	ALG1	Chitobiosyldiphosphodolichol beta-mannosyltransferase	15	11.6398	10.6422	11.8293	11.5065	10.856	10.7169	11.1728	11.4318	10.2046
sp|P53954|ALG11_YEAST	ALG11	GDP-Man:Man(3)GlcNAc(2)-PP-Dol alpha-1,2-mannosyltransferase	23	11.7045	11.8332	11.6191	10.5846	11.1017	10.4618	10.9668	11.1576	10.5707
sp|P53730|ALG12_YEAST	ALG12	Dol-P-Man:Man(7)GlcNAc(2)-PP-Dol alpha-1,6-mannosyltransferase	9	11.2852	10.9385	11.4439	10.5422	10.562	11.8365	11.3643	11.2173	10.81
sp|P53178|ALG13_YEAST	ALG13	UDP-N-acetylglucosamine transferase subunit ALG13	10	11.0301	11.4841	11.9492	10.9079	10.9609	10.5441	11.05	11.1813	10.8924
sp|P38242|ALG14_YEAST	ALG14	UDP-N-acetylglucosamine transferase subunit ALG14	2	13.5498	10.1678	11.2795	11.8574	11.0821	9.58238	10.7824	10.2633	11.4353
sp|P43636|ALG2_YEAST	ALG2	Alpha-1,3/1,6-mannosyltransferase ALG2	27	11.6417	10.8324	11.2748	11.6216	11.2746	10.965	11.0306	11.007	10.3523
sp|P38179|ALG3_YEAST	ALG3	Dol-P-Man:Man(5)GlcNAc(2)-PP-Dol alpha-1,3-mannosyltransferase	6	10.5955	11.8994	10.9096	11.0027	11.0487	10.2791	10.5799	11.6237	12.0614
sp|P40350|ALG5_YEAST	ALG5	Dolichyl-phosphate beta-glucosyltransferase	12	11.8474	11.2214	11.3705	12.4164	10.9834	10.8745	10.5745	10.989	9.72276
sp|Q12001|ALG6_YEAST	ALG6	Dolichyl pyrophosphate Man9GlcNAc2 alpha-1,3-glucosyltransferase	8	12.1414	10.8202	11.4534	10.8558	11.0418	10.744	10.9851	11.54	10.4183
sp|P40351|ALG8_YEAST	ALG8	Dolichyl pyrophosphate Glc1Man9GlcNAc2 alpha-1,3-glucosyltransferase	6	12.5712	10.7972	10.9681	11.0438	10.4552	10.9274	10.67	11.7546	10.8123
sp|P53868|ALG9_YEAST	ALG9	Alpha-1,2-mannosyltransferase ALG9	25	11.5713	11.4488	11.4887	11.3254	10.9508	10.9489	11.0845	11.0182	10.1634
sp|P43633|ALK1_YEAST	ALK1	Serine/threonine-protein kinase Haspin homolog ALK1	10	11.4301	11.6149	11.7139	11.7866	11.1568	10.8525	10.8305	10.4126	10.2021
sp|P32789|ALK2_YEAST	ALK2	Serine/threonine-protein kinase Haspin homolog ALK2	3	12.9973	11.1816	11.5722	10.337	11.0199	10.2913	11.4848	11.7974	9.3184
sp|P54783|ALO_YEAST	ALO1	D-arabinono-1,4-lactone oxidase	69	11.0553	10.8157	10.9443	11.3173	11.3781	11.2059	11.0131	10.9974	11.2728
sp|Q08269|ALR1_YEAST	ALR1	Magnesium transporter ALR1	15	11.1045	10.5037	11.3047	10.9176	11.0236	11.5027	11.3002	11.2146	11.1283
sp|P52893|ALAM_YEAST	ALT1	Probable alanine aminotransferase, mitochondrial	29	11.5774	11.298	11.2305	11.1645	11.5443	10.8116	10.8277	10.8546	10.6915
sp|P52892|ALAT_YEAST	ALT2	Probable alanine aminotransferase	5	11.2639	12.1571	11.3115	11.0378	11.0327	10.5769	10.8281	11.2877	10.5045
sp|P36117|ALY1_YEAST	ALY1	Arrestin-related trafficking adapter 6	12	11.5005	10.6101	11.5336	10.8003	11.0367	11.4971	11.2682	11.3032	10.4503
sp|P47029|ALY2_YEAST	ALY2	Arrestin-related trafficking adapter 3	17	11.5627	10.9367	11.3977	11.3436	10.989	11.1753	10.9038	11.1697	10.5215
sp|P15274|AMPD_YEAST	AMD1	AMP deaminase	44	11.5928	11.0192	11.616	11.2852	10.7953	10.9612	11.3547	11.0767	10.2989
sp|P38313|CENPU_YEAST	AME1	Inner kinetochore subunit AME1	7	11.9041	10.2154	11.7923	11.4273	11.5537	10.0607	11.4906	10.9317	10.6243
sp|P38285|AMN1_YEAST	AMN1	Antagonist of mitotic exit network protein 1	5	12.1557	11.4257	12.709	13.1364	11.8611	11.9956	8.73046	9.58412	8.40185
sp|P22855|MAN1_YEAST	AMS1	Alpha-mannosidase	50	11.5275	11.1003	11.7974	11.7732	11.282	11.7082	10.3483	10.5887	9.87446
sp|P32629|ANP1_YEAST	ANP1	Mannan polymerase II complex ANP1 subunit	27	10.9107	10.8637	11.0118	11.2832	11.3707	11.5562	11.0142	11.2388	10.7508
sp|P36090|ANR2_YEAST	ANR2	Uncharacterized protein ANR2	24	11.2068	10.8737	11.2917	10.8693	11.2741	10.9639	11.2913	11.2962	10.9329
sp|Q06497|ANT1_YEAST	ANT1	Peroxisomal adenine nucleotide transporter 1	11	11.3665	12.6238	11.4591	9.71872	11.041	10.5198	10.4439	11.6749	11.1523
sp|Q03687|ANY1_YEAST	ANY1	Scramblase ANY1	1	9.24225	9.32793	11.2143	10.8947	9.72081	10.3716	12.2206	13.1988	13.809
sp|Q06624|RHC31_YEAST	AOS1	DNA damage tolerance protein RHC31	12	11.6949	11.6359	11.4661	10.8566	11.2947	10.8079	11.2972	10.9535	9.99308
sp|P16550|APA1_YEAST	APA1	Protein APA1	60	10.6619	10.9811	11.1753	11.2259	11.1658	11.0664	11.3695	11.5231	10.831
sp|P22108|APA2_YEAST	APA2	Diadenosine 5',5'''-P1,P4-tetraphosphate phosphorylase 2	12	10.6656	10.5866	11.5891	11.5798	10.7376	11.1057	11.9155	11.5884	10.2317
sp|P53886|APC1_YEAST	APC1	Anaphase-promoting complex subunit 1	10	11.3408	11.1927	11.2449	10.8067	11.3359	10.9675	11.0232	11.5121	10.5762
sp|Q12157|APC11_YEAST	APC11	Anaphase-promoting complex subunit 11	1	9.83577	10.927	10.3401	11.4591	11.2602	11.6575	11.2059	10.856	12.4584
sp|Q12440|APC2_YEAST	APC2	Anaphase-promoting complex subunit 2	5	13.1844	12.0937	11.5681	11.5096	10.4774	9.36895	10.7418	11.3519	9.70423
sp|Q04601|APC4_YEAST	APC4	Anaphase-promoting complex subunit 4	6	12.2194	11.4979	11.3674	11.4567	10.9886	11.1906	10.7983	10.7647	9.71651
sp|Q08683|APC5_YEAST	APC5	Anaphase-promoting complex subunit 5	5	14.2878	12.8592	11.5112	10.3616	9.9464	10.4979	10.5525	10.7155	9.26784
sp|P38281|APD1_YEAST	APD1	Actin patches distal protein 1	30	10.9211	10.9141	11.4762	11.5636	11.0462	11.1886	11.3173	10.678	10.8948
sp|P14904|AMPL_YEAST	APE1	Vacuolar aminopeptidase 1	40	11.9962	12.2429	11.7471	10.4951	11.1628	11.1441	10.4162	10.2354	10.56
sp|P32454|APE2_YEAST	APE2	Aminopeptidase 2, mitochondrial	91	11.3485	11.0701	11.3024	11.399	11.2837	10.8987	11.2135	10.903	10.5812
sp|P37302|APE3_YEAST	APE3	Aminopeptidase Y	34	11.0347	11.5002	11.5791	11.6303	11.4574	11.8152	10.8131	9.94367	10.2264
sp|P38821|DNPEP_YEAST	APE4	Aspartyl aminopeptidase 4	29	10.9288	11.3275	11.6046	10.6111	11.1607	11.2694	11.0227	11.2762	10.7989
sp|P53940|APJ1_YEAST	APJ1	J domain-containing protein APJ1	4	12.2694	11.3702	11.6764	11.5562	11.1028	11.352	10.8073	9.81879	10.0469
sp|P27351|AP2B_YEAST	APL1	AP-2 complex subunit beta	30	11.699	11.8673	11.0767	11.112	10.8819	10.7555	10.9258	10.9671	10.7147
sp|P36000|AP1B1_YEAST	APL2	AP-1 complex subunit beta-1	43	11.3111	11.0841	11.2073	11.6267	11.2155	10.7866	11.1957	11.3383	10.2346
sp|P38065|AP2A_YEAST	APL3	AP-2 complex subunit alpha	45	11.772	11.1046	11.6513	11.2065	11.1669	11.0112	10.9576	11.0384	10.0914
sp|Q12028|AP1G1_YEAST	APL4	AP-1 complex subunit gamma-1	33	11.6325	10.7436	11.2282	11.2096	11.0241	11.2953	11.1621	10.8416	10.8629
sp|Q08951|AP3D_YEAST	APL5	AP-3 complex subunit delta	40	11.3082	10.8163	11.5584	11.2929	11.1995	10.9138	11.2972	10.7594	10.8543
sp|P46682|AP3B_YEAST	APL6	AP-3 complex subunit beta	47	11.475	10.9413	11.6035	11.229	11.1176	10.9422	11.1233	11.1379	10.4303
sp|Q00776|AP1M1_YEAST	APM1	AP-1 complex subunit mu-1-I	18	11.4235	11.6211	11.6739	11.5862	10.7765	11.0132	11.003	10.8134	10.0892
sp|P38700|APM2_YEAST	APM2	Adaptin medium chain homolog APM2	5	13.0567	11.6197	10.9389	9.23844	11.4094	10.8652	11.0731	11.1525	10.646
sp|P38153|AP3M_YEAST	APM3	AP-3 complex subunit mu	25	11.7731	11.4358	11.6088	11.4612	11.058	10.9321	11.1018	10.9796	9.64972
sp|Q99186|AP2M_YEAST	APM4	AP-2 complex subunit mu	14	11.7032	10.7796	11.6251	11.0933	11.3182	11.1008	11.3912	10.8711	10.1175
sp|P22936|APN1_YEAST	APN1	Apurinic-apyrimidinic endonuclease 1	17	11.6664	11.3983	10.8879	10.9553	11.1205	10.9163	10.7961	10.9692	11.29
sp|P38207|APN2_YEAST	APN2	DNA-(apurinic or apyrimidinic site) endonuclease 2	1	12.2992	12.0592	12.8246	10.8193	11.8517	9.31661	10.359	9.62829	10.8421
sp|P53933|APP1_YEAST	APP1	Phosphatidate phosphatase APP1	3	12.0546	10.3939	11.4223	11.9128	11.8016	11.6121	10.1228	10.6905	9.98935
sp|P40532|APQ12_YEAST	APQ12	Nuclear membrane organization protein APQ12	1	11.4265	10.6762	12.6726	9.82477	10.3782	10.6959	10.0325	12.7659	11.5275
sp|P35181|AP1S1_YEAST	APS1	AP-1 complex subunit sigma-1	4	11.4935	11.3848	11.5055	10.5378	11.5923	11.2012	10.7221	11.0587	10.504
sp|Q00381|AP2S_YEAST	APS2	AP-2 complex subunit sigma	1	11.1184	9.89252	10.913	10.8782	11.5315	11.0235	12.631	11.4149	10.5971
sp|P47064|AP3S_YEAST	APS3	AP-3 complex subunit sigma	4	11.4793	10.7135	11.8168	10.6934	11.3061	11.1298	11.3882	10.5762	10.8966
sp|P49435|APT1_YEAST	APT1	Adenine phosphoribosyltransferase 1	27	11.1348	11.2583	11.2921	11.3537	11.1195	10.8095	11.1569	11.1067	10.7685
sp|P36973|APT2_YEAST	APT2	Adenine phosphoribosyltransferase 2	3	11.8355	10.6348	11.7036	11.5375	10.7313	10.7595	10.8921	10.9262	10.9796
sp|P53943|AQR1_YEAST	AQR1	Probable transporter AQR1	4	10.7955	10.4582	10.7587	12.2518	10.2004	11.1171	11.0014	11.3737	12.0432
sp|P38115|ARA1_YEAST	ARA1	D-arabinose dehydrogenase [NAD(P)+] heavy chain	54	11.1593	11.4197	11.527	11.1762	11.0228	10.862	10.8993	11.339	10.5948
sp|Q04212|ARA2_YEAST	ARA2	D-arabinose 1-dehydrogenase	12	11.3359	10.8959	11.2991	11.423	11.3711	11.0035	11.0032	11.0462	10.622
sp|P40024|ARB1_YEAST	ARB1	ABC transporter ATP-binding protein ARB1	117	10.9593	11.3215	11.3528	10.9892	11.1136	10.734	11.1763	11.2527	11.1005
sp|P46672|ARC1_YEAST	ARC1	tRNA-aminoacylation cofactor ARC1	118	11.2363	11.3223	11.1283	10.9184	11.0703	11.1884	11.0374	11.0282	11.0704
sp|P40518|ARPC5_YEAST	ARC15	Actin-related protein 2/3 complex subunit 5	15	10.9217	10.303	10.5032	11.5142	12.1446	11.2947	11.7882	10.3434	11.187
sp|Q05933|ARPC3_YEAST	ARC18	Actin-related protein 2/3 complex subunit 3	13	11.6925	12.2155	10.8649	10.7582	10.9262	10.3889	10.7606	11.1147	11.2785
sp|P33204|ARPC4_YEAST	ARC19	Actin-related protein 2/3 complex subunit 4	7	10.1188	11.2601	10.7473	13.2793	11.6266	10.3354	11.257	10.2441	11.1313
sp|P53731|ARPC2_YEAST	ARC35	Actin-related protein 2/3 complex subunit 2	34	10.3984	11.3067	10.7991	11.9923	11.7011	10.7918	10.4129	10.1199	12.4778
sp|P38328|ARPC1_YEAST	ARC40	Actin-related protein 2/3 complex subunit 1	35	12.0059	11.4883	11.3061	11.0321	11.1472	10.8514	10.7894	10.9302	10.4495
sp|P07347|ARD1_YEAST	ARD1	N-terminal acetyltransferase A complex catalytic subunit ARD1	20	11.5873	10.5136	11.2653	11.9373	11.2139	10.906	11.0798	11.302	10.1949
sp|P25628|ARE1_YEAST	ARE1	Sterol O-acyltransferase 1	10	11.6963	9.71752	11.057	11.6247	10.9996	11.1585	11.0133	11.617	11.116
sp|P53629|ARE2_YEAST	ARE2	Sterol O-acyltransferase 2	16	11.8262	10.8141	11.3956	11.7672	10.6512	11.1451	11.2487	11.0479	10.1039
sp|P11076|ARF1_YEAST	ARF1	ADP-ribosylation factor 1	83	11.5477	11.7781	11.1704	11.3776	10.8178	10.4322	10.9741	11.2389	10.6632
sp|P19146|ARF2_YEAST	ARF2	ADP-ribosylation factor 2	6	9.48094	12.194	9.50684	12.6501	10.6183	10.5446	10.6339	10.7907	13.5807
sp|P40994|ARF3_YEAST	ARF3	ADP-ribosylation factor 3	7	11.565	10.8445	10.9957	10.9107	11.6604	10.8742	11.401	11.2522	10.4964
sp|P22768|ASSY_YEAST	ARG1	Argininosuccinate synthase	30	11.4331	11.2487	11.1222	11.0779	11.1365	11.1451	11.2824	10.6348	10.9192
sp|P40360|NAGS_YEAST	ARG2	Amino-acid acetyltransferase, mitochondrial	2	11.3686	12.1983	11.5817	10.4012	11.6848	10.8091	9.7985	10.2234	11.9345
sp|P05150|OTC_YEAST	ARG3	Ornithine carbamoyltransferase	3	11.0979	10.7379	12.029	12.2579	10.9798	10.5939	10.9289	11.4858	9.88896
sp|P04076|ARLY_YEAST	ARG4	Argininosuccinate lyase	31	11.5182	11.1134	11.9313	11.7156	11.4018	11.0951	11.0101	10.4407	9.77377
sp|Q01217|ARG56_YEAST	ARG5,6	Protein ARG5,6, mitochondrial	32	12.4381	11.2119	11.9531	10.3896	11.1309	11.0512	10.87	10.7138	10.2413
sp|Q04728|ARGJ_YEAST	ARG7	Arginine biosynthesis bifunctional protein ArgJ, mitochondrial	38	11.0998	11.7889	11.0797	10.9737	10.8304	11.0034	10.8692	11.5749	10.7801
sp|P18544|ARGD_YEAST	ARG8	Acetylornithine aminotransferase, mitochondrial	7	11.0998	12.2102	11.8695	11.1092	10.8692	9.92116	11.0914	11.3829	10.4467
sp|P05085|ARGR2_YEAST	ARG81	Arginine metabolism regulation protein II	5	11.6012	10.981	11.1461	12.4818	9.9973	10.4486	10.8931	11.7851	10.6657
sp|P07250|IPMK_YEAST	ARG82	Inositol polyphosphate multikinase	5	12.1268	11.4969	12.0688	11.2962	10.3759	10.0778	10.9598	10.7002	10.8976
sp|P48360|ADRO_YEAST	ARH1	Probable NADPH:adrenodoxin oxidoreductase, mitochondrial	26	11.3075	11.8763	11.5872	11.0062	11.0024	10.8643	10.9239	11.0373	10.395
sp|P53111|ARI1_YEAST	ARI1	NADPH-dependent aldehyde reductase ARI1	34	10.6892	10.4325	10.6558	11.5023	11.3689	11.3515	11.2292	11.2114	11.5592
sp|P53974|ARK1_YEAST	ARK1	Actin-regulating kinase 1	14	11.1159	10.7162	11.5124	11.4546	11.3821	11.2797	11.1366	10.5174	10.885
sp|P38116|ARL1_YEAST	ARL1	ADP-ribosylation factor-like protein 1	24	11.5021	11.3505	11.4894	11.4245	11.2773	10.6994	10.9114	10.9376	10.4079
sp|Q02804|ARL3_YEAST	ARL3	ADP-ribosylation factor-like protein 3	9	11.0434	11.011	11.3096	11.4213	10.7565	11.2863	11.3742	11.1622	10.6356
sp|P38731|ARN1_YEAST	ARN1	Siderophore iron transporter ARN1	1	11.6474	11.056	10.7926	11.3461	14.8396	10.6029	10.3166	10.376	9.02283
sp|P38724|ARN2_YEAST	ARN2	Siderophore iron transporter ARN2	2	8.74347	8.94065	12.2805	10.8678	12.0484	12.0116	13.8106	10.8545	10.4426
sp|P08566|ARO1_YEAST	ARO1	Pentafunctional AROM polypeptide	153	11.3158	11.3987	11.0905	10.9269	11.1753	10.9325	10.9409	11.1563	11.0631
sp|Q06408|ARO10_YEAST	ARO10	Transaminated amino acid decarboxylase	33	12.1015	11.8346	11.9362	11.6571	11.209	10.9677	10.5352	10.1328	9.62595
sp|P28777|AROC_YEAST	ARO2	Chorismate synthase	68	9.99474	10.1683	10.5126	10.9963	11.1634	11.4226	11.3272	12.0997	12.3153
sp|P14843|AROF_YEAST	ARO3	Phospho-2-dehydro-3-deoxyheptonate aldolase, phenylalanine-inhibited	40	11.6051	11.5608	11.2889	11.0819	11.1586	10.9503	11.1172	10.6156	10.6217
sp|P32449|AROG_YEAST	ARO4	Phospho-2-dehydro-3-deoxyheptonate aldolase, tyrosine-inhibited	50	10.7539	11.626	11.2529	10.6248	10.665	10.6144	11.2956	11.4104	11.757
sp|P32178|CHMU_YEAST	ARO7	Chorismate mutase	36	10.6168	10.9603	10.7818	10.644	10.7403	10.459	11.8466	12.443	11.5081
sp|P53090|ARO8_YEAST	ARO8	Aromatic/aminoadipate aminotransferase 1	71	11.1265	11.2751	11.2359	11.0685	11.1807	11.0268	10.9986	11.0869	11.0008
sp|Q04052|ARO80_YEAST	ARO80	Transcriptional activator ARO80	1	9.01969	11.2673	12.8243	16.5317	11.1936	10.2994	9.11322	12.2357	7.5152
sp|P38840|ARO9_YEAST	ARO9	Aromatic amino acid aminotransferase 2	85	11.645	12.3881	11.6282	10.6465	10.7282	10.6541	10.3994	11.1178	10.7928
sp|P38696|ARP1_YEAST	ARP1	Centractin	2	10.4242	11.2416	10.6763	10.2485	11.0031	9.75176	11.5255	12.1707	12.9583
sp|P32381|ARP2_YEAST	ARP2	Actin-related protein 2	44	10.3349	9.35077	10.0347	12.0697	12.0391	12.1336	10.7212	11.5417	11.7742
sp|P47117|ARP3_YEAST	ARP3	Actin-related protein 3	36	11.0618	11.5472	11.4473	11.0893	11.049	10.8516	11.2119	10.8097	10.9323
sp|P80428|ARP4_YEAST	ARP4	Actin-related protein 4	35	11.7073	11.4372	10.9649	10.7268	10.9207	10.9138	10.9294	11.1079	11.2921
sp|P53946|ARP5_YEAST	ARP5	Actin-related protein 5	28	11.0681	10.6947	11.1696	11.1046	11.3847	11.296	11.1897	11.0158	11.0767
sp|Q12509|ARP6_YEAST	ARP6	Actin-like protein ARP6	8	11.4161	11.2948	11.8206	11.3986	10.641	11.0887	11.2377	11.0524	10.0503
sp|Q12406|ARP7_YEAST	ARP7	Actin-related protein 7	35	10.9798	11.0291	11.4187	11.3282	10.9129	11.0422	11.494	11.1681	10.627
sp|Q12386|ARP8_YEAST	ARP8	Actin-like protein ARP8	32	11.6483	11.2076	11.3716	11.1677	11.2137	11.1574	11.061	10.6128	10.5599
sp|Q05123|ARP9_YEAST	ARP9	Actin-like protein ARP9	28	10.7748	10.2086	10.7274	12.1204	11.5652	11.5557	11.1064	11.2757	10.6657
sp|P18634|ART10_YEAST	ART10	Arrestin-related trafficking adapter 10	6	12.0595	11.3863	11.6301	11.3126	11.6849	10.8512	10.0829	10.5181	10.4744
sp|P53244|ART5_YEAST	ART5	Arrestin-related trafficking adapter 5	8	12.1936	10.95	11.1485	11.4074	11.7801	11.0549	10.6036	10.8469	10.015
sp|Q06541|ARV1_YEAST	ARV1	Protein ARV1	1	12.6177	11.2719	11.974	10.7399	10.1284	11.0621	11.6091	10.8392	9.75773
sp|Q03862|ARX1_YEAST	ARX1	Probable metalloprotease ARX1	57	11.1458	10.9732	10.9352	11.1617	10.9785	10.8499	11.7888	11.2772	10.8896
sp|Q06822|ASA1_YEAST	ASA1	ASTRA-associated protein 1	2	11.3687	10.2227	12.0142	12.0906	10.7145	11.1156	11.6063	11.1299	9.73759
sp|P38011|GBLP_YEAST	ASC1	Guanine nucleotide-binding protein subunit beta-like protein	226	11.2141	11.1615	11.1788	11.0684	10.9766	10.9782	11.136	11.5047	10.7817
sp|P50275|ASE1_YEAST	ASE1	Anaphase spindle elongation protein	5	13.3799	9.68042	12.3064	14.4139	10.891	11.5513	11.3476	10.1405	6.28889
sp|P32447|ASF1_YEAST	ASF1	Histone chaperone ASF1	11	11.9407	10.0904	12.0626	10.7053	10.8365	10.7834	11.3155	11.9234	10.3422
sp|P32448|ASF2_YEAST	ASF2	Anti-silencing protein 2	1	10.38	7.94814	11.4558	10.3995	12.2429	13.5809	11.4493	11.418	11.1254
sp|P40467|ASG1_YEAST	ASG1	Activator of stress genes 1	17	10.968	10.3658	11.7	11.461	11.4544	11.2079	11.249	10.8624	10.7315
sp|P34233|ASH1_YEAST	ASH1	Transcriptional regulatory protein ASH1	3	8.84701	6.9344	14.2404	14.4056	9.56316	13.4719	13.626	12.7123	6.1992
sp|P54074|ASI1_YEAST	ASI1	Protein ASI1	12	11.6641	11.6522	11.5741	10.9702	10.3613	10.5465	10.833	11.9475	10.4511
sp|P53895|ASI2_YEAST	ASI2	Protein ASI2	1	6.57353	12.289	11.3297	11.1128	13.1934	10.9567	11.8049	10.7744	11.9655
sp|P53983|ASI3_YEAST	ASI3	Protein ASI3	7	11.8493	11.5263	11.3273	11.1563	11.3537	11.1383	11.0782	10.5589	10.0118
sp|P35734|ASK1_YEAST	ASK1	DASH complex subunit ASK1	6	10.8355	10.4602	10.7458	11.0884	12.0785	11.4881	11.9315	10.5143	10.8578
sp|P48361|ASK10_YEAST	ASK10	Activator of SKN7 protein 10	24	11.7064	10.7323	10.8834	11.7699	11.2056	10.8056	11.5408	10.7683	10.5876
sp|Q05166|NUP59_YEAST	ASM4	Nucleoporin ASM4	12	10.2884	9.47226	10.9644	11.296	12.0886	12.0797	12.1903	10.5685	11.0519
sp|P49089|ASNS1_YEAST	ASN1	Asparagine synthetase [glutamine-hydrolyzing] 1	138	10.8063	10.7994	10.8581	10.8643	11.2311	11.0623	11.2594	11.2197	11.8995
sp|P49090|ASNS2_YEAST	ASN2	Asparagine synthetase [glutamine-hydrolyzing] 2	85	10.6256	10.7215	10.9072	11.1777	11.145	11.1639	11.1891	11.2445	11.8254
sp|P38986|ASPG1_YEAST	ASP1	L-asparaginase 1	46	11.0524	10.525	11.8753	11.068	10.8361	11.0797	11.6484	11.0415	10.8736
sp|P35183|AST1_YEAST	AST1	Protein AST1	16	11.2974	11.1269	10.8533	11.6417	10.9807	10.7557	11.1085	11.1046	11.1312
sp|P39945|AST2_YEAST	AST2	Protein AST2	14	11.8059	11.0255	11.2665	10.7245	11.2548	10.9959	10.8932	10.882	11.1517
sp|Q04005|LIC4_YEAST	ATC1	Protein ATC1/LIC4	1	10.2411	12.1828	11.1281	9.54751	12.1503	11.1277	10.8104	12.2622	10.5499
sp|P16639|ATE1_YEAST	ATE1	Arginyl-tRNA--protein transferase 1	19	11.3947	11.4052	11.1847	11.0627	11.12	11.0132	11.3203	11.0397	10.4595
sp|P40353|ATF1_YEAST	ATF1	Alcohol O-acetyltransferase 1	15	11.2951	11.0459	10.8375	10.9734	10.9639	11.2585	11.0319	11.6079	10.9857
sp|P53296|ATF2_YEAST	ATF2	Alcohol O-acetyltransferase 2	15	11.3787	10.7025	11.1794	11.5636	11.2567	11.005	11.3989	11.0205	10.4947
sp|P53104|ATG1_YEAST	ATG1	Serine/threonine-protein kinase ATG1	15	10.6214	10.1403	11.4399	12.0317	11.9292	11.6154	10.6624	10.6963	10.8632
sp|Q12527|ATG11_YEAST	ATG11	Autophagy-related protein 11	9	11.8246	11.656	11.1192	10.8344	10.8692	10.4925	11.2968	10.558	11.3494
sp|P38316|ATG12_YEAST	ATG12	Ubiquitin-like protein ATG12	1	10.5884	9.66351	10.8967	12.6556	10.0341	10.4569	11.8799	12.6883	11.1366
sp|Q06628|ATG13_YEAST	ATG13	Autophagy-related protein 13	3	9.84209	10.5614	11.4473	11.0235	9.96346	11.1099	11.8132	11.3062	12.9329
sp|P38270|ATG14_YEAST	ATG14	Autophagy-related protein 14	1	10.5612	13.497	13.6426	12.2786	12.0465	11.8335	13.416	10.7165	2.00819
sp|P25641|ATG15_YEAST	ATG15	Putative lipase ATG15	4	11.2924	11.9325	11.1957	12.231	10.5392	11.0525	9.89864	11.7266	10.1315
sp|Q06410|ATG17_YEAST	ATG17	Autophagy-related protein 17	4	11.5171	11.3032	10.924	11.201	11.1936	11.4635	10.7804	10.6463	10.9709
sp|P43601|ATG18_YEAST	ATG18	Autophagy-related protein 18	10	11.2479	10.556	10.7767	12.2133	10.6786	11.5711	11.0077	10.9458	11.0029
sp|P35193|ATG19_YEAST	ATG19	Autophagy-related protein 19	8	11.8318	10.5257	11.9612	11.6974	11.4665	11.4336	10.9019	10.4336	9.74833
sp|P53855|ATG2_YEAST	ATG2	Autophagy-related protein 2	20	12.0522	11.7705	11.4229	10.8951	11.4375	10.6198	10.621	10.7451	10.436
sp|Q07528|ATG20_YEAST	ATG20	Autophagy-related protein 20	10	11.1794	10.3812	11.354	11.2754	11.2358	11.0422	11.3519	11.2912	10.889
sp|Q02887|ATG21_YEAST	ATG21	Autophagy-related protein 21	17	11.4981	10.9123	11.4322	10.9391	11.1567	11.0626	11.4854	10.9846	10.529
sp|P25568|ATG22_YEAST	ATG22	Autophagy-related protein 22	4	12.1004	9.90615	11.7231	12.8176	11.9873	10.7893	10.9994	10.3817	9.29495
sp|Q06671|ATG23_YEAST	ATG23	Autophagy-related protein 23	1	10.5733	10.9717	11.7533	11.7271	11.2607	10.5825	12.4361	12.0845	8.61085
sp|Q06321|ATG26_YEAST	ATG26	Sterol 3-beta-glucosyltransferase	20	11.7388	11.6619	11.721	11.0419	10.8346	10.7873	10.5056	11.4384	10.2705
sp|P46989|ATG27_YEAST	ATG27	Autophagy-related protein 27	29	11.5873	12.0574	11.5458	10.8768	11.3528	11.0841	10.5278	10.8052	10.1628
sp|Q12092|ATG29_YEAST	ATG29	Autophagy-related protein 29	3	10.8094	10.5103	11.2947	10.4611	11.9841	12.0809	11.0496	10.7543	11.0556
sp|P40344|ATG3_YEAST	ATG3	Autophagy-related protein 3	2	11.1248	11.7574	11.5628	11.2296	11.1763	11.2106	10.8418	9.74697	11.3496
sp|P40458|ATG32_YEAST	ATG32	Autophagy-related protein 32	1	12.0958	12.4514	12.3384	13.7558	10.0558	8.60306	10.6323	11.1795	8.88788
sp|Q06485|ATG33_YEAST	ATG33	Autophagy-related protein 33	6	12.2382	9.94215	12.1088	11.8182	11.4545	11.3276	10.4494	9.80917	10.8518
sp|Q12292|ATG34_YEAST	ATG34	Autophagy-related protein 34	3	11.8768	11.6094	11.7003	11.3222	10.4427	10.8251	10.6721	10.6329	10.9185
sp|P53867|ATG4_YEAST	ATG4	Cysteine protease ATG4	4	12.9373	11.3202	11.6473	12.2239	11.0015	11.4042	10.9475	8.58377	9.93434
sp|Q99325|ATG40_YEAST	ATG40	Autophagy-related protein 40	3	11.593	11.8722	11.7114	10.9782	10.2658	10.5492	10.4934	10.8204	11.7164
sp|Q12380|ATG5_YEAST	ATG5	Autophagy protein 5	3	11.2083	11.1225	11.7086	11.479	11.1506	10.4885	10.4506	11.5685	10.8235
sp|P38862|ATG7_YEAST	ATG7	Ubiquitin-like modifier-activating enzyme ATG7	8	11.3007	12.6662	10.6112	11.3639	11.4103	10.4472	10.4523	11.4897	10.2584
sp|P38182|ATG8_YEAST	ATG8	Autophagy-related protein 8	12	11.4947	11.5104	11.7753	10.7548	10.9228	10.8858	11.3891	10.9535	10.3136
sp|Q12142|ATG9_YEAST	ATG9	Autophagy-related protein 9	6	11.4963	10.7333	12.4852	11.8876	11.1173	10.5469	10.8347	11.4842	9.41451
sp|P48016|ATH1_YEAST	ATH1	Vacuolar acid trehalase	4	10.3586	15.1413	10.5316	11.0059	10.4956	9.98338	9.78998	11.6863	11.0073
sp|P40416|ATM1_YEAST	ATM1	Iron-sulfur clusters transporter ATM1, mitochondrial	21	11.1811	11.4952	11.4266	10.7531	10.9467	10.731	11.1509	11.5303	10.7851
sp|Q12359|ATO3_YEAST	ATO3	Ammonia transport outward protein 3	4	11.9512	10.8165	11.6777	12.1308	10.2337	11.1655	11.5308	10.7661	9.72763
sp|P07251|ATPA_YEAST	ATP1	ATP synthase subunit alpha, mitochondrial	163	11.5055	11.3083	11.3391	11.5177	11.237	11.1872	10.5315	10.6196	10.7541
sp|P18496|ATP10_YEAST	ATP10	Mitochondrial ATPase complex subunit ATP10	15	11.6586	10.642	11.2374	11.3296	11.9332	12.1581	10.5255	10.1137	10.402
sp|P32453|ATP11_YEAST	ATP11	Protein ATP11, mitochondrial	22	11.1063	11.2528	11.1445	11.315	11.1134	10.9714	11.4216	11.0273	10.6477
sp|P22135|ATP12_YEAST	ATP12	Protein ATP12, mitochondrial	16	10.8114	11.0577	11.1906	10.825	11.5051	11.3644	10.925	11.631	10.6897
sp|Q12349|ATP14_YEAST	ATP14	ATP synthase subunit H, mitochondrial	21	12.3051	10.5053	12.486	12.5341	11.8009	12.5054	11.1757	6.31906	10.3684
sp|P21306|ATP5E_YEAST	ATP15	ATP synthase subunit epsilon, mitochondrial	8	12.6469	12.221	11.5707	12.5473	11.6693	11.2137	10.9979	7.28228	9.85089
sp|Q12165|ATPD_YEAST	ATP16	ATP synthase subunit delta, mitochondrial	11	11.1751	10.674	11.9042	11.3625	11.0205	11.3811	11.1226	10.8132	10.5469
sp|Q06405|ATPK_YEAST	ATP17	ATP synthase subunit f, mitochondrial	10	11.2456	10.9571	11.3285	10.4849	11.9111	11.3861	10.9537	10.537	11.1961
sp|P81450|ATP18_YEAST	ATP18	ATP synthase subunit J, mitochondrial	2	13.9294	12.5287	10.6672	12.1706	12.3038	11.0545	9.57692	8.33799	9.43085
sp|P81451|ATP19_YEAST	ATP19	ATP synthase subunit K, mitochondrial	4	11.0374	9.42702	10.5513	12.7212	13.5515	13.0783	11.9336	6.54995	11.1497
sp|P00830|ATPB_YEAST	ATP2	ATP synthase subunit beta, mitochondrial	182	11.3181	11.0503	11.4164	11.2807	11.205	11.3756	10.7104	10.8392	10.8044
sp|Q12233|ATPN_YEAST	ATP20	ATP synthase subunit g, mitochondrial	15	11.6678	11.8386	11.2497	11.6287	11.4442	10.8169	10.3351	10.9112	10.1079
sp|P53722|ATP23_YEAST	ATP23	Mitochondrial inner membrane protease ATP23	3	10.154	11.5294	10.9317	11.5477	11.4354	11.9691	11.4134	10.4819	10.5372
sp|Q03153|ATP25_YEAST	ATP25	ATPase synthesis protein 25, mitochondrial	5	11.6921	12.0423	10.7593	10.8107	11.1286	10.4974	10.8413	11.6468	10.5814
sp|P38077|ATPG_YEAST	ATP3	ATP synthase subunit gamma, mitochondrial	52	10.5675	11.0442	11.047	11.1454	11.4901	11.0424	10.6886	11.5951	11.3798
sp|P05626|ATPF_YEAST	ATP4	ATP synthase subunit 4, mitochondrial	28	11.8696	11.4182	11.1347	10.9605	11.3267	10.9004	10.3887	11.6119	10.3892
sp|P09457|ATPO_YEAST	ATP5	ATP synthase subunit 5, mitochondrial	31	10.8433	11.48	11.318	11.0721	11.4168	11.0355	10.7487	10.8255	11.2601
sp|P30902|ATP7_YEAST	ATP7	ATP synthase subunit d, mitochondrial	32	11.5546	10.841	11.0945	10.9179	10.8983	10.85	11.1818	12.1173	10.5446
sp|P31386|ATS1_YEAST	ATS1	Protein KTI13	7	11.7988	11.8693	11.6209	10.7727	10.7195	10.5275	11.6165	11.2623	9.81248
sp|P38636|ATX1_YEAST	ATX1	Metal homeostasis factor ATX1	3	11.0058	10.0703	11.1717	11.2477	12.0915	11.6738	12.0024	9.42775	11.309
sp|P36107|AUR1_YEAST	AUR1	Inositol phosphorylceramide synthase catalytic subunit AUR1	3	9.79332	9.69656	12.3471	11.2339	10.8313	10.4709	11.6559	12.3341	11.6369
sp|Q12500|AVL9_YEAST	AVL9	Late secretory pathway protein AVL9	35	11.4096	11.5697	11.3374	10.7788	11.0536	10.8692	10.8187	10.8967	11.2662
sp|Q08236|AVO1_YEAST	AVO1	Target of rapamycin complex 2 subunit AVO1	14	12.0143	11.7283	11.3547	12.2569	11.1945	10.8815	11.0654	10.3604	9.14401
sp|Q04749|AVO2_YEAST	AVO2	Target of rapamycin complex 2 subunit AVO2	2	12.7662	9.12435	12.3523	11.9504	11.1423	11.5103	12.0183	11.0653	8.07071
sp|P47082|AVT1_YEAST	AVT1	Vacuolar amino acid transporter 1	10	9.94681	10.6649	10.8134	11.2342	11.3287	11.6897	11.5238	10.734	12.0647
sp|P36062|AVT3_YEAST	AVT3	Vacuolar amino acid transporter 3	8	13.0352	10.8157	10.7283	11.902	11.4358	11.3381	10.7205	10.511	9.51333
sp|P50944|AVT4_YEAST	AVT4	Vacuolar amino acid transporter 4	5	11.3532	10.453	11.5767	11.2567	11.3826	10.8132	11.1498	10.7318	11.283
sp|P38176|AVT5_YEAST	AVT5	Vacuolar amino acid transporter 5	1	12.0149	10.4627	11.9165	11.6626	9.18905	10.2617	11.3601	12.0672	11.0655
sp|P40074|AVT6_YEAST	AVT6	Vacuolar amino acid transporter 6	2	11.4908	10.2114	10.6285	11.3075	11.0419	12.3424	10.084	11.2275	11.6659
sp|P40501|AVT7_YEAST	AVT7	Vacuolar amino acid transporter 7	4	11.1953	10.6898	11.3443	12.1713	11.0287	10.4449	10.5911	11.3515	11.1832
sp|P40851|AXL1_YEAST	AXL1	Putative protease AXL1	13	11.239	11.146	11.8817	11.1758	10.8676	10.9111	11.3553	11.227	10.1966
sp|P38928|AXL2_YEAST	AXL2	Axial budding pattern protein 2	10	10.9433	10.4818	11.5294	11.3411	10.9868	11.3058	11.3105	11.0134	11.0878
sp|P40471|AYR1_YEAST	AYR1	NADPH-dependent 1-acyldihydroxyacetone phosphate reductase	28	10.0999	11.1318	11.2889	11.5872	11.8991	11.1863	10.4015	10.8508	11.5545
sp|Q12226|AYT1_YEAST	AYT1	Trichothecene 3-O-acetyltransferase	1	13.4314	11.5898	12.4082	10.9889	10.087	9.7141	10.6742	11.8262	9.28008
sp|P41696|AZF1_YEAST	AZF1	Asparagine-rich zinc finger protein AZF1	3	11.4221	9.58718	10.8621	12.1512	11.1627	12.748	11.3334	9.72264	11.0107
sp|P50080|AZR1_YEAST	AZR1	Azole resistance protein 1	7	12.326	10.9459	11.4531	10.8935	10.2998	10.3941	10.5042	12.1443	11.0391
sp|P38084|BAP2_YEAST	BAP2	Leu/Val/Ile amino-acid permease	9	11.2799	10.277	11.6261	11.1283	10.3633	10.8209	11.8038	11.8765	10.8243
sp|P41815|BAP3_YEAST	BAP3	Valine amino-acid permease	12	12.2539	10.5045	11.6472	11.3194	10.7795	10.6844	11.2379	11.0585	10.5146
sp|P22035|BAS1_YEAST	BAS1	Myb-like DNA-binding protein BAS1	13	11.553	11.8356	11.5589	11.0462	11.221	10.7716	11.1828	10.9141	9.9169
sp|P38891|BCA1_YEAST	BAT1	Branched-chain-amino-acid aminotransferase, mitochondrial	57	10.9575	11.0185	11.0593	11.3617	11.0247	11.1182	11.5833	10.9695	10.9073
sp|P47176|BCA2_YEAST	BAT2	Branched-chain-amino-acid aminotransferase, cytosolic	57	11.1203	11.2081	11.2299	10.8422	11.0597	11.037	11.1764	10.852	11.4742
sp|P47068|BBC1_YEAST	BBC1	Myosin tail region-interacting protein MTI1	89	11.5103	10.8248	11.4557	11.2487	11.3556	11.2423	11.154	10.5071	10.7015
sp|Q12365|BBP1_YEAST	BBP1	Spindle pole component BBP1	2	12.3917	10.4185	11.1105	10.6723	10.3286	9.94303	12.4589	12.0538	10.6226
sp|P38772|BCD1_YEAST	BCD1	Box C/D snoRNA protein 1	9	11.6815	11.4334	11.128	11.134	10.8527	11.2031	11.554	10.7677	10.2457
sp|Q05029|BCH1_YEAST	BCH1	Protein BCH1	35	11.0009	11.1106	11.2881	11.3675	11.1695	11.0516	11.0453	10.9972	10.9693
sp|P36122|BCH2_YEAST	BCH2	Protein BCH2	19	11.6716	10.6891	11.2264	11.9454	11.2009	11.0366	10.976	10.9178	10.3362
sp|Q01389|BCK1_YEAST	BCK1	Serine/threonine-protein kinase BCK1/SLK1/SSP31	12	9.99123	9.8182	12.7201	13.085	12.9734	12.1464	9.96716	9.50861	9.78989
sp|P33306|BCK2_YEAST	BCK2	Protein BCK2	1	10.1052	11.5281	11.0238	9.1507	10.7972	10.5977	11.0012	11.1476	14.6484
sp|Q06338|BCP1_YEAST	BCP1	Protein BCP1	43	10.7427	10.3981	10.6059	11.174	11.6762	11.2497	10.8601	11.5974	11.6958
sp|P32839|BCS1_YEAST	BCS1	Mitochondrial chaperone BCS1	8	11.1605	11.4724	11.2465	10.7918	10.9604	11.0459	11.0705	10.9764	11.2757
sp|P07278|KAPR_YEAST	BCY1	cAMP-dependent protein kinase regulatory subunit	43	11.1063	11.0962	11.2469	11.235	11.1307	11.2851	11.3438	10.8596	10.6963
sp|P35817|BDF1_YEAST	BDF1	Bromodomain-containing factor 1	30	11.3763	10.3391	10.672	11.6454	11.7411	11.3945	11.1193	11.0547	10.6576
sp|Q07442|BDF2_YEAST	BDF2	Bromodomain-containing factor 2	6	10.8831	11.425	10.7457	11.246	11.5045	11.5117	11.3682	10.874	10.4418
sp|P39714|BDH1_YEAST	BDH1	(R,R)-butanediol dehydrogenase	20	11.1148	10.4774	10.8782	11.219	11.7328	11.4242	10.9572	11.1352	11.0612
sp|P39713|BDH2_YEAST	BDH2	Probable diacetyl reductase [(R)-acetoin forming] 2	4	10.9612	11.1581	11.8518	10.8753	11.2286	10.8521	10.3869	11.1553	11.5307
sp|P46678|TFC5_YEAST	BDP1	Transcription factor TFIIIB component B''	12	11.5521	10.5085	11.6274	11.3538	11.0675	11.3787	11.1585	10.7705	10.5831
sp|P29366|BEM1_YEAST	BEM1	Bud emergence protein 1	23	10.7738	14.4271	10.4478	10.49	10.7745	10.8838	11.2764	10.6015	10.3252
sp|P39960|BEM2_YEAST	BEM2	GTPase-activating protein BEM2/IPL2	93	11.1632	11.0969	11.0699	11.0071	11.2258	11.1891	11.0064	11.2229	11.0187
sp|P32873|BEM3_YEAST	BEM3	GTPase-activating protein BEM3	26	11.3597	11.1565	11.0795	11.429	10.8544	11.1302	11.3183	10.9591	10.7132
sp|P39011|BEM4_YEAST	BEM4	Bud emergence protein 4	23	11.7954	10.5881	11.1697	11.2257	11.1636	11.5127	10.9529	11.3202	10.2719
sp|Q06688|SRR1L_YEAST	BER1	SRR1-like protein BER1	8	11.95	10.8436	11.773	11.4966	11.1214	11.1183	10.7858	10.9418	9.9695
sp|P22804|BET1_YEAST	BET1	Protein transport protein BET1	4	10.545	11.0955	10.4457	11.0925	11.441	11.4006	10.8215	11.0801	12.078
sp|P20133|PGTB2_YEAST	BET2	Geranylgeranyl transferase type-2 subunit beta	7	11.5529	10.8354	11.4408	11.1717	10.6316	11.5847	11.0683	11.5702	10.1445
sp|P36149|BET3_YEAST	BET3	Trafficking protein particle complex subunit BET3	12	11.297	10.7895	11.4554	11.3869	11.2424	11.3466	10.9607	11.2088	10.3127
sp|Q00618|PGTA_YEAST	BET4	Geranylgeranyl transferase type-2 subunit alpha	21	11.8251	11.1678	11.566	11.6747	10.8811	11.1276	10.8203	11.0439	9.89349
sp|Q03630|BET5_YEAST	BET5	Trafficking protein particle complex subunit BET5	5	11.3748	11.4015	9.72385	13.5112	11.6822	10.6762	10.1235	11.271	10.2359
sp|P47113|BFA1_YEAST	BFA1	Mitotic check point protein BFA1	2	11.5485	10.874	11.1811	10.9408	12.2405	11.4716	11.3804	9.81331	10.5498
sp|P38934|BFR1_YEAST	BFR1	Nuclear segregation protein BFR1	80	10.5221	9.50619	10.8381	11.4468	11.4368	11.7519	12.0227	10.7617	11.7137
sp|Q06631|BFR2_YEAST	BFR2	Protein BFR2	56	10.4937	10.5443	10.7867	11.1432	11.07	11.1154	12.0667	11.086	11.6939
sp|P15703|BGL2_YEAST	BGL2	Glucan 1,3-beta-glucosidase	42	11.4594	11.3491	11.4561	10.704	10.6284	10.9557	10.8989	11.8719	10.6765
sp|P03873|MBI2_YEAST	BI2	Cytochrome b mRNA maturase bI2	1	6.11727	4.4259	6.5773	16.897	14.9051	12.8436	7.34745	10.4874	20.399
sp|P38813|BIG1_YEAST	BIG1	Protein BIG1	4	11.1153	11.9692	11.863	11.1173	10.3509	11.2121	10.663	10.9058	10.8035
sp|P11709|BIK1_YEAST	BIK1	Nuclear fusion protein BIK1	11	11.1256	10.5711	11.4911	10.949	10.8399	11.0127	11.8733	10.7936	11.3436
sp|P40013|BIM1_YEAST	BIM1	Protein BIM1	12	11.4878	10.9212	11.2907	11.6106	11.255	11.0151	11.3821	11.0589	9.97853
sp|P32451|BIOB_YEAST	BIO2	Biotin synthase, mitochondrial	20	11.2933	10.909	11.0417	11.2247	11.0525	10.6033	11.5324	11.4586	10.8844
sp|P47134|BIR1_YEAST	BIR1	Protein BIR1	8	13.1195	10.9143	11.446	12.0057	11.1012	11.3959	11.2503	10.0681	8.69901
sp|P47041|BIT61_YEAST	BIT61	Target of rapamycin complex 2 subunit BIT61	1	10.7362	16.474	9.06631	11.3097	8.2396	7.99313	8.39971	13.7491	14.0322
sp|P43583|BLM10_YEAST	BLM10	Proteasome activator BLM10	87	11.5357	11.1619	11.3029	11.1716	11.1342	10.8085	11.1809	11.0203	10.684
sp|P29311|BMH1_YEAST	BMH1	Protein BMH1	116	10.2674	11.2436	10.8652	10.5837	11.0119	10.6473	11.1412	12.3379	11.9018
sp|P34730|BMH2_YEAST	BMH2	Protein BMH2	15	11.0608	11.8309	11.0132	11.2744	10.9696	10.5742	10.5205	11.7016	11.0549
sp|Q08965|BMS1_YEAST	BMS1	Ribosome biogenesis protein BMS1	77	11.1155	10.7712	11.0079	11.1212	11.1333	11.0097	11.2872	11.4759	11.0782
sp|P38278|BMT2_YEAST	BMT2	25S rRNA (adenine(2142)-N(1))-methyltransferase	6	10.0553	14.9945	10.6757	10.1898	10.7049	10.3052	10.5927	11.9205	10.5614
sp|P40493|BMT5_YEAST	BMT5	25S rRNA (uridine(2634)-N(3))-methyltransferase	15	11.2322	10.9202	11.0388	11.2415	11.2923	10.7926	11.3549	10.9118	11.2157
sp|Q12291|BMT6_YEAST	BMT6	25S rRNA (uridine(2843)-N(3))-methyltransferase	12	11.7939	10.889	11.282	11.4021	11.0078	10.6511	11.3355	11.0936	10.545
sp|P47096|3HAO_YEAST	BNA1	3-hydroxyanthranilate 3,4-dioxygenase	16	10.7784	10.2748	11.4543	11.6836	11.0491	11.2481	11.3882	11.1351	10.9883
sp|P47125|I23O_YEAST	BNA2	Indoleamine 2,3-dioxygenase	2	12.1107	12.3843	11.8379	12.1926	10.1586	10.5791	10.3259	12.0695	8.34128
sp|P47039|BNA3_YEAST	BNA3	Probable kynurenine--oxoglutarate transaminase BNA3	34	11.8921	11.0825	11.4788	11.0958	11.0485	10.9823	11.1594	10.8082	10.4524
sp|P38169|KMO_YEAST	BNA4	Kynurenine 3-monooxygenase	18	11.1149	10.6827	11.574	11.3519	11.2778	10.8609	11.1031	10.9143	11.1206
sp|Q05979|KYNU_YEAST	BNA5	Kynureninase	23	10.9	10.9788	11.2134	11.4013	11.3541	10.7363	11.5871	11.0642	10.7649
sp|P43619|NADC_YEAST	BNA6	Nicotinate-nucleotide pyrophosphorylase [carboxylating]	13	11.3622	11.5664	11.5832	11.29	11.2114	10.9951	11.0053	10.5866	10.3999
sp|Q04066|KFA_YEAST	BNA7	Kynurenine formamidase	14	11.5205	10.6884	11.1965	12.1034	11.4144	11.1389	10.8124	10.7897	10.3358
sp|P41832|BNI1_YEAST	BNI1	Protein BNI1	56	11.0135	10.8159	11.1864	11.2738	11.1799	11.1507	11.2726	11.2295	10.8776
sp|P53858|BNI4_YEAST	BNI4	Protein BNI4	11	11.3767	10.7055	11.3553	10.9063	11.5908	11.9184	11.704	10.0565	10.3866
sp|P53890|BNI5_YEAST	BNI5	Bud neck protein 5	31	11.1991	10.3899	11.4984	11.4912	11.407	11.7077	11.3126	10.5489	10.4452
sp|P40450|BNR1_YEAST	BNR1	BNI1-related protein 1	6	11.6212	10.8539	11.3381	11.6214	10.5478	11.0272	11.2364	11.6651	10.0889
sp|P38041|BOB1_YEAST	BOI1	Protein BOB1	35	11.1485	11.3424	11.4174	11.1424	11.0637	11.1354	11.069	10.8258	10.8555
sp|P39969|BOI2_YEAST	BOI2	Protein BOI2	31	10.8046	10.6661	10.854	11.5813	11.4948	11.7045	11.0279	10.959	10.9078
sp|Q3E793|BOL1_YEAST	BOL1	BolA-like protein 1	3	10.8532	11.277	11.9552	11.6713	10.7341	10.9437	12.291	9.83478	10.4397
sp|P53082|BOL2_YEAST	BOL2	BolA-like protein 2	4	10.3022	12.1466	9.29914	11.3854	11.0287	10.5536	10.155	11.477	13.6522
sp|P39724|BOL3_YEAST	BOL3	BolA-like protein 3	6	9.90165	9.48182	10.2099	13.0249	13.4699	12.6786	11.1378	7.95403	12.1414
sp|P53958|BOP3_YEAST	BOP3	Protein BOP3	1	10.4748	12.3886	13.0493	10.8446	10.457	13.2821	11.6338	8.52367	9.34619
sp|P53838|BOR1_YEAST	BOR1	Boron transporter 1	1	10.3215	11.6233	9.84052	12.3223	11.3454	12.6022	11.9874	10.8133	9.14407
sp|P25385|BOS1_YEAST	BOS1	Protein transport protein BOS1	8	11.1971	11.138	11.6375	11.2623	11.0684	11.2379	10.8092	10.6271	11.0226
sp|P25356|BPH1_YEAST	BPH1	Beige protein homolog 1	10	12.2364	10.9317	11.7388	11.8169	11.2714	11.5702	10.6913	10.183	9.56014
sp|P48445|BPL1_YEAST	BPL1	Biotin--protein ligase	40	11.2495	11.1474	11.1529	11.4483	11.0523	10.975	11.0167	11.2328	10.7252
sp|P14772|BPT1_YEAST	BPT1	Bile pigment transporter 1	42	11.7366	11.0065	11.3037	11.1153	10.9183	10.7409	11.5046	11.4037	10.2704
sp|Q07457|BRE1_YEAST	BRE1	E3 ubiquitin-protein ligase BRE1	40	10.8546	10.8061	11.1841	11.0204	11.1078	10.872	11.4853	11.5293	11.1403
sp|P43132|BRE2_YEAST	BRE2	COMPASS component BRE2	21	11.5486	10.968	11.4756	11.3074	10.7747	11.2527	11.2817	10.7839	10.6074
sp|P53741|BRE5_YEAST	BRE5	UBP3-associated protein BRE5	46	10.7416	11.4165	11.0226	10.7829	11.4868	11.243	10.7738	10.7288	11.804
sp|P29056|TF3B_YEAST	BRF1	Transcription factor IIIB 70 kDa subunit	13	10.4841	10.9923	10.7465	10.6997	11.5628	11.0854	11.2151	11.6718	11.5423
sp|P38770|BRL1_YEAST	BRL1	Nucleus export protein BRL1	12	10.8859	10.9943	12.0972	10.9798	10.955	11.1948	10.8656	11.1978	10.8296
sp|P38170|CND2_YEAST	BRN1	Condensin complex subunit 2	14	11.34	10.4808	11.5311	11.6901	11.1898	11.4722	10.7005	11.1791	10.4164
sp|P48582|BRO1_YEAST	BRO1	Vacuolar-sorting protein BRO1	54	11.6245	11.0758	11.3256	10.9491	11.1308	11.0061	11.2336	11.1835	10.471
sp|Q99177|BRR1_YEAST	BRR1	Pre-mRNA-splicing factor BRR1	5	12.1816	10.9508	11.5744	11.7031	11.0514	10.9788	10.8451	10.8084	9.90648
sp|P32639|BRR2_YEAST	BRR2	Pre-mRNA-splicing helicase BRR2	69	11.2894	11.2996	11.1505	11.2042	11.2595	10.9018	10.8612	11.2069	10.827
sp|P53062|BRR6_YEAST	BRR6	Nucleus export protein BRR6	1	11.5184	10.5658	11.8535	13.2105	11.3762	12.0785	8.24938	10.2557	10.892
sp|Q08235|BRX1_YEAST	BRX1	Ribosome biogenesis protein BRX1	38	11.2005	11.224	11.4427	10.5864	11.0716	10.6125	11.022	10.9875	11.8527
sp|Q05611|BSC2_YEAST	BSC2	Bypass of stop codon protein 2	1	11.3683	9.00789	7.0808	13.1346	13.0285	12.8116	11.1845	11.4193	10.9645
sp|Q08280|BSC6_YEAST	BSC6	Bypass of stop codon protein 6	6	11.9752	11.515	11.1404	11.0278	11.0008	10.7293	10.5641	11.64	10.4074
sp|P38356|BSD2_YEAST	BSD2	Metal homeostatis protein BSD2	1	11.7771	10.7357	11.7669	10.5103	13.1206	11.142	9.12179	11.6519	10.1737
sp|Q06604|BSP1_YEAST	BSP1	Protein BSP1	21	10.9589	10.145	10.7932	11.486	11.3696	11.8258	11.7054	10.8171	10.8988
sp|P43571|BST1_YEAST	BST1	GPI inositol-deacylase	9	10.4867	10.7971	11.2925	11.1337	10.9729	11.7826	11.4075	11.4738	10.6533
sp|Q12051|GGPPS_YEAST	BTS1	Geranylgeranyl pyrophosphate synthase	6	11.4932	11.4237	11.3328	10.276	10.9482	10.627	10.9534	11.5802	11.3655
sp|P40314|NACB2_YEAST	BTT1	Nascent polypeptide-associated complex subunit beta-2	1	12.2632	11.0303	14.4619	12.4543	11.9159	12.2749	11.7052	4.76172	9.13254
sp|P26448|BUB2_YEAST	BUB2	Mitotic check point protein BUB2	5	11.3117	10.9663	9.41843	9.15852	10.121	9.33148	13.3813	13.8503	12.461
sp|P26449|BUB3_YEAST	BUB3	Cell cycle arrest protein BUB3	10	11.2121	10.9792	11.5523	11.2962	11.2621	10.9034	11.4862	11.3391	9.96936
sp|P46947|CWC26_YEAST	BUD13	Pre-mRNA-splicing factor CWC26	6	11.216	11.1509	11.6823	10.5499	11.4828	11.0565	12.1717	9.24231	11.4474
sp|P27637|BUD14_YEAST	BUD14	Bud site selection protein 14	10	11.5639	10.7	11.1745	11.1728	11.2193	10.8156	11.8327	10.8118	10.7094
sp|P39988|BUD16_YEAST	BUD16	Putative pyridoxal kinase BUD16	5	11.0323	10.9092	10.8362	11.1365	11.5892	11.123	11.0655	11.4964	10.8117
sp|P53727|BUD17_YEAST	BUD17	Putative pyridoxal kinase BUD17	10	11.6412	10.7029	11.0944	11.2712	11.3256	10.4505	11.1979	11.5843	10.732
sp|P33314|BUD2_YEAST	BUD2	Inhibitory regulator protein BUD2/CLA2	13	11.6776	10.4716	11.9447	11.6587	11.109	11.0851	11.3283	10.8436	9.88135
sp|Q08004|BUD20_YEAST	BUD20	Bud site selection protein 20	16	10.7232	10.1616	10.3151	11.1769	11.5517	11.7205	11.502	11.5505	11.2985
sp|Q08492|BUD21_YEAST	BUD21	Bud site selection protein 21	14	11.0107	10.0777	11.081	11.9705	12.3874	11.8519	11.314	9.8498	10.457
sp|Q04347|BUD22_YEAST	BUD22	Bud site selection protein 22	25	10.8907	11.5162	10.9517	10.0041	11.0423	10.5881	11.4362	11.4138	12.1568
sp|P25627|BUD23_YEAST	BUD23	18S rRNA (guanine(1575)-N(7))-methyltransferase	12	8.82876	7.73914	8.6852	12.832	12.3499	12.8153	10.7758	12.7757	13.1983
sp|P43573|BUD27_YEAST	BUD27	Bud site selection protein 27	21	10.8563	10.4769	11.0587	11.0681	11.3964	10.868	11.9551	10.7105	11.6101
sp|P25558|BUD3_YEAST	BUD3	Bud site selection protein 3	48	11.2663	10.4237	11.5207	11.7468	11.2206	11.1794	11.0352	10.9834	10.6239
sp|P25337|BUD31_YEAST	BUD31	Pre-mRNA-splicing factor BUD31	3	11.0191	13.6272	10.9084	9.61524	11.7081	10.1807	10.2542	11.0069	11.6802
sp|P53323|BUD32_YEAST	BUD32	EKC/KEOPS complex subunit BUD32	6	12.7382	12.3083	10.8696	10.3992	10.7988	10.339	10.1217	11.0524	11.3729
sp|P47136|BUD4_YEAST	BUD4	Bud site selection protein 4	31	11.4858	11.1638	10.9172	11.7347	10.9322	11.0596	11.2946	10.7854	10.6265
sp|P41697|BUD6_YEAST	BUD6	Bud site selection protein 6	34	11.651	11.1507	11.4206	11.647	11.0055	10.8614	10.8916	11.0302	10.3419
sp|Q08754|BUD7_YEAST	BUD7	Bud site selection protein 7	18	11.4913	11.1057	11.2846	11.1311	11.1437	10.7889	11.1521	11.1816	10.721
sp|P41698|BUD8_YEAST	BUD8	Bud site selection protein 8	1	11.873	12.8263	11.0694	10.0305	10.4837	11.3411	10.3911	12.2505	9.7344
sp|P53226|BUD9_YEAST	BUD9	Bud site selection protein 9	5	11.0951	10.9115	11.6019	10.3885	10.9043	11.3314	11.7851	11.2803	10.702
sp|Q12191|BUG1_YEAST	BUG1	Binder of USO1 and GRH1 protein 1	23	11.6053	10.2907	11.8225	11.8802	11.5082	11.7696	11.7386	8.54828	10.8366
sp|P48524|BUL1_YEAST	BUL1	Ubiquitin ligase-binding protein BUL1	23	11.1823	10.5121	11.311	11.4278	11.2209	11.1708	11.3996	11.4549	10.3205
sp|Q03758|BUL2_YEAST	BUL2	Ubiquitin ligase-binding protein BUL2	23	11.2291	11.3532	11.3319	10.5751	10.7484	10.5854	11.4893	11.3341	11.3535
sp|Q05949|BUR2_YEAST	BUR2	Protein BUR2	11	11.4503	11.2482	11.1683	11.1124	11.183	10.8857	11.1659	11.1202	10.6659
sp|P40096|NCB1_YEAST	BUR6	Negative cofactor 2 complex subunit alpha	8	12.538	10.9265	12.0711	11.3676	10.8303	11.3719	11.3927	9.95726	9.54471
sp|P48558|BXI1_YEAST	BXI1	Bax inhibitor 1	1	10.7095	11.086	11.6303	15.3811	13.2035	10.2286	10.6195	10.8629	6.27858
sp|P36106|BYE1_YEAST	BYE1	Transcription factor BYE1	17	10.7358	10.8459	11.0985	11.5098	11.4519	11.2159	10.989	11.1054	11.0478
sp|P38822|BZZ1_YEAST	BZZ1	Protein BZZ1	31	10.8915	10.4497	11.4295	11.0091	10.7331	11.0765	11.853	11.6279	10.9297
sp|Q04430|PANK_YEAST	CAB1	Pantothenate kinase CAB1	18	11.8877	11.6659	11.4173	10.7015	11.0818	10.9765	10.8357	10.7146	10.7189
sp|P40506|PPCS_YEAST	CAB2	Phosphopantothenate--cysteine ligase CAB2	20	11.4129	13.051	10.8039	10.7194	11.1548	9.97091	10.9979	11.673	10.2164
sp|P36076|CAB3_YEAST	CAB3	Coenzyme A biosynthesis protein 3	19	12.1295	10.9299	11.5697	11.396	11.2552	11.2143	10.8864	9.94473	10.6741
sp|P53332|COAD_YEAST	CAB4	Phosphopantetheine adenylyltransferase	25	10.974	11.1133	11.5039	11.4084	10.909	10.7283	11.331	11.2816	10.7505
sp|Q03941|CAB5_YEAST	CAB5	Dephospho-CoA kinase CAB5	12	11.3001	10.7538	11.8093	12.0551	11.3195	11.0111	10.7536	10.5758	10.4217
sp|Q04199|CAC2_YEAST	CAC2	Chromatin assembly factor 1 subunit p60	14	11.5241	11.3714	11.0001	11.0972	10.9272	11.0124	11.1626	11.2199	10.6852
sp|P24813|AP2_YEAST	CAD1	AP-1-like transcription factor YAP2	3	11.7254	11.8916	12.3442	10.6374	11.1907	10.5342	11.0631	10.6247	9.98866
sp|P53836|CA120_YEAST	CAF120	CCR4-NOT transcriptional complex subunit CAF120	11	11.3563	11.2831	10.8099	11.0745	10.9907	11.0174	11.3906	11.293	10.7845
sp|P53280|CF130_YEAST	CAF130	Protein CAF130	17	11.2626	11.0055	12.1019	11.1155	10.9954	10.5349	11.5274	11.0735	10.3832
sp|P43569|CAF16_YEAST	CAF16	CCR4-associated factor 16	17	10.8295	11.1046	11.0097	10.9401	11.0844	11.0363	10.9397	11.1014	11.9542
sp|P12962|CAF20_YEAST	CAF20	Cap-associated protein CAF20	17	10.2987	10.3335	11.0211	10.6927	11.3276	11.4832	11.8802	10.8452	12.1179
sp|P36130|CAF4_YEAST	CAF4	CCR4-associated factor 4	19	10.7237	10.5718	11.1072	11.3003	11.0756	11.5487	11.1862	11.4539	11.0325
sp|P53829|CAF40_YEAST	CAF40	Protein CAF40	13	11.9401	11.807	11.2366	10.8199	11.4966	10.2185	10.8085	11.4651	10.2077
sp|P39101|CAJ1_YEAST	CAJ1	Protein CAJ1	56	10.4831	10.8855	10.5961	10.9915	11.3688	10.9833	11.1491	11.2701	12.2724
sp|P43568|CAK1_YEAST	CAK1	Serine/threonine-protein kinase CAK1	17	11.8723	11.3596	11.3585	10.8936	11.3624	10.7845	10.9997	10.9683	10.4011
sp|P29547|EF1G1_YEAST	CAM1	Elongation factor 1-gamma 1	108	11.265	11.3985	10.9968	10.6093	11.0609	11.3813	10.8802	11.1279	11.2801
sp|P04817|CAN1_YEAST	CAN1	Arginine permease CAN1	6	11.2086	10.5261	11.0023	10.7608	10.6923	11.1734	11.5819	11.6967	11.3578
sp|P28495|CAPZA_YEAST	CAP1	F-actin-capping protein subunit alpha	25	10.7797	10.8668	11.4253	10.9664	10.9642	10.7449	11.7171	11.4479	11.0878
sp|P13517|CAPZB_YEAST	CAP2	F-actin-capping protein subunit beta	24	10.6697	11.9412	11.0099	10.1671	10.8504	10.7326	11.2042	11.5565	11.8684
sp|P00812|ARGI_YEAST	CAR1	Arginase	46	10.9846	11.6415	11.0996	10.5173	11.0922	11.3742	10.9428	11.06	11.2878
sp|P07991|OAT_YEAST	CAR2	Ornithine aminotransferase	40	10.7578	10.9261	10.7686	11.8328	11.6756	11.647	10.5663	10.6986	11.1271
sp|P32796|CACP_YEAST	CAT2	Carnitine O-acetyltransferase, mitochondrial	38	12.0661	11.5663	11.7347	11.3295	11.2441	11.2381	10.2598	10.3776	10.1837
sp|P41735|COQ7_YEAST	CAT5	5-demethoxyubiquinone hydroxylase, mitochondrial	8	11.4717	11.5648	11.1666	10.867	11.0704	10.9207	11.3449	11.3228	10.271
sp|P39113|CAT8_YEAST	CAT8	Regulatory protein CAT8	4	10.5981	11.3919	10.5758	12.047	11.2008	11.7491	9.41116	10.4001	12.626
sp|P53223|CAX4_YEAST	CAX4	Dolichyldiphosphatase	2	11.5623	10.9673	12.2237	10.4308	11.8971	10.2613	11.1188	9.8739	11.6647
sp|Q08920|NCBP2_YEAST	CBC2	Nuclear cap-binding protein subunit 2	8	10.7051	11.3989	10.6797	11.4117	10.7784	11.0734	11.4718	10.9015	11.5795
sp|P17106|CBF1_YEAST	CBF1	Centromere-binding protein 1	28	11.184	9.52182	11.5114	13.122	11.7462	11.6969	11.4292	10.0297	9.75877
sp|P32504|CBF3A_YEAST	CBF2	Centromere DNA-binding protein complex CBF3 subunit A	19	12.0935	11.5559	11.7038	10.8681	10.5614	10.8184	10.9699	10.8805	10.5484
sp|P33322|CBF5_YEAST	CBF5	H/ACA ribonucleoprotein complex subunit CBF5	85	11.121	11.4776	10.6076	10.7433	10.9572	10.9265	11.0167	11.3937	11.7565
sp|P53894|CBK1_YEAST	CBK1	Serine/threonine-protein kinase CBK1	27	11.5571	10.6981	11.2656	11.2519	11.0251	11.2531	11.2524	11.1554	10.5413
sp|P07252|CBP1_YEAST	CBP1	Cytochrome B pre-mRNA-processing protein 1	5	11.2144	12.3261	11.1978	11.0253	10.9434	10.7724	11.2263	10.9068	10.3874
sp|P03874|CBP2_YEAST	CBP2	Cytochrome B pre-mRNA-processing protein 2	17	11.4277	11.2894	11.4344	11.6336	11.2813	11.1015	10.8906	10.9509	9.99071
sp|P21560|CBP3_YEAST	CBP3	Protein CBP3, mitochondrial	18	10.2226	10.5716	10.2523	11.9294	11.7495	11.5369	10.5461	11.6548	11.5368
sp|P37267|CBP4_YEAST	CBP4	Assembly factor CBP4	3	11.1228	10.9015	11.4548	11.9915	11.9072	11.766	10.669	10.3169	9.87023
sp|P07253|CBP6_YEAST	CBP6	Cytochrome B pre-mRNA-processing protein 6	13	10.6679	9.93176	10.8181	11.5231	11.7821	11.5433	11.5483	10.9913	11.1942
sp|P38626|NCB5R_YEAST	CBR1	NADH-cytochrome b5 reductase 1	57	11.465	11.3686	11.6886	10.9314	10.8337	10.9959	10.596	11.2234	10.8976
sp|P14905|CBS2_YEAST	CBS2	Cytochrome B translational activator protein CBS2	5	12.4951	11.6382	11.3061	10.6681	10.8967	10.7322	10.9848	10.7514	10.5275
sp|P36038|CBT1_YEAST	CBT1	Cytochrome b termination protein 1	1	12.7472	12.9805	11.8782	12.3772	14.3238	9.47545	10.9796	8.25438	6.98352
sp|P21269|CCA1_YEAST	CCA1	CCA tRNA nucleotidyltransferase, mitochondrial	21	11.3602	10.9251	11.3531	11.5047	11.5314	11.198	11.1411	10.5779	10.4085
sp|P47818|CCC1_YEAST	CCC1	Protein CCC1	12	10.745	10.4791	11.2432	11.3282	11.0835	11.2668	11.4724	11.436	10.9458
sp|P38995|ATU2_YEAST	CCC2	Copper-transporting ATPase	5	11.299	10.9184	11.1763	11.4895	10.7129	11.0392	11.6583	11.0813	10.6251
sp|Q03702|CCE1_YEAST	CCE1	Cruciform cutting endonuclease 1, mitochondrial	5	12.6736	11.4542	11.4792	11.3572	10.4352	10.2132	10.7849	11.5866	10.0159
sp|P50077|CCH1_YEAST	CCH1	Calcium-channel protein CCH1	10	11.9591	10.8488	11.3553	10.7371	10.9088	11.1692	10.7175	10.9803	11.3239
sp|P37366|CCL1_YEAST	CCL1	Cyclin CCL1	13	11.4599	10.4325	12.1952	11.4433	10.6069	11.2817	11.0089	10.7144	10.8572
sp|P48237|CCM1_YEAST	CCM1	Mitochondrial group I intron splicing factor CCM1	7	11.9846	11.0126	11.979	11.0718	11.4563	10.1897	10.9624	11.2455	10.0982
sp|P00431|CCPR_YEAST	CCP1	Cytochrome c peroxidase, mitochondrial	39	11.1164	12.3939	11.4582	9.84074	10.8241	11.127	11.1543	11.1886	10.8968
sp|P31384|CCR4_YEAST	CCR4	CCR4-Not complex 3'-5'-exoribonuclease subunit Ccr4	31	11.4365	11.5897	11.4139	10.9117	10.8178	10.4806	11.0498	11.253	11.0471
sp|P40202|CCS1_YEAST	CCS1	Superoxide dismutase 1 copper chaperone	20	10.7619	10.5347	11.1275	10.8611	10.961	11.0983	11.6337	11.2278	11.794
sp|P39076|TCPB_YEAST	CCT2	T-complex protein 1 subunit beta	58	10.5772	11.0209	10.9439	10.8032	11.0467	10.7719	11.5555	11.3464	11.9343
sp|P39077|TCPG_YEAST	CCT3	T-complex protein 1 subunit gamma	113	11.1028	10.6188	11.384	11.3745	11.2178	10.9377	11.2492	11.1961	10.919
sp|P39078|TCPD_YEAST	CCT4	T-complex protein 1 subunit delta	76	10.8005	10.6999	11.1009	11.2147	10.969	11.3187	11.1178	11.5281	11.2506
sp|P40413|TCPE_YEAST	CCT5	T-complex protein 1 subunit epsilon	87	11.0555	11.4909	11.2345	10.7247	10.8878	10.808	11.4563	11.357	10.9852
sp|P39079|TCPZ_YEAST	CCT6	T-complex protein 1 subunit zeta	58	11.0074	11.4938	11.3594	10.9313	11.0429	10.8817	11.1238	11.4903	10.6695
sp|P42943|TCPH_YEAST	CCT7	T-complex protein 1 subunit eta	67	11.0668	11.1532	10.9758	11.2387	11.1312	10.9202	11.1418	11.2957	11.0763
sp|P47079|TCPQ_YEAST	CCT8	T-complex protein 1 subunit theta	97	11.1217	11.1937	11.2543	10.9522	11.0557	10.8748	11.2301	11.3389	10.9785
sp|O13547|CCW14_YEAST	CCW14	Covalently-linked cell wall protein 14	10	8.7911	10.5228	10.2189	12.4648	9.41769	11.6405	12.0905	13.6147	11.239
sp|P38273|CCZ1_YEAST	CCZ1	Vacuolar fusion protein CCZ1	4	10.4967	11.131	11.6528	11.3124	10.7068	10.8166	11.6383	10.9017	11.3437
sp|P40986|CDC1_YEAST	CDC1	Cell division control protein 1	21	11.2198	10.6159	11.1632	11.4134	11.2259	11.2413	10.7358	11.0344	11.3503
sp|P25342|CDC10_YEAST	CDC10	Cell division control protein 10	21	11.6697	11.0348	11.0921	11.1207	11.262	11.0538	11.1473	11.0353	10.5844
sp|P32458|CDC11_YEAST	CDC11	Cell division control protein 11	21	11.8913	10.9864	11.5581	11.7601	11.1437	10.7466	11.3887	10.8652	9.65984
sp|P32468|CDC12_YEAST	CDC12	Cell division control protein 12	49	11.2863	11.6401	11.1689	10.5333	10.937	10.7736	11.0499	11.2711	11.3398
sp|Q05791|CD123_YEAST	CDC123	Cell division cycle protein 123	11	11.8098	11.7593	11.4988	10.5612	10.6836	11.1369	11.1678	10.7746	10.608
sp|P32797|CDC13_YEAST	CDC13	Cell division control protein 13	4	13.266	10.3514	12.8646	9.77997	10.0601	11.0881	10.4935	11.966	10.1302
sp|Q00684|CDC14_YEAST	CDC14	Tyrosine-protein phosphatase CDC14	17	11.6201	11.0728	10.967	10.9294	11.4545	11.2933	11.2282	10.5242	10.9103
sp|P27636|CDC15_YEAST	CDC15	Cell division control protein 15	6	12.135	10.6327	12.2862	12.6199	10.7215	11.5096	10.883	10.8096	8.4025
sp|P09798|CDC16_YEAST	CDC16	Anaphase-promoting complex subunit CDC16	10	11.993	11.3251	10.7843	11.538	11.0392	10.7032	10.5978	11.6355	10.384
sp|P00549|KPYK1_YEAST	CDC19	Pyruvate kinase 1	823	11.0878	11.0086	11.2578	11.4453	11.0187	11.3285	10.7004	11.1219	11.0311
sp|P26309|CDC20_YEAST	CDC20	APC/C activator protein CDC20	2	10.2679	9.34683	11.0053	12.8623	12.232	10.5441	11.7678	12.5092	9.4646
sp|P06785|TYSY_YEAST	CDC21	Thymidylate synthase	28	11.0419	11.7551	10.872	10.4222	11.2178	11.1184	10.8571	11.0878	11.6279
sp|P16522|CDC23_YEAST	CDC23	Anaphase-promoting complex subunit CDC23	7	10.7506	11.3669	11.4356	11.4093	11.7986	11.0912	10.899	10.8865	10.3623
sp|P11433|CDC24_YEAST	CDC24	Cell division control protein 24	36	11.2392	11.1872	11.4616	11.1777	11.2215	10.8346	11.0743	11.2328	10.571
sp|P04821|CDC25_YEAST	CDC25	Cell division control protein 25	29	11.3955	11.137	11.4149	11.2547	11.1057	10.917	10.9145	11.2851	10.5755
sp|P38042|CDC27_YEAST	CDC27	Anaphase-promoting complex subunit CDC27	3	10.7115	12.4019	11.0276	10.2287	10.7575	10.4787	12.1003	11.1028	11.191
sp|P00546|CDK1_YEAST	CDC28	Cyclin-dependent kinase 1	22	11.8216	11.597	11.5809	11.2954	11.0937	10.559	10.993	10.7269	10.3323
sp|P32457|CDC3_YEAST	CDC3	Cell division control protein 3	50	10.8312	10.9025	10.9297	10.9387	11.2798	11.5145	10.9018	11.4138	11.288
sp|P06704|CDC31_YEAST	CDC31	Cell division control protein 31	17	11.3884	11.6651	10.864	10.8375	10.5956	10.5052	10.9255	12.4363	10.7823
sp|P07260|IF4E_YEAST	CDC33	Eukaryotic translation initiation factor 4E	34	10.9003	11.0315	11.0039	10.5304	10.9428	10.7284	11.2012	11.2672	12.3941
sp|P14682|UBC3_YEAST	CDC34	Ubiquitin-conjugating enzyme E2-34 kDa	12	11.0821	12.2593	11.2355	10.5758	11.3566	10.9217	10.3743	10.7755	11.4191
sp|P06100|NOT2_YEAST	CDC36	General negative regulator of transcription subunit 2	9	11.6594	11.5547	11.2457	11.0267	10.9925	10.5457	11.3617	11.3164	10.2972
sp|P06101|CDC37_YEAST	CDC37	Hsp90 co-chaperone Cdc37	43	10.4017	10.2069	10.8622	11.0458	10.8977	11.2134	11.9277	11.8104	11.6343
sp|P25655|NOT1_YEAST	CDC39	General negative regulator of transcription subunit 1	130	11.7949	11.2831	11.3465	11.0198	10.8295	10.8231	11.1099	11.2204	10.5728
sp|P07834|CDC4_YEAST	CDC4	Cell division control protein 4	10	12.3101	10.6988	11.9949	11.5722	11.6631	11.1531	10.6594	10.163	9.78545
sp|P40968|PRP17_YEAST	CDC40	Pre-mRNA-processing factor 17	9	11.2197	11.2023	10.8965	11.6032	10.7636	11.9406	11.3334	10.9608	10.0799
sp|P19073|CDC42_YEAST	CDC42	Cell division control protein 42	9	11.43	12.0799	11.3004	10.8993	10.5804	10.8584	10.9695	10.9282	10.9538
sp|P18898|PGTB1_YEAST	CDC43	Geranylgeranyl transferase type-1 subunit beta	6	11.7639	10.9567	11.0486	11.2458	10.6392	11.1297	11.6019	11.3213	10.2928
sp|Q08032|CDC45_YEAST	CDC45	Cell division control protein 45	12	12.5584	11.2212	11.4849	11.9943	10.9881	10.514	10.8205	10.5457	9.87289
sp|P25694|CDC48_YEAST	CDC48	Cell division control protein 48	164	10.3455	10.4249	10.6304	11.2802	11.2713	11.9825	11.1862	11.1907	11.6883
sp|P32562|CDC5_YEAST	CDC5	Cell cycle serine/threonine-protein kinase CDC5/MSD2	10	11.3565	10.684	11.2564	11.6806	11.3039	11.1484	10.5721	11.1691	10.8289
sp|P25656|CDC50_YEAST	CDC50	Cell division control protein 50	10	11.3572	10.9093	11.4219	11.1048	11.5211	11.2142	11.187	11.4075	9.87706
sp|Q12018|CDC53_YEAST	CDC53	Cell division control protein 53	55	11.5145	11.5639	11.3025	10.8629	10.9844	10.7787	11.1957	11.0208	10.7767
sp|Q00362|2ABA_YEAST	CDC55	Protein phosphatase PP2A regulatory subunit B	19	10.9917	11.4666	11.0767	10.3154	11.115	11.0016	11.0458	11.3855	11.6017
sp|P09119|CDC6_YEAST	CDC6	Cell division control protein 6	1	10.5041	11.9395	11.2371	11.8422	12.3052	11.6058	11.0456	11.0856	8.4349
sp|P26637|SYLC_YEAST	CDC60	Leucine--tRNA ligase, cytoplasmic	225	11.033	10.9658	11.1263	10.975	10.964	11.1544	11.3237	11.2261	11.2317
sp|P06243|CDC7_YEAST	CDC7	Cell division control protein 7	10	11.3273	11.7519	11.5492	10.7028	11.1706	11.2079	11.4379	10.5315	10.3208
sp|Q06697|CDC73_YEAST	CDC73	Cell division control protein 73	20	11.886	11.4429	11.5468	10.695	10.9167	11.0177	11.0995	11.1707	10.2248
sp|P00572|KTHY_YEAST	CDC8	Thymidylate kinase	5	10.9743	11.8893	11.114	11.206	11.6568	10.4538	10.2996	10.6628	11.7434
sp|P04819|DNLI1_YEAST	CDC9	DNA ligase 1	32	11.4244	11.2576	11.3512	10.8968	11.3504	11.1908	11.3159	10.9125	10.3003
sp|Q06549|CDD_YEAST	CDD1	Cytidine deaminase	4	11.4812	12.5513	10.5488	9.93147	11.3733	10.8617	11.1756	11.7769	10.2998
sp|P53197|CDH1_YEAST	CDH1	APC/C activator protein CDH1	2	13.2851	12.573	12.9891	9.33415	11.0372	11.9556	9.90931	10.1431	8.77339
sp|P38221|CDS1_YEAST	CDS1	Phosphatidate cytidylyltransferase	13	11.018	9.16522	10.5563	13.0307	13.3425	12.8034	10.6301	10.2507	9.20312
sp|Q03654|CEF1_YEAST	CEF1	Pre-mRNA-splicing factor CEF1	9	11.1965	10.9998	10.9629	11.458	11.2407	11.4704	10.4535	11.3775	10.8407
sp|Q01159|MCE1_YEAST	CEG1	mRNA-capping enzyme subunit alpha	21	11.2915	10.2631	11.3835	11.2008	11.2424	11.3597	10.9764	11.3243	10.9584
sp|P39525|CEM1_YEAST	CEM1	3-oxoacyl-[acyl-carrier-protein] synthase homolog	11	11.1074	11.4458	11.9313	11.4146	11.3076	11.2861	10.851	10.88	9.77605
sp|P40969|CBF3B_YEAST	CEP3	Centromere DNA-binding protein complex CBF3 subunit B	7	11.9933	11.302	11.9941	11.5518	10.4931	10.5961	10.5663	10.8129	10.6904
sp|O13297|CET1_YEAST	CET1	mRNA-capping enzyme subunit beta	36	10.6825	10.8799	11.3415	11.3228	11.356	11.3218	11.59	10.5096	10.9958
sp|Q12453|CEX1_YEAST	CEX1	Cytoplasmic export protein 1	32	11.5282	11.1764	11.4943	11.462	11.1304	10.8839	10.9432	11.1089	10.2725
sp|P40558|CFD1_YEAST	CFD1	Cytosolic Fe-S cluster assembly factor CFD1	12	10.5997	10.9372	12.0131	10.6367	10.9477	10.7056	11.4474	11.0682	11.6444
sp|Q06632|CFT1_YEAST	CFT1	Protein CFT1	33	11.786	11.0623	11.8684	11.3454	11.1126	10.759	11.0431	10.8415	10.1817
sp|Q12102|CFT2_YEAST	CFT2	Cleavage factor two protein 2	35	11.6841	11.298	11.315	11.3269	11.0228	10.9713	11.1175	11.2557	10.0088
sp|Q03705|CG121_YEAST	CGI121	EKC/KEOPS complex subunit CGI121	13	11.012	12.2418	11.004	10.3606	11.1686	10.6352	11.2089	11.1088	11.26
sp|P25379|STDH_YEAST	CHA1	Catabolic L-serine/threonine dehydratase	56	11.8159	11.6517	11.3545	11.2706	11.0484	11.1649	10.625	10.8989	10.1701
sp|P43634|CHA4_YEAST	CHA4	Activatory protein CHA4	4	12.3053	10.553	11.4236	12.3118	10.8932	11.3849	10.4004	11.89	8.83778
sp|P22137|CLH_YEAST	CHC1	Clathrin heavy chain	200	11.4453	11.1355	11.1891	11.2613	11.0677	10.9124	11.1547	11.1082	10.7258
sp|P32657|CHD1_YEAST	CHD1	Chromo domain-containing protein 1	91	11.2697	11.1033	11.4311	11.0431	11.0241	10.9136	11.0569	11.1474	11.0109
sp|P38147|CHK1_YEAST	CHK1	Serine/threonine-protein kinase CHK1	11	11.8277	11.2393	11.4089	10.559	11.2334	10.5439	11.215	11.2283	10.7444
sp|P22516|CHL1_YEAST	CHL1	ATP-dependent DNA helicase CHL1	3	11.3235	12.0327	11.369	12.0939	10.9262	10.8015	10.6201	11.2516	9.58137
sp|P08456|PSS_YEAST	CHO1	CDP-diacylglycerol--serine O-phosphatidyltransferase	4	12.6812	12.4559	11.6143	10.6534	10.0139	10.469	11.3166	10.7162	10.0795
sp|P05374|CHO2_YEAST	CHO2	Phosphatidylethanolamine N-methyltransferase	37	11.6205	11.4056	11.1577	10.9959	10.7216	10.978	11.1251	11.23	10.7657
sp|P08004|CHS1_YEAST	CHS1	Chitin synthase 1	20	11.4614	10.9347	11.2251	10.9277	10.9122	11.1242	11.725	11.1938	10.4957
sp|P14180|CHS2_YEAST	CHS2	Chitin synthase 2	16	11.8343	10.666	11.2578	11.5909	11.1518	11.0448	11.3148	11.0716	10.0679
sp|P29465|CHS3_YEAST	CHS3	Chitin synthase 3	40	10.8204	10.9597	11.0931	11.5768	11.1915	10.9229	11.7738	11.1611	10.5004
sp|Q12114|CHS5_YEAST	CHS5	Chitin biosynthesis protein CHS5	29	11.3962	10.0939	11.1923	11.8992	12.1154	12.1354	11.1445	9.8726	10.1505
sp|P40955|CHS6_YEAST	CHS6	Chitin biosynthesis protein CHS6	6	11.4809	11.4963	11.4761	11.0534	10.6189	11.7939	11.2108	10.8699	9.99975
sp|P38843|CHS7_YEAST	CHS7	Chitin synthase export chaperone	1	11.5222	8.78081	12.3864	12.0577	10.1212	11.1	9.93676	14.2384	9.85661
sp|P40019|CHZ1_YEAST	CHZ1	Histone H2A.Z-specific chaperone CHZ1	10	12.5251	7.27611	11.19	14.89	14.8378	14.9738	10.5953	4.53398	9.17792
sp|Q05583|CIAO1_YEAST	CIA1	Cytosolic iron-sulfur protein assembly protein 1	3	11.6568	10.2009	11.1206	10.9791	11.142	12.9227	10.9892	10.3949	10.5939
sp|P38779|CIC1_YEAST	CIC1	Proteasome-interacting protein CIC1	43	10.6013	10.4128	10.7724	11.457	11.3403	11.3465	11.606	11.4948	10.9689
sp|Q01649|CIK1_YEAST	CIK1	Spindle pole body-associated protein CIK1	2	13.806	10.4966	11.6615	13.8106	11.0368	11.4908	9.73197	11.2357	6.73005
sp|P40987|CIN1_YEAST	CIN1	Chromosome instability protein 1	11	11.2438	11.4189	11.0327	11.2431	11.2405	10.6057	11.0112	10.9585	11.2456
sp|P46670|TBCC_YEAST	CIN2	Tubulin-specific chaperone C	6	11.6031	10.9245	11.7299	11.5388	10.8408	11.1806	10.6426	11.4638	10.076
sp|P39110|CIN4_YEAST	CIN4	GTP-binding protein CIN4	3	12.0531	11.2936	11.7429	10.9344	11.5187	10.1913	11.258	11.9999	9.00805
sp|P27895|CIN8_YEAST	CIN8	Kinesin-like protein CIN8	12	12.5223	10.4658	11.7249	12.1358	11.0986	11.3208	11.0852	10.6676	8.97908
sp|P42940|ETFB_YEAST	CIR1	Probable electron transfer flavoprotein subunit beta	15	10.3984	10.8554	11.254	11.5743	11.3946	10.8533	11.5976	11.2189	10.8533
sp|Q08822|ETFD_YEAST	CIR2	Probable electron transfer flavoprotein-ubiquinone oxidoreductase, mitochondrial	38	10.9031	11.4108	11.1213	10.6017	11.05	11.0168	11.1273	11.1534	11.6156
sp|P47001|CIS3_YEAST	CIS3	Cell wall mannoprotein CIS3	7	11.5623	11.8617	11.2514	12.3591	10.9496	11.5222	10.7076	10.4186	9.36748
sp|P00890|CISY1_YEAST	CIT1	Citrate synthase, mitochondrial	83	11.9818	11.7949	11.782	11.1198	11.1187	10.9332	10.37	10.7594	10.1402
sp|P08679|CISY2_YEAST	CIT2	Citrate synthase, peroxisomal	28	10.2715	10.4816	10.915	10.6052	10.7644	10.5386	11.7879	11.5825	13.0534
sp|P43635|CISY3_YEAST	CIT3	Citrate synthase 3, mitochondrial	5	11.8476	11.8256	12.1043	11.4289	10.7714	10.9965	9.87404	10.4169	10.735
sp|P15790|CSK21_YEAST	CKA1	Casein kinase II subunit alpha	33	11.8865	11.491	11.0495	11.2141	10.9239	10.9733	10.8709	11.043	10.5479
sp|P19454|CSK22_YEAST	CKA2	Casein kinase II subunit alpha'	30	11.067	11.6568	11.3854	10.7033	11.0139	10.7706	11.2439	11.2385	10.9207
sp|P43639|CSK2B_YEAST	CKB1	Casein kinase II subunit beta	16	11.6341	11.1044	11.1581	11.0501	11.228	10.9837	11.3069	10.9666	10.5681
sp|P38930|CSK2C_YEAST	CKB2	Casein kinase II subunit beta'	14	11.1134	11.0278	11.0316	10.4293	10.9434	11.2436	11.0052	11.3964	11.8093
sp|P20485|KICH_YEAST	CKI1	Choline kinase	39	11.6799	10.8443	11.5371	11.5213	11.1967	10.9414	11.1614	11.1062	10.0118
sp|P20486|CKS1_YEAST	CKS1	Cyclin-dependent kinases regulatory subunit	8	11.6219	10.0133	10.7206	11.8465	11.7464	11.5059	11.3731	10.4069	10.7655
sp|P48562|CLA4_YEAST	CLA4	Serine/threonine-protein kinase CLA4	25	11.0234	10.8059	11.257	11.2753	11.0401	11.0783	11.098	11.479	10.9431
sp|P24869|CG22_YEAST	CLB2	G2/mitotic-specific cyclin-2	7	13.2081	11.4048	11.3964	11.9693	10.9738	10.8629	11.0335	9.90171	9.24941
sp|P24870|CG23_YEAST	CLB3	G2/mitotic-specific cyclin-3	3	11.5418	9.9185	11.5017	12.8223	11.1824	10.9624	11.6432	10.7665	9.66118
sp|P24871|CG24_YEAST	CLB4	G2/mitotic-specific cyclin-4	1	13.0692	12.2857	14.0821	8.49044	11.5683	11.101	8.83651	11.4208	9.14597
sp|P30283|CGS5_YEAST	CLB5	S-phase entry cyclin-5	1	9.26234	9.94775	11.7755	12.5681	9.73875	9.47288	14.1296	12.2747	10.8304
sp|P17891|CLC1_YEAST	CLC1	Clathrin light chain	45	11.3993	10.4714	11.4464	10.9859	10.923	11.8625	11.1587	10.7328	11.0199
sp|Q12309|CLF1_YEAST	CLF1	Pre-mRNA-splicing factor CLF1	9	12.0097	10.3847	11.606	12.1885	10.725	11.4781	11.2843	10.9743	9.34939
sp|Q08685|CLP1_YEAST	CLP1	mRNA cleavage and polyadenylation factor CLP1	16	11.6117	11.0638	11.171	11.3642	11.3778	10.8081	10.8195	11.0116	10.7723
sp|Q03690|CLU_YEAST	CLU1	Clustered mitochondria protein 1	138	11.541	11.2458	11.1016	10.9649	11.0454	10.9113	11.1347	11.264	10.7914
sp|P36064|COXM1_YEAST	CMC1	COX assembly mitochondrial protein	3	12.4518	11.7327	12.3889	10.1264	10.6423	11.7937	11.505	8.11121	11.248
sp|Q3E7A4|COXM2_YEAST	CMC2	COX assembly mitochondrial protein 2	6	11.1608	10.4193	11.7502	10.4284	10.7167	11.2712	10.9606	12.5969	10.6959
sp|P06787|CALM_YEAST	CMD1	Calmodulin	19	12.1285	12.8061	11.8385	11.8372	11.6101	10.9012	11.4076	7.40719	10.0636
sp|P27466|KCC1_YEAST	CMK1	Calcium/calmodulin-dependent protein kinase I	20	11.7875	11.0968	11.5314	11.3646	11.2029	11.1511	10.908	10.2938	10.664
sp|P22517|KCC2_YEAST	CMK2	Calcium/calmodulin-dependent protein kinase II	18	10.7882	10.7972	11.4627	11.2517	11.1014	11.1696	11.0315	11.2548	11.143
sp|P14747|PP2B2_YEAST	CMP2	Serine/threonine-protein phosphatase 2B catalytic subunit A2	26	10.8234	10.4951	10.751	11.2465	11.2551	11.3818	11.6414	10.9919	11.4137
sp|Q12510|CMR1_YEAST	CMR1	DNA damage-binding protein CMR1	12	11.325	10.3207	11.4055	11.5367	11.8512	11.733	10.8058	10.6003	10.4219
sp|Q07897|CMS1_YEAST	CMS1	Protein CMS1	20	10.9268	10.2671	11.2833	11.2743	11.3254	11.548	11.3817	11.1554	10.8382
sp|P23287|PP2B1_YEAST	CNA1	Serine/threonine-protein phosphatase 2B catalytic subunit A1	33	11.18	10.2007	10.99	11.7682	11.1407	11.4058	11.6973	11.027	10.5903
sp|P25296|CANB_YEAST	CNB1	Calcineurin subunit B	21	11.8868	11.5049	11.6264	10.9149	10.862	10.4875	11.1574	11.2126	10.3476
sp|P27825|CALX_YEAST	CNE1	Calnexin homolog	9	11.5777	10.8291	11.4723	11.477	11.5591	11.038	11.0243	10.9807	10.0419
sp|Q06333|BL1S4_YEAST	CNL1	Biogenesis of lysosome-related organelles complex 1 subunit CNL1	4	11.2845	12.0098	11.6689	11.8724	10.5323	10.4721	11.1747	12.1272	8.8581
sp|P53865|CNM67_YEAST	CNM67	Chaotic nuclear migration protein 67	9	10.7681	11.3054	11.8265	11.0065	11.0221	11.3675	11.1943	10.7701	10.7395
sp|P33313|CNS1_YEAST	CNS1	Hsp70/Hsp90 co-chaperone CNS1	29	10.1427	10.6838	10.6056	11.1332	10.9222	10.6874	11.6637	12.1261	12.0355
sp|P40452|COA1_YEAST	COA1	Cytochrome c oxidase assembly factor 1	6	11.2825	10.4914	12.0248	11.5139	11.6068	10.9103	11.4696	10.5801	10.1207
sp|Q3E7B2|COA3_YEAST	COA3	Cytochrome c oxidase assembly factor 3, mitochondrial	3	11.8373	10.5049	11.3643	11.3235	11.0288	11.1498	10.3439	11.0609	11.3865
sp|Q05809|COA4_YEAST	COA4	Cytochrome oxidase assembly factor 4	7	11.4141	11.2879	12.3322	12.2042	11.1811	11.0942	11.1687	9.02244	10.2951
sp|Q3E846|COA6_YEAST	COA6	Cytochrome c oxidase assembly factor 6	11	12.1172	11.4966	12.0692	10.8121	11.0983	11.3918	10.8192	9.29664	10.8991
sp|Q03048|COFI_YEAST	COF1	Cofilin	51	10.7421	11.3991	10.6059	11.1562	11.0476	11.2524	10.9918	10.7226	12.0823
sp|P53079|COG1_YEAST	COG1	Conserved oligomeric Golgi complex subunit 1	16	11.2837	11.1861	11.7854	11.3924	11.0424	11.2248	11.228	10.6605	10.1967
sp|P53271|COG2_YEAST	COG2	Conserved oligomeric Golgi complex subunit 2	5	10.8361	10.923	11.4672	10.884	10.8832	11.2726	12.3153	11.1594	10.2593
sp|P40094|COG3_YEAST	COG3	Conserved oligomeric Golgi complex subunit 3	32	11.6114	11.2085	11.6732	11.4592	10.7448	10.8994	11.2122	11.3357	9.85558
sp|Q06096|COG4_YEAST	COG4	Conserved oligomeric Golgi complex subunit 4	18	11.046	10.9184	11.24	11.0412	11.4589	10.9787	10.8666	11.4272	11.023
sp|P53951|COG5_YEAST	COG5	Conserved oligomeric Golgi complex subunit 5	15	11.8708	11.1039	11.0982	10.8074	11.5047	11.0377	10.954	11.0319	10.5914
sp|P53959|COG6_YEAST	COG6	Conserved oligomeric Golgi complex subunit 6	34	11.2063	10.7453	11.1415	11.2351	11.2383	11.238	11.1488	11.3233	10.7235
sp|P53195|COG7_YEAST	COG7	Conserved oligomeric Golgi complex subunit 7	12	12.062	11.2898	11.8044	10.7012	11.0878	11.1291	10.8198	11.1311	9.97475
sp|Q04632|COG8_YEAST	COG8	Conserved oligomeric Golgi complex subunit 8	24	11.1293	10.8916	10.8781	10.9835	11.1292	11.0794	11.4234	11.3051	11.1803
sp|P53622|COPA_YEAST	COP1	Coatomer subunit alpha	116	11.3042	11.0665	11.2517	11.6422	11.0945	10.8299	11.1398	11.1909	10.4803
sp|P18900|COQ1_YEAST	COQ1	Hexaprenyl pyrophosphate synthase, mitochondrial	23	11.4078	11.0662	11.4731	11.091	11.7854	11.096	10.8301	10.8185	10.432
sp|Q08058|COQ10_YEAST	COQ10	Coenzyme Q-binding protein COQ10, mitochondrial	4	12.4106	11.9542	11.5459	10.7145	11.3413	10.2157	10.1695	10.4697	11.1787
sp|Q05892|COQ11_YEAST	COQ11	MIOREX complex component 2	22	11.5011	11.2836	11.497	10.8075	11.2846	11.1831	10.6076	10.6771	11.1584
sp|P32378|COQ2_YEAST	COQ2	4-hydroxybenzoate polyprenyltransferase, mitochondrial	3	11.5837	10.4246	10.9733	12.4361	12.1076	10.7391	10.2643	11.3146	10.1567
sp|P27680|COQ3_YEAST	COQ3	Ubiquinone biosynthesis O-methyltransferase, mitochondrial	9	10.7951	12.5371	10.9727	10.9547	10.8592	10.5371	10.868	11.6254	10.8508
sp|O13525|COQ4_YEAST	COQ4	Ubiquinone biosynthesis protein COQ4, mitochondrial	2	11.6974	12.1997	10.8909	11.8928	10.8486	10.7111	11.0935	12.0522	8.61377
sp|P49017|COQ5_YEAST	COQ5	2-methoxy-6-polyprenyl-1,4-benzoquinol methylase, mitochondrial	33	11.8561	11.6357	11.5427	11.2593	11.0163	11.0045	11.1677	10.5312	9.98648
sp|P53318|COQ6_YEAST	COQ6	Ubiquinone biosynthesis monooxygenase COQ6, mitochondrial	25	11.8885	11.3075	11.5606	11.2289	11.1649	10.9392	10.9719	10.8738	10.0647
sp|P27697|COQ8_YEAST	COQ8	Atypical kinase COQ8, mitochondrial	19	11.5887	11.0218	11.6122	11.2734	11.2743	11.0916	10.9354	10.9461	10.2566
sp|Q05779|COQ9_YEAST	COQ9	Ubiquinone biosynthesis protein COQ9, mitochondrial	11	11.3886	11.8723	11.0879	9.94057	10.8694	10.4778	10.6269	11.3451	12.3913
sp|P07256|QCR1_YEAST	COR1	Cytochrome b-c1 complex subunit 1, mitochondrial	60	11.3395	11.2969	11.4701	11.2443	11.1266	11.1105	10.8656	10.9718	10.5746
sp|P53344|COS6_YEAST	COS6	Protein COS6	7	11.9367	11.2495	11.6387	11.5316	10.7738	11.0681	11.4616	9.99041	10.3496
sp|P38723|COS8_YEAST	COS8	Protein COS8	2	11.0181	10.9011	12.7929	11.9471	11.563	10.2291	10.5389	10.844	10.1657
sp|P36034|COS9_YEAST	COS9	Protein COS9	1	11.8952	10.4155	11.1375	9.91687	11.9703	10.3726	11.6826	12.5642	10.0451
sp|P32798|COT1_YEAST	COT1	Cobalt uptake protein COT1	5	11.8444	11.1295	11.6361	10.4811	10.3764	11.5661	10.7378	10.9286	11.2999
sp|P00401|COX1_YEAST	COX1	Cytochrome c oxidase subunit 1	3	11.1713	10.3299	11.953	10.7235	10.726	11.232	10.8259	11.3802	11.6581
sp|P21592|COX10_YEAST	COX10	Protoheme IX farnesyltransferase, mitochondrial	2	10.5397	10.8709	12.5022	10.6127	11.6937	12.0951	9.91619	10.594	11.1755
sp|P19516|COX11_YEAST	COX11	Cytochrome c oxidase assembly protein COX11, mitochondrial	7	11.462	11.4694	11.6505	11.5121	11.5509	11.1381	10.7764	10.494	9.94661
sp|Q01519|COX12_YEAST	COX12	Cytochrome c oxidase subunit 12, mitochondrial	10	12.2431	10.1795	12.7144	13.4625	11.9844	11.6829	11.5017	6.44999	9.78144
sp|P32799|COX13_YEAST	COX13	Cytochrome c oxidase subunit 13, mitochondrial	19	11.4889	10.9466	10.4933	10.8187	11.9805	11.0822	10.71	11.25	11.2298
sp|P39103|COX14_YEAST	COX14	Cytochrome c oxidase assembly protein COX14	6	10.9791	11.5943	10.7851	12.1354	11.8744	11.553	10.641	10.1546	10.2831
sp|P40086|COX15_YEAST	COX15	Cytochrome c oxidase assembly protein COX15	20	11.952	10.7504	11.665	11.2114	10.7222	11.2781	10.8785	11.1299	10.4125
sp|P47081|COX16_YEAST	COX16	Cytochrome c oxidase assembly protein COX16, mitochondrial	1	10.5354	10.6002	13.6124	7.04593	12.4069	14.2282	12.5242	9.03154	10.0152
sp|Q12287|COX17_YEAST	COX17	Cytochrome c oxidase copper chaperone	3	10.5226	8.08408	10.7047	12.6435	12.5228	13.4739	11.2162	11.0631	9.76906
sp|P53239|COX18_YEAST	COX18	Cytochrome c oxidase assembly protein COX18, mitochondrial	2	12.4276	10.077	12.4077	12.2333	10.8403	10.7943	11.4117	9.90984	9.89829
sp|P00410|COX2_YEAST	COX2	Cytochrome c oxidase subunit 2	17	11.8968	10.9537	11.7716	11.1529	10.9628	10.7928	10.8622	11.2297	10.3776
sp|Q04935|COX20_YEAST	COX20	Cytochrome c oxidase assembly protein COX20, mitochondrial	13	11.9265	11.4054	11.5272	11.1191	10.8562	11.0499	11.1493	10.8378	10.1285
sp|P38824|COX23_YEAST	COX23	Cytochrome c oxidase-assembly factor COX23, mitochondrial	1	13.4334	9.69602	11.152	13.3119	12.7899	13.49	10.3228	7.30477	8.4991
sp|Q2V2P9|COX26_YEAST	COX26	Cytochrome c oxidase subunit 26, mitochondrial	3	11.6635	11.2401	11.3182	11.8389	11.523	10.8705	11.095	10.2091	10.2418
sp|P04037|COX4_YEAST	COX4	Cytochrome c oxidase subunit 4, mitochondrial	23	11.6711	11.1838	11.4941	11.578	11.1367	11.669	11.2106	9.24228	10.8145
sp|P00424|COX5A_YEAST	COX5A	Cytochrome c oxidase subunit 5A, mitochondrial	18	11.3723	11.3034	11.6185	11.5099	11.6254	11.1772	10.6369	10.1097	10.6468
sp|P00425|COX5B_YEAST	COX5B	Cytochrome c oxidase subunit 5B, mitochondrial	6	11.6078	11.824	10.8709	11.6139	11.6715	11.4915	10.9159	10.122	9.88263
sp|P00427|COX6_YEAST	COX6	Cytochrome c oxidase subunit 6, mitochondrial	23	10.3141	11.9784	10.9513	10.0788	10.5123	10.1696	10.6615	12.9744	12.3596
sp|P10174|COX7_YEAST	COX7	Cytochrome c oxidase subunit 7, mitochondrial	2	13.2477	12.0343	12.1176	9.42778	11.8662	9.80013	10.3263	10.7175	10.4625
sp|P04039|COX8_YEAST	COX8	Cytochrome c oxidase subunit 8, mitochondrial	3	12.5316	11.2884	11.8223	14.4487	12.6408	11.1738	9.83602	7.72223	8.53626
sp|P07255|COX9_YEAST	COX9	Cytochrome c oxidase subunit 9, mitochondrial	1	11.4421	9.84867	8.63082	11.9189	11.1687	10.3911	11.6597	13.1956	11.7444
sp|P34237|CASP_YEAST	COY1	Protein CASP	39	11.2728	10.7889	11.2103	10.8434	10.52	10.8829	11.7877	11.6847	11.0094
sp|P07258|CARA_YEAST	CPA1	Carbamoyl-phosphate synthase arginine-specific small chain	25	11.0644	11.1809	11.5475	11.1518	10.9791	10.9755	11.1659	10.9542	10.9807
sp|P03965|CARB_YEAST	CPA2	Carbamoyl-phosphate synthase arginine-specific large chain	101	11.5116	11.681	11.5833	10.9455	10.9811	10.8197	11.0136	10.8308	10.6335
sp|P53314|CPD1_YEAST	CPD1	2',3'-cyclic-nucleotide 3'-phosphodiesterase	4	12.2551	10.6373	11.0559	10.9335	10.3522	10.8	11.1127	12.3545	10.4988
sp|P14832|CYPH_YEAST	CPR1	Peptidyl-prolyl cis-trans isomerase	110	10.7535	10.5775	11.0853	13.1448	9.43306	13.2307	9.36251	10.9614	11.4513
sp|P23285|CYPB_YEAST	CPR2	Peptidyl-prolyl cis-trans isomerase B	6	10.9411	12.9333	10.891	10.2083	10.9969	11.3791	10.3231	11.0415	11.2857
sp|P25719|CYPC_YEAST	CPR3	Peptidyl-prolyl cis-trans isomerase C, mitochondrial	39	10.8176	10.9587	11.3137	10.8318	10.8712	10.8908	11.7505	11.6313	10.9345
sp|P25334|CYPR_YEAST	CPR4	Peptidyl-prolyl cis-trans isomerase CPR4	5	9.72304	11.5144	11.2193	10.7032	11.6846	11.3532	11.2441	11.245	11.3132
sp|P35176|CYPD_YEAST	CPR5	Peptidyl-prolyl cis-trans isomerase D	30	11.5682	11.4693	11.2758	10.6003	11.1698	10.92	10.9842	11.3937	10.6186
sp|P53691|PPID_YEAST	CPR6	Peptidyl-prolyl cis-trans isomerase CPR6	70	10.8993	11.0526	11.3287	11.0143	10.9708	11.3087	11.1143	11.166	11.1454
sp|P47103|CYP7_YEAST	CPR7	Peptidyl-prolyl cis-trans isomerase CYP7	29	11.682	11.1058	11.4652	11.1643	11.3398	10.7636	10.9193	11.0575	10.5025
sp|P53728|CYP8_YEAST	CPR8	Peptidyl-prolyl cis-trans isomerase CYP8	5	11.9244	9.97465	11.3357	11.5769	12.1571	11.4999	10.7992	10.9589	9.7731
sp|P27614|CBPS_YEAST	CPS1	Carboxypeptidase S	31	10.7062	10.8586	11.8845	12.0403	11.7322	11.988	10.5216	9.89049	10.378
sp|P17898|CPT1_YEAST	CPT1	Cholinephosphotransferase 1	3	12.6314	11.5845	11.5596	11.4718	10.5707	10.6237	11.3144	10.6824	9.56144
sp|Q12289|CRC1_YEAST	CRC1	Mitochondrial carnitine carrier	5	11.9209	11.2304	11.4988	11.5132	11.3499	11.1677	10.4472	10.8212	10.0506
sp|P38892|CRG1_YEAST	CRG1	Probable S-adenosylmethionine-dependent methyltransferase CRG1	5	12.0223	11.8933	10.8978	10.6412	11.2468	10.9974	10.6006	10.6898	11.011
sp|P53301|CRH1_YEAST	CRH1	Probable glycosidase CRH1	30	11.7803	10.9718	11.7702	11.1385	10.9846	11.0858	10.77	11.2536	10.2452
sp|P30822|XPO1_YEAST	CRM1	Exportin-1	93	11.618	11.14	11.3814	11.2459	11.2322	10.767	10.9344	11.1598	10.5212
sp|Q06440|CORO_YEAST	CRN1	Coronin-like protein	64	10.6934	10.0183	10.6501	11.1147	11.2416	12.0698	11.3	10.5939	12.3181
sp|P38845|CRP1_YEAST	CRP1	Cruciform DNA-recognizing protein 1	45	10.7921	9.91608	10.9566	11.8635	11.6092	11.9621	11.3902	10.3932	11.1171
sp|Q08226|CRT10_YEAST	CRT10	Protein CRT10	7	11.9044	11.1309	11.5371	10.4906	11.2634	10.9266	11.3557	11.6656	9.72563
sp|P53968|CRZ1_YEAST	CRZ1	Transcriptional regulator CRZ1	7	10.8307	9.57257	10.7037	11.6059	11.725	13.0139	12.0623	10.0549	10.431
sp|Q06538|CSC1_YEAST	CSC1	Calcium permeable stress-gated cation channel 1	8	11.0476	9.96064	10.2057	12.3802	11.8077	11.0808	11.2779	11.2455	10.994
sp|P33307|CSE1_YEAST	CSE1	Importin alpha re-exporter	53	11.5855	11.5621	11.3156	10.897	11.1132	10.7998	10.9107	11.2781	10.538
sp|P33308|MED9_YEAST	CSE2	Mediator of RNA polymerase II transcription subunit 9	4	11.9119	11.2533	10.7108	10.5101	10.7818	10.1983	12.9067	9.47868	12.2485
sp|P36012|CENPA_YEAST	CSE4	Histone H3-like centromeric protein CSE4	3	12.438	9.79279	11.4077	12.4197	10.3465	12.8537	10.7606	10.2892	9.69185
sp|Q12150|CSF1_YEAST	CSF1	Protein CSF1	10	12.1832	10.7151	12.1169	11.9971	11.1415	10.7892	10.3321	11.2512	9.47376
sp|P35206|CSG2_YEAST	CSG2	Mannosyl phosphorylinositol ceramide synthase regulatory protein CSG2	6	11.3724	11.7124	11.1784	10.8983	10.4836	10.792	11.4865	10.5207	11.5557
sp|P38287|CSH1_YEAST	CSH1	Mannosyl phosphorylinositol ceramide synthase CSH1	1	10.1177	9.31153	12.5592	11.5831	11.5083	11.4714	11.2211	10.9174	11.3102
sp|Q04368|CSI1_YEAST	CSI1	Cop9 signalosome-interactor 1	2	8.73296	9.46614	8.76739	11.3933	13.37	10.7611	11.1882	10.1989	16.122
sp|P53859|CSL4_YEAST	CSL4	Exosome complex component CSL4	18	11.0507	11.2675	10.8562	11.3896	11.2641	11.1151	11.6984	10.7842	10.5741
sp|P25651|CSM1_YEAST	CSM1	Monopolin complex subunit CSM1	3	9.48278	11.4891	11.3065	11.864	11.2205	10.7886	10.9931	11.6348	11.2206
sp|Q04659|CSM3_YEAST	CSM3	Chromosome segregation in meiosis protein 3	4	10.859	10.4966	13.0171	11.4505	11.1343	12.0322	12.0399	9.45243	9.518
sp|Q08955|CSM4_YEAST	CSM4	Chromosome segregation in meiosis protein 4	3	11.8087	9.18668	12.682	14.2193	13.6563	11.1368	9.90779	9.57334	7.8292
sp|P47130|CSN12_YEAST	CSN12	Cop9 signalosome complex subunit 12	10	11.4905	11.8864	11.2646	10.6743	11.2263	10.8402	11.0333	11.2444	10.34
sp|Q03981|CSN9_YEAST	CSN9	COP9 signalosome complex subunit 9	7	10.9304	10.9325	11.1702	11.2807	10.732	11.091	11.3739	11.8049	10.6844
sp|Q06705|CSR1_YEAST	CSR1	Phosphatidylinositol transfer protein CSR1	26	11.0039	10.6458	11.3277	11.3163	10.9364	10.9167	11.4876	11.4804	10.8852
sp|P40442|CSS1_YEAST	CSS1	Secreted protein CSS1	1	9.52526	8.95867	14.5063	11.5859	10.6844	10.9707	12.4412	10.4562	10.8713
sp|P38226|CST26_YEAST	CST26	Uncharacterized acyltransferase CST26	13	10.6807	10.3832	12.3066	11.1476	13.0729	10.55	10.9989	10.9053	9.95498
sp|P40535|ACA2_YEAST	CST6	ATF/CREB activator 2	15	10.8523	10.498	11.0035	11.4414	11.5272	11.6001	11.0827	9.79805	12.1967
sp|P15202|CATA_YEAST	CTA1	Peroxisomal catalase A	10	12.4606	11.1387	12.1137	10.843	11.2613	11.5594	10.6482	10.2918	9.68329
sp|P35203|CBF3C_YEAST	CTF13	Centromere DNA-binding protein complex CBF3 subunit C	1	12.362	10.6753	8.59774	8.67357	12.0446	12.0778	9.37738	15.4915	10.7001
sp|P49956|CTF18_YEAST	CTF18	Chromosome transmission fidelity protein 18	17	10.9798	11.4028	11.331	10.8514	11.642	10.5545	11.1231	11.1587	10.9567
sp|Q02732|CENPP_YEAST	CTF19	Inner kinetochore subunit CTF19	1	10.4847	11.7369	13.2257	13.4198	11.9505	10.1916	9.88082	11.45	7.65991
sp|Q12748|CENPI_YEAST	CTF3	Inner kinetochore subunit CTF3	2	11.7878	11.8103	12.5926	12.6802	11.2334	10.6279	9.91011	9.91914	9.43852
sp|Q01454|CTF4_YEAST	CTF4	DNA polymerase alpha-binding protein	43	11.2648	10.9047	11.2316	11.2836	11.3462	11.0919	10.8422	11.3573	10.6778
sp|P38877|CTF8_YEAST	CTF8	Chromosome transmission fidelity protein 8	7	10.9194	10.3964	10.9404	12.0066	11.5589	11.1319	11.3071	10.9175	10.8219
sp|Q08923|CTI6_YEAST	CTI6	Histone deacetylase complex subunit CTI6	8	11.9275	11.0838	10.9613	10.8346	11.4896	11.6605	10.6827	10.375	10.9849
sp|Q03957|CTK1_YEAST	CTK1	CTD kinase subunit alpha	14	10.6607	11.0572	11.2333	11.082	11.6562	11.054	10.8463	11.2648	11.1455
sp|P46962|CTK2_YEAST	CTK2	CTD kinase subunit beta	12	12.464	10.9768	11.8365	11.8379	11.0505	11.1458	10.6039	10.9762	9.10824
sp|P46963|CTK3_YEAST	CTK3	CTD kinase subunit gamma	2	11.5256	10.5741	12.0303	10.5321	9.14586	10.3358	11.0905	11.8277	12.9381
sp|P38818|CTM1_YEAST	CTM1	Cytochrome c lysine N-methyltransferase 1	4	12.9346	10.7183	11.7619	12.3873	11.2085	10.7963	11.2212	10.8612	8.1105
sp|P25616|CTO1_YEAST	CTO1	Cold tolerance protein 1	14	11.7121	11.7434	11.308	11.2642	11.2662	10.709	10.652	11.0962	10.2491
sp|P49573|CTR1_YEAST	CTR1	Copper transport protein CTR1	18	11.4764	10.7261	10.9723	10.4915	10.8165	11.2138	11.1606	11.5437	11.5989
sp|P25355|CTR86_YEAST	CTR86	Copper transport protein 86	24	11.5194	10.9137	11.4725	11.1045	10.938	10.6719	11.4035	11.4117	10.5648
sp|P89105|CTR9_YEAST	CTR9	RNA polymerase-associated protein CTR9	56	11.4409	11.0072	11.2249	10.9722	11.0414	11.1604	10.6959	11.499	10.958
sp|P29029|CHIT_YEAST	CTS1	Endochitinase	9	12.1782	12.2836	11.9448	11.2939	11.2871	11.3034	10.1652	10.4952	9.04842
sp|Q06350|CHI2_YEAST	CTS2	Sporulation-specific chitinase 2	11	11.2492	10.9292	11.33	11.2797	10.8212	11.1504	11.5462	11.491	10.2029
sp|P06115|CATT_YEAST	CTT1	Catalase T	38	11.1598	11.5907	11.515	10.9388	11.256	10.9763	10.6593	10.5415	11.3627
sp|Q08977|CUB1_YEAST	CUB1	Cu(2+) suppressing and bleomycin sensitive protein 1	48	11.0582	11.4785	11.0629	10.3138	10.8408	10.7322	10.999	11.4261	12.0885
sp|P38428|CUE1_YEAST	CUE1	Coupling of ubiquitin conjugation to ER degradation protein 1	17	11.5338	11.2019	11.3674	11.5206	10.5604	11.2999	11.481	11.0074	10.0276
sp|P36075|CUE2_YEAST	CUE2	Ubiquitin-binding protein CUE2	4	11.4218	11.3891	11.4844	11.1744	12.1029	10.4287	10.8414	10.3349	10.8225
sp|P53137|CUE3_YEAST	CUE3	CUE domain-containing protein 3	10	11.1383	11.0837	10.6509	10.7485	11.1797	10.8541	10.7132	11.0978	12.5336
sp|Q04201|CUE4_YEAST	CUE4	CUE domain-containing protein CUE4	3	10.6408	12.5197	12.1255	10.1499	13.5675	10.4098	9.24411	12.0312	9.31148
sp|Q08412|CUE5_YEAST	CUE5	Ubiquitin-binding protein CUE5	42	11.3159	11.221	10.8594	10.5124	10.6759	11.4127	11.1692	11.0668	11.7666
sp|P53202|CUL3_YEAST	CUL3	Cullin-3	9	11.0739	10.8521	10.6861	11.4339	11.519	11.9945	10.9012	11.1627	10.3765
sp|P0CX81|MTCU2_YEAST	CUP1-2	Copper metallothionein 1-2	3	8.19843	4.97816	5.83633	10.6525	11.239	11.1807	13.9761	13.7738	20.165
sp|P15315|CUP2_YEAST	CUP2	Transcriptional activator protein CUP2	1	8.7757	9.03982	8.20898	8.84394	8.99705	17.9628	9.76516	15.0074	13.3991
sp|Q02554|CUS1_YEAST	CUS1	Cold sensitive U2 snRNA suppressor 1	12	10.507	10.3354	10.1751	12.1496	11.9988	11.7958	10.3432	11.2039	11.4912
sp|P53830|CUS2_YEAST	CUS2	Cold sensitive U2 snRNA suppressor 2	8	11.3296	11.7071	11.0882	11.2246	11.0163	10.5416	11.0045	11.3387	10.7492
sp|P53899|CUZ1_YEAST	CUZ1	CDC48-associated ubiquitin-like/zinc finger protein 1	14	11.3761	11.4268	11.3563	11.4775	11.172	11.1739	11.1827	10.6619	10.1729
sp|Q03772|CWC15_YEAST	CWC15	Pre-mRNA-splicing factor CWC15	6	11.3884	11.4165	11.9585	10.3351	10.7394	11.5173	11.4004	9.81828	11.4261
sp|Q12046|CWC2_YEAST	CWC2	Pre-mRNA-splicing factor CWC2	5	11.62	11.2507	10.7676	11.2917	10.9187	10.7947	11.5634	11.0875	10.7057
sp|Q03375|CWC21_YEAST	CWC21	Pre-mRNA-splicing factor CWC21	2	11.2123	9.38546	11.4313	11.9707	12.7222	13.0797	11.4328	6.74144	12.024
sp|P53333|CWC22_YEAST	CWC22	Pre-mRNA-splicing factor CWC22	11	11.471	11.4537	11.9222	11.0888	11.0932	10.9479	11.0216	10.8574	10.1443
sp|P52868|CWC23_YEAST	CWC23	Pre-mRNA-splicing factor CWC23	2	11.7156	10.9895	10.934	11.8325	11.1566	11.876	11.1893	10.0127	10.2939
sp|P53769|CWC24_YEAST	CWC24	Pre-mRNA-splicing factor CWC24	8	10.9196	10.6889	11.2458	10.8226	11.4802	11.2395	11.6056	10.8549	11.1428
sp|P53854|CWC25_YEAST	CWC25	Pre-mRNA-splicing factor CWC25	4	10.9852	10.5654	11.7595	11.9805	11.7654	11.4561	11.7667	8.83111	10.8902
sp|Q02770|CWC27_YEAST	CWC27	Peptidyl-prolyl isomerase CWC27	7	10.9671	10.7603	11.6204	11.4415	10.58	12.7964	11.0962	11.4463	9.29177
sp|P53008|CWH41_YEAST	CWH41	Mannosyl-oligosaccharide glucosidase	40	11.5004	11.3442	11.6447	11.6786	10.8819	10.6807	10.9727	10.8544	10.4425
sp|P25618|CWH43_YEAST	CWH43	Protein CWH43	17	11.5709	10.7829	10.9515	11.3143	10.7331	10.9609	10.9171	11.6821	11.0873
sp|P28319|CWP1_YEAST	CWP1	Cell wall protein CWP1	33	10.3705	12.1171	11.3162	11.1472	10.8486	10.8176	10.6255	11.0746	11.6827
sp|P00175|CYB2_YEAST	CYB2	Cytochrome b2, mitochondrial	13	11.5465	11.5053	11.7369	10.9773	11.43	10.6821	10.7265	10.6659	10.7295
sp|P40312|CYB5_YEAST	CYB5	Cytochrome b5	15	11.198	9.9594	11.4197	11.0296	11.2602	11.182	11.4961	11.7404	10.7147
sp|P00044|CYC1_YEAST	CYC1	Cytochrome c isoform 1	18	12.0524	11.9271	11.898	11.7192	11.5393	11.7949	10.7224	7.99735	10.3494
sp|P38909|CYC2_YEAST	CYC2	Cytochrome c mitochondrial import factor CYC2	3	11.1022	11.9296	11.5444	10.4202	10.9731	10.9431	11.7625	11.6897	9.63522
sp|P06182|CCHL_YEAST	CYC3	Cytochrome c heme lyase	9	10.7997	10.6061	11.6259	11.9422	11.1037	10.9994	11.6314	11.1168	10.175
sp|P00045|CYC7_YEAST	CYC7	Cytochrome c isoform 2	13	11.3453	11.287	11.8572	11.799	11.8169	11.8298	11.3957	7.64986	11.0192
sp|P14922|CYC8_YEAST	CYC8	General transcriptional corepressor CYC8	40	11.1831	9.98471	11.2076	11.9729	11.7557	11.7877	11.3385	9.87437	10.8955
sp|Q07533|CYK3_YEAST	CYK3	Cytokinesis protein 3	19	11.3495	11.439	11.1221	11.0189	10.8673	10.8273	11.1484	11.5372	10.6904
sp|P32898|CYM1_YEAST	CYM1	Mitochondrial presequence protease	45	11.2313	10.9569	11.3999	11.3246	11.2798	11.3041	10.9957	10.7462	10.7616
sp|P08678|CYAA_YEAST	CYR1	Adenylate cyclase	52	11.4683	11.275	11.7187	11.2038	11.0557	11.0427	10.8603	10.7989	10.5765
sp|P31373|CYS3_YEAST	CYS3	Cystathionine gamma-lyase	55	9.93003	9.85311	10.6815	11.4428	11.5588	11.4789	11.5682	11.4886	11.998
sp|P32582|CBS_YEAST	CYS4	Cystathionine beta-synthase	135	10.311	10.4419	10.657	10.865	11.1196	11.0854	12.0661	11.2712	12.1828
sp|P07143|CY1_YEAST	CYT1	Cytochrome c1, heme protein, mitochondrial	18	11.0026	11.3001	11.8799	11.4098	11.0148	11.478	10.8842	10.7319	10.2987
sp|Q00873|CYT2_YEAST	CYT2	Cytochrome c1 heme lyase	10	12.4428	11.5539	10.8983	11.0436	10.8235	11.4824	10.8295	10.8326	10.0933
sp|Q12248|DAD1_YEAST	DAD1	DASH complex subunit DAD1	2	11.7277	11.3778	12.1637	10.7467	10.7116	11.3892	12.2007	9.40306	10.2795
sp|P36162|DAD2_YEAST	DAD2	DASH complex subunit DAD2	1	10.6507	10.522	13.2511	10.3028	12.4141	13.2361	11.9174	8.46767	9.23811
sp|P69850|DAD3_YEAST	DAD3	DASH complex subunit DAD3	1	12.4619	11.8685	11.4412	10.8233	12.322	10.4088	10.589	8.24156	11.8438
sp|P54838|DAK1_YEAST	DAK1	Dihydroxyacetone kinase 1	71	11.3359	11.2572	11.6465	10.9796	11.2376	11.2432	10.9231	10.8829	10.4938
sp|P21826|MLS2_YEAST	DAL7	Malate synthase 2	2	11.1773	11.2469	11.4483	10.3514	11.3092	11.4464	11.3516	10.8415	10.8275
sp|P21657|DAL81_YEAST	DAL81	Transcriptional activator protein DAL81	8	11.031	10.7144	10.848	11.4735	10.9416	11.3317	11.0679	11.4214	11.1704
sp|P21705|DAL82_YEAST	DAL82	Protein DAL82	1	11.117	12.0109	11.4349	8.62672	10.3913	10.5872	11.7191	11.4824	12.6304
sp|P53267|DAM1_YEAST	DAM1	DASH complex subunit DAM1	8	10.9646	9.99893	11.3051	11.8706	11.7551	11.7851	11.3832	10.1979	10.7395
sp|Q12091|DAP1_YEAST	DAP1	Damage response protein 1	17	10.835	10.7066	11.3439	11.3356	11.1291	11.5965	11.6146	10.5706	10.8682
sp|P18962|DAP2_YEAST	DAP2	Dipeptidyl aminopeptidase B	10	10.3696	10.0492	11.6985	13.0539	11.5228	11.7972	10.5915	10.2687	10.6488
sp|P47005|DAS1_YEAST	DAS1	F-box protein DAS1	6	12.8613	10.8652	11.2439	11.34	10.9901	11.5129	10.5979	10.8018	9.78687
sp|Q12084|DAS2_YEAST	DAS2	Putative uridine kinase DAS2	6	10.3086	11.174	11.116	11.2681	10.9864	10.3608	11.7039	11.2002	11.8819
sp|P13483|DATI_YEAST	DAT1	Oligo(A)/oligo(T)-binding protein	2	11.8824	9.47175	12.9287	12.5398	13.2288	12.9321	10.6885	5.23092	11.0971
sp|P22204|DBF2_YEAST	DBF2	Cell cycle protein kinase DBF2	5	10.3206	11.5682	11.5593	11.3266	10.9276	11.1281	11.458	11.0435	10.668
sp|P32328|DBF20_YEAST	DBF20	Serine/threonine-protein kinase DBF20	11	11.0663	12.0891	11.0989	10.7052	10.8287	10.8019	11.0564	11.054	11.2995
sp|P32325|DBF4_YEAST	DBF4	DDK kinase regulatory subunit DBF4	5	11.163	12.2268	11.8175	11.5521	10.7097	12.266	11.4943	9.52338	9.24726
sp|P24784|DBP1_YEAST	DBP1	ATP-dependent RNA helicase DBP1	26	11.1002	10.8351	11.5171	11.1533	10.9542	10.7764	11.442	11.2267	10.9951
sp|Q12389|DBP10_YEAST	DBP10	ATP-dependent RNA helicase DBP10	67	11.1632	10.7368	11.2569	10.9339	11.0682	11.0104	11.553	11.4639	10.8137
sp|P24783|DBP2_YEAST	DBP2	ATP-dependent RNA helicase DBP2	148	10.3444	10.3022	10.6707	10.9241	10.8881	11.3302	11.7529	12.1138	11.6736
sp|P20447|DBP3_YEAST	DBP3	ATP-dependent RNA helicase DBP3	47	10.403	10.6104	10.6721	11.2004	11.4568	10.9682	11.3294	11.4651	11.8946
sp|P20449|DBP5_YEAST	DBP5	ATP-dependent RNA helicase DBP5	57	10.7091	10.8595	11.3426	11.0903	11.1085	10.9885	11.166	11.3384	11.397
sp|P53734|DBP6_YEAST	DBP6	ATP-dependent RNA helicase DBP6	43	11.6942	11.4145	11.1733	11.05	11.2661	10.9127	11.1312	10.844	10.5142
sp|P36120|DBP7_YEAST	DBP7	ATP-dependent RNA helicase DBP7	38	11.8738	10.7003	11.3665	10.8819	10.9419	10.9086	11.6177	11.4442	10.2651
sp|P38719|DBP8_YEAST	DBP8	ATP-dependent RNA helicase DBP8	20	10.6283	10.8062	10.9442	11.4513	10.9814	11.1511	11.7091	11.3234	11.005
sp|Q06218|DBP9_YEAST	DBP9	ATP-dependent RNA helicase DBP9	59	10.5756	9.59719	10.0514	12.3099	11.5746	11.4716	11.4163	11.5149	11.4885
sp|P24309|DBR1_YEAST	DBR1	Lariat debranching enzyme	7	10.7992	11.655	11.1287	11.1542	12.1158	11.1071	10.2417	10.6186	11.1798
sp|P25559|DCC1_YEAST	DCC1	Sister chromatid cohesion protein DCC1	8	11.898	11.5673	11.2239	10.8607	10.8096	10.9884	11.0114	11.5904	10.0504
sp|P06773|DCTD_YEAST	DCD1	Deoxycytidylate deaminase	8	11.2232	11.3125	11.0862	10.8819	11.4938	11.0812	11.0598	11.039	10.8225
sp|P32460|DCG1_YEAST	DCG1	Protein DCG1	3	11.1562	11.0987	11.9976	9.99748	9.76442	10.0894	12.5666	11.3171	12.0124
sp|Q06409|DCK1_YEAST	DCK1	DOCK-like protein 1	23	11.2549	11.6735	11.4357	10.9836	11.331	10.9511	10.8299	11.137	10.4033
sp|Q12395|DCN1_YEAST	DCN1	Defective in cullin neddylation protein 1	4	11.1489	11.944	10.9868	10.143	11.1551	10.6635	11.1025	11.4134	11.4428
sp|Q12517|DCP1_YEAST	DCP1	mRNA-decapping enzyme subunit 1	25	11.9993	10.8621	11.3162	11.2323	11.0537	11.328	11.1984	11.0073	10.0028
sp|P53550|DCP2_YEAST	DCP2	m7GpppN-mRNA hydrolase	70	11.1653	10.2325	11.3151	11.4828	11.4054	11.4814	11.5713	10.6602	10.6861
sp|Q05924|DCR2_YEAST	DCR2	Phosphatase DCR2	13	11.5046	11.4759	11.6614	10.7932	10.3515	10.9853	10.909	11.4469	10.8723
sp|Q06151|DCPS_YEAST	DCS1	m7GpppX diphosphatase	47	11.1786	11.6617	11.0683	11.2502	11.166	11.3012	10.6247	11.0424	10.7069
sp|Q12123|DCS2_YEAST	DCS2	Inactive diphosphatase DCS2	22	11.3467	12.7452	11.4368	10.1326	10.5058	11.1718	10.5209	10.8285	11.3117
sp|P36091|DCW1_YEAST	DCW1	Mannan endo-1,6-alpha-mannosidase DCW1	4	12.2751	10.7982	11.7372	11.4984	10.7858	10.3449	11.4589	11.6285	9.47301
sp|Q08949|DDC1_YEAST	DDC1	DNA damage checkpoint protein 1	3	10.9859	11.5072	11.578	11.6001	11.2047	11.0866	11.0877	10.7293	10.2205
sp|P40087|DDI1_YEAST	DDI1	DNA damage-inducible protein 1	18	11.2831	11.1014	11.0905	11.0712	11.3548	11.1666	11.3709	11.1992	10.3622
sp|Q99321|DDP1_YEAST	DDP1	Diphosphoinositol polyphosphate phosphohydrolase DDP1	17	11.4013	11.5186	11.7617	11.2004	10.6126	11.1168	11.1865	10.9895	10.2127
sp|P18899|DDR48_YEAST	DDR48	Stress protein DDR48	32	12.0361	8.62208	10.7725	12.4382	12.3299	14.5305	12.0358	4.86387	12.371
sp|P06634|DED1_YEAST	DED1	ATP-dependent RNA helicase DED1	117	11.0204	11.2181	11.08	11.491	11.2024	11.15	11.1824	10.6211	11.0345
sp|P38707|SYNC_YEAST	DED81	Asparagine--tRNA ligase, cytoplasmic	146	10.8848	11.176	11.254	11.1146	10.9959	10.9739	10.9174	11.2352	11.4482
sp|P35732|DEF1_YEAST	DEF1	RNA polymerase II degradation factor 1	41	10.8455	11.5495	10.8637	10.0226	11.035	11.0513	11.1824	8.39177	15.0581
sp|P31115|PUS3_YEAST	DEG1	tRNA pseudouridine(38/39) synthase	27	11.3239	11.3269	11.1047	10.9581	11.453	10.7567	11.2898	11.2122	10.5747
sp|P31385|DEP1_YEAST	DEP1	Transcriptional regulatory protein DEP1	12	11.4892	12.1384	11.571	10.0709	11.0296	10.3022	10.5559	10.954	11.8889
sp|Q99288|DET1_YEAST	DET1	Broad-range acid phosphatase DET1	18	11.7136	11.1639	11.3377	11.1715	11.0604	10.9113	11.0421	11.0416	10.5578
sp|Q05031|DFG5_YEAST	DFG5	Mannan endo-1,6-alpha-mannosidase DFG5	9	11.3227	10.8573	10.7436	10.4712	11.3116	11.5031	11.0445	10.9408	11.8054
sp|Q12743|DFM1_YEAST	DFM1	DER1-like family member protein 1	8	11.0015	11.0455	12.0492	11.8137	11.017	10.3563	11.1662	10.8761	10.6744
sp|P07807|DYR_YEAST	DFR1	Dihydrofolate reductase	12	11.202	10.5768	11.1193	11.1994	11.4525	11.4113	11.0004	10.9646	11.0738
sp|Q08650|DGAT2_YEAST	DGA1	Diacylglycerol O-acyltransferase 1	6	11.6318	11.9465	10.7488	11.1422	11.8429	10.9818	10.9489	10.9264	9.83082
sp|Q12382|DGK1_YEAST	DGK1	CTP-dependent diacylglycerol kinase 1	1	8.67964	7.34542	9.30994	13.4285	13.4292	12.8456	9.70149	11.165	14.0952
sp|P32330|DGR2_YEAST	DGR2	2-deoxy-glucose resistant protein 2	4	12.9196	10.8541	11.009	12.3469	10.6439	11.2971	10.4618	10.5267	9.94089
sp|P39517|DHH1_YEAST	DHH1	ATP-dependent RNA helicase DHH1	38	10.7378	10.5862	11.4608	11.4517	11.0436	10.9948	11.3452	11.2348	11.145
sp|P36009|DHR2_YEAST	DHR2	Probable ATP-dependent RNA helicase DHR2	29	11.2421	11.3949	10.8389	10.816	10.8801	10.6708	11.5959	11.5698	10.9914
sp|Q08496|DIA2_YEAST	DIA2	Protein DIA2	1	11.7508	12.3449	11.8651	10.802	11.9309	10.3131	9.37896	11.1046	10.5096
sp|P38705|SYSM_YEAST	DIA4	Serine--tRNA ligase, mitochondrial	12	10.469	10.8531	10.9423	11.7951	11.558	10.8605	11.3005	11.2463	10.9753
sp|Q06819|DIB1_YEAST	DIB1	Spliceosomal protein DIB1	4	13.9478	9.41619	11.2535	10.0214	9.54349	9.33522	13.2473	12.8683	10.3669
sp|Q06143|DIC1_YEAST	DIC1	Mitochondrial dicarboxylate transporter	7	11.3494	10.6729	10.9532	12.9852	11.5266	11.2418	10.9492	10.5468	9.7749
sp|P69771|DID2_YEAST	DID2	Vacuolar protein-sorting-associated protein 46	16	10.7024	10.3052	10.9883	11.04	10.6212	10.4938	12.4401	11.8149	11.5942
sp|P36108|DID4_YEAST	DID4	DOA4-independent degradation protein 4	4	10.5931	10.882	11.1649	11.0583	11.2107	11.7289	11.4363	11.145	10.7808
sp|P50076|ALG10_YEAST	DIE2	Dol-P-Glc:Glc(2)Man(9)GlcNAc(2)-PP-Dol alpha-1,2-glucosyltransferase	4	12.0149	10.3008	11.681	10.687	11.0594	11.0258	10.1558	12.4061	10.6691
sp|Q03063|DIG1_YEAST	DIG1	Down-regulator of invasive growth 1	12	11.2463	9.83109	10.8917	10.4309	11.7226	11.9663	11.956	10.2964	11.6587
sp|Q03373|DIG2_YEAST	DIG2	Down-regulator of invasive growth 2	5	11.1709	10.5402	11.4665	11.2725	11.1409	11.3845	11.1533	11.7989	10.0724
sp|P41819|DIM1_YEAST	DIM1	Dimethyladenosine transferase	45	11.2532	10.9457	11.2539	10.8776	11.0088	10.9627	11.2201	11.4892	10.9887
sp|Q12220|UTP12_YEAST	DIP2	U3 small nucleolar RNA-associated protein 12	78	11.5458	10.9433	11.185	11.0723	11.0824	10.8238	11.086	11.3857	10.8758
sp|P53388|DIP5_YEAST	DIP5	Dicarboxylic amino acid permease	11	12.2079	10.245	11.4168	11.8254	11.0111	11.3298	10.6977	11.1927	10.0736
sp|Q08162|RRP44_YEAST	DIS3	Exosome complex exonuclease DIS3	66	11.0218	11.1884	11.1384	11.187	11.173	10.5553	11.4441	11.1916	11.1003
sp|P40564|DJP1_YEAST	DJP1	DnaJ-like protein 1	39	10.9148	10.9923	11.3774	10.8422	11.0912	11.0661	11.4312	11.3621	10.9227
sp|P32891|DLD1_YEAST	DLD1	D-lactate dehydrogenase [cytochrome] 1, mitochondrial	40	11.0167	11.638	11.9551	11.0204	11.3299	10.9814	10.8435	10.5936	10.6215
sp|P46681|DLD2_YEAST	DLD2	D-2-hydroxyglutarate--pyruvate transhydrogenase DLD2	35	10.6699	11.3788	11.1141	10.8115	11.1834	10.9048	11.181	11.8005	10.956
sp|P39976|DLD3_YEAST	DLD3	D-2-hydroxyglutarate--pyruvate transhydrogenase DLD3	40	11.0593	10.6457	11.5629	11.4965	11.2363	10.8935	11.2581	11.1852	10.6625
sp|Q04216|DLT1_YEAST	DLT1	Defect at low temperature protein 1	4	10.0345	11.9239	10.6402	12.2709	11.6556	10.7232	11.02	11.932	9.79967
sp|P38823|DMA1_YEAST	DMA1	E3 ubiquitin-protein ligase DMA1	4	11.7533	10.8722	11.5412	11.3098	11.1218	11.6838	11.3295	10.311	10.0774
sp|P53924|DMA2_YEAST	DMA2	E3 ubiquitin-protein ligase DMA2	6	12.2048	12.0582	11.6027	10.8267	11.0781	10.5885	11.1174	10.6538	9.86976
sp|Q03652|DML1_YEAST	DML1	Protein DML1	7	11.0809	10.9087	11.644	11.1814	10.6891	10.7595	10.8778	11.5875	11.2711
sp|P38859|DNA2_YEAST	DNA2	DNA replication ATP-dependent helicase/nuclease DNA2	9	11.4338	10.6747	11.2028	11.4537	11.1376	11.405	10.8119	11.7338	10.1467
sp|P32660|ATC5_YEAST	DNF1	Phospholipid-transporting ATPase DNF1	45	11.2233	11.0174	11.2849	11.1778	11.0902	11.021	11.1683	11.2182	10.7989
sp|Q12675|ATC4_YEAST	DNF2	Phospholipid-transporting ATPase DNF2	49	11.5751	10.7839	11.3888	11.6678	10.9753	11.1182	11.1477	11.1536	10.1895
sp|Q12674|ATC8_YEAST	DNF3	Probable phospholipid-transporting ATPase DNF3	22	11.6934	11.2154	11.4705	11.3906	11.1654	11.0997	10.879	10.8805	10.2056
sp|P54861|DNM1_YEAST	DNM1	Dynamin-related protein DNM1	38	11.401	11.1443	11.594	11.2865	11.3623	10.9653	10.7166	10.9806	10.5494
sp|P36037|DOA1_YEAST	DOA1	Protein DOA1	41	11.4698	11.4931	11.3538	11.21	11.1862	10.8419	11.0486	11.1711	10.2255
sp|P32571|UBP4_YEAST	DOA4	Ubiquitin carboxyl-terminal hydrolase 4	11	11.529	10.7605	11.5232	11.0698	11.4669	11.4512	11.3648	10.9514	9.88305
sp|P53068|APC10_YEAST	DOC1	Anaphase-promoting complex subunit DOC1	2	12.1103	10.062	11.4075	11.3908	12.669	11.022	10.5648	11.5114	9.2622
sp|P38774|DOG1_YEAST	DOG1	2-deoxyglucose-6-phosphate phosphatase 1	1	13.281	12.8806	12.7465	11.0734	11.6168	9.83688	9.01471	9.17026	10.3797
sp|P38773|DOG2_YEAST	DOG2	2-deoxyglucose-6-phosphate phosphatase 2	14	11.0691	11.3137	11.1435	11.2745	10.8143	11.0829	10.9728	11.3622	10.9669
sp|P33309|DOM34_YEAST	DOM34	Protein DOM34	27	11.5983	10.997	11.4463	10.9747	11.0826	11.1497	11.3408	11.1756	10.2349
sp|Q05610|DON1_YEAST	DON1	Donuts protein 1	1	11.6599	9.65567	12.4923	13.5711	12.4208	10.3273	10.3382	10.9784	8.55614
sp|Q03921|DOP1_YEAST	DOP1	Protein dopey	54	11.7605	11.492	11.1879	10.9666	11.0557	10.6712	10.9045	11.1666	10.795
sp|P54858|DOS2_YEAST	DOS2	Protein DOS2	17	11.1552	10.9361	11.5125	10.7733	10.7285	11.0864	11.8972	11.1611	10.7498
sp|Q04089|DOT1_YEAST	DOT1	Histone-lysine N-methyltransferase, H3 lysine-79 specific	11	10.7982	10.6477	11.5803	11.3096	10.9727	11.6443	11.8181	11.2152	10.0139
sp|P40553|DOT5_YEAST	DOT5	Peroxiredoxin DOT5	11	10.2536	9.86516	10.4546	12.0995	12.1531	12.0453	10.6072	10.897	11.6244
sp|P40059|DOT6_YEAST	DOT6	Transcriptional regulatory protein DOT6	9	11.1239	10.7994	11.2048	10.9181	11.7475	11.3453	11.077	10.2853	11.4985
sp|P47027|DPB11_YEAST	DPB11	DNA replication regulator DPB11	2	9.94223	8.94689	10.2093	13.1839	11.9052	12.5304	11.0064	11.0716	11.204
sp|P24482|DPB2_YEAST	DPB2	DNA polymerase epsilon subunit B	15	11.3193	11.1253	11.6312	11.0117	10.9532	11.0174	11.0051	10.8646	11.0721
sp|P27344|DPB3_YEAST	DPB3	DNA polymerase epsilon subunit C	8	10.5043	10.9886	11.3919	11.264	11.4755	10.9933	10.8634	11.7957	10.7233
sp|Q04603|DPB4_YEAST	DPB4	DNA polymerase epsilon subunit D	16	10.7006	10.3385	11.0954	11.1782	11.0758	11.3152	11.565	11.0022	11.7291
sp|P40487|DPH1_YEAST	DPH1	2-(3-amino-3-carboxypropyl)histidine synthase subunit 1	22	11.2592	11.1491	11.0993	11.1502	11.4078	10.7943	11.154	10.9862	10.9999
sp|P32461|DPH2_YEAST	DPH2	2-(3-amino-3-carboxypropyl)histidine synthase subunit 2	15	10.9971	11.2767	11.1859	10.6272	11.0026	10.4851	11.0359	11.4988	11.8906
sp|P32469|DPH5_YEAST	DPH5	Diphthine methyl ester synthase	27	10.5073	12.1891	10.7583	10.2867	11.0367	10.3845	10.9831	10.5841	13.2702
sp|Q12429|DPH6_YEAST	DPH6	Diphthine--ammonia ligase	25	11.0663	11.6058	11.3724	11.1067	10.9216	11.1113	11.1007	11.1555	10.5597
sp|Q05567|SGPL_YEAST	DPL1	Sphingosine-1-phosphate lyase	44	11.1092	10.9983	11.0842	11.3496	11.3087	10.9554	10.6534	11.2902	11.2509
sp|P14020|DPM1_YEAST	DPM1	Dolichol-phosphate mannosyltransferase	56	11.2932	11.4329	11.241	10.8645	10.8406	10.6688	11.384	11.2765	10.9986
sp|Q05521|DPP1_YEAST	DPP1	Diacylglycerol pyrophosphate phosphatase 1	11	12.5369	10.846	11.3823	11.3946	10.3408	10.4853	11.0744	11.9664	9.97332
sp|P04802|SYDC_YEAST	DPS1	Aspartate--tRNA ligase, cytoplasmic	128	11.0134	10.6741	11.0738	11.4196	11.2601	11.297	11.081	10.9744	11.2066
sp|P36152|DRE2_YEAST	DRE2	Fe-S cluster assembly protein DRE2	27	11.1239	10.4079	11.4456	11.4947	10.903	11.2218	11.5596	11.4077	10.4359
sp|P53255|DRN1_YEAST	DRN1	CWF19-like protein DRN1	22	11.2081	10.6775	11.0776	11.3398	11.5096	10.9634	11.484	11.2532	10.4869
sp|P32892|DRS1_YEAST	DRS1	ATP-dependent RNA helicase DRS1	66	11.035	11.4646	10.9977	10.6031	11.0101	10.6171	11.2566	11.1281	11.8875
sp|P39524|ATC3_YEAST	DRS2	Probable phospholipid-transporting ATPase DRS2	40	11.2233	11.0241	11.7499	10.9518	11.1703	11.0541	11.161	11.1331	10.5323
sp|Q08232|DSC2_YEAST	DSC2	DSC E3 ubiquitin ligase complex subunit 2	5	10.3695	12.4776	10.7124	9.36298	10.9273	10.5182	10.3607	11.2525	14.0188
sp|Q12015|DSC3_YEAST	DSC3	DSC E3 ubiquitin ligase complex subunit 3	1	11.2224	14.7727	8.04241	11.6298	11.4145	11.0175	9.43633	10.4114	12.053
sp|P53095|DSD1_YEAST	DSD1	D-serine dehydratase	10	11.2274	10.9927	11.7503	11.4093	11.2178	11.0961	10.8404	11.062	10.4039
sp|P53753|ENG1_YEAST	DSE4	Endo-1,3(4)-beta-glucanase 1	17	11.9552	11.3893	11.624	12.1299	11.7386	11.5176	10.2955	9.68545	9.66451
sp|P38213|DSF2_YEAST	DSF2	Protein DSF2	7	11.6605	10.6255	10.8479	12.4999	11.0675	12.0395	10.3338	11.1095	9.8161
sp|P48510|DSK2_YEAST	DSK2	Ubiquitin domain-containing protein DSK2	15	10.8807	9.9797	10.1719	11.4755	11.2814	11.0802	12.7313	9.19191	13.2073
sp|P53847|DSL1_YEAST	DSL1	Protein transport protein DSL1	24	11.1557	11.1769	11.5646	10.8981	10.9198	11.0258	10.828	10.9645	11.4665
sp|P40568|DSN1_YEAST	DSN1	Kinetochore-associated protein DSN1	6	10.5098	11.3433	12.6011	10.9629	9.98236	11.7833	10.7084	10.6734	11.4353
sp|P39112|DSS1_YEAST	DSS1	Exoribonuclease II, mitochondrial	9	11.0084	11.6547	11.813	11.3725	11.2765	10.8193	10.5727	11.556	9.92684
sp|P32601|DSS4_YEAST	DSS4	Protein DSS4	5	11.8011	10.5978	10.697	10.7438	10.7073	10.951	11.6088	12.0093	10.884
sp|P07273|TFS2_YEAST	DST1	Transcription elongation factor S-II	31	10.4417	10.254	10.8023	11.3795	11.505	11.5187	11.6841	11.1641	11.2506
sp|Q07648|DTD_YEAST	DTD1	D-aminoacyl-tRNA deacylase	18	11.4607	11.308	11.1118	10.8676	10.8484	10.8545	10.9742	11.5694	11.0053
sp|Q99247|DUF1_YEAST	DUF1	DUB-associated factor 1	27	11.06	11.1547	11.454	10.7704	11.4687	11.1515	11.2302	10.9122	10.7984
sp|P43616|DUG1_YEAST	DUG1	Cys-Gly metallodipeptidase DUG1	98	11.0232	10.9727	11.1845	11.0546	11.112	11.3021	11.277	10.6992	11.3748
sp|P38149|DUG2_YEAST	DUG2	Probable di- and tripeptidase DUG2	21	11.6057	11.1397	11.6654	11.1236	11.1963	10.536	11.0648	11.1701	10.4984
sp|P53871|DUG3_YEAST	DUG3	Probable glutamine amidotransferase DUG3	7	11.5771	9.41876	11.1275	12.0538	11.7418	11.4245	10.9493	10.3737	11.3336
sp|P39009|DUN1_YEAST	DUN1	DNA damage response protein kinase DUN1	14	11.0652	10.8965	11.4721	11.471	10.9514	11.4672	10.891	11.0876	10.698
sp|P53168|DUO1_YEAST	DUO1	DASH complex subunit DUO1	3	11.1968	10.2942	12.0673	10.8676	11.9854	10.8935	11.851	11.0614	9.78279
sp|P32528|DUR1_YEAST	DUR1,2	Urea amidolyase	104	11.3634	11.1946	11.3964	11.0206	10.9389	10.9297	11.4161	11.095	10.6452
sp|P53759|DUS1_YEAST	DUS1	tRNA-dihydrouridine(16/17) synthase [NAD(P)(+)]	26	11.3335	11.071	11.3006	11.1486	11.031	11.0245	11.2787	11.2263	10.5858
sp|Q06053|DUS3_YEAST	DUS3	tRNA-dihydrouridine(47) synthase [NAD(P)(+)]	48	10.6516	10.5261	10.7843	11.2494	11.2459	11.1424	11.2035	11.5222	11.6746
sp|Q06063|DUS4_YEAST	DUS4	tRNA-dihydrouridine(20a/20b) synthase [NAD(P)+]	6	11.7051	10.6012	11.8107	11.8676	10.9902	10.8682	10.7486	10.938	10.4704
sp|P33317|DUT_YEAST	DUT1	Deoxyuridine 5'-triphosphate nucleotidohydrolase	17	11.5796	11.6007	11.2352	10.7213	11.0911	10.8771	11.1691	11.3937	10.3322
sp|Q06349|DXO1_YEAST	DXO1	Decapping and exoribonuclease protein 1	5	12.0382	10.1672	11.7987	12.6824	11.0104	11.3905	10.9657	9.92784	10.0189
sp|P36022|DYHC_YEAST	DYN1	Dynein heavy chain, cytoplasmic	27	11.64	10.8206	11.2886	11.7884	11.4018	10.6318	11.0319	10.7135	10.6834
sp|Q02647|DYL1_YEAST	DYN2	Dynein light chain 1, cytoplasmic	12	11.2162	11.4878	11.3938	11.3653	11.2603	10.5833	10.8848	11.2153	10.5933
sp|Q04949|DYN3_YEAST	DYN3	Cytoplasmic dynein intermediate light chain DYN3	1	11.5282	10.4779	10.2418	10.3513	11.0421	12.0883	12.2617	12.9271	9.08169
sp|P38791|DHYS_YEAST	DYS1	Deoxyhypusine synthase	70	10.3864	9.7976	10.9845	11.6734	11.3413	11.6368	11.7047	11.5609	10.9144
sp|Q06337|EAF1_YEAST	EAF1	Chromatin modification-related protein EAF1	17	10.5147	8.55554	9.90305	12.792	12.8901	13.016	10.5845	11.2678	10.4762
sp|Q12432|EAF3_YEAST	EAF3	Chromatin modification-related protein EAF3	25	11.5624	11.1535	11.415	11.2346	11.2604	11.3914	11.2077	10.7683	10.0067
sp|P39995|EAF5_YEAST	EAF5	Chromatin modification-related protein EAF5	3	11.1199	9.88628	11.3926	11.6778	11.0773	11.554	11.1065	11.2901	10.8956
sp|P47128|EAF6_YEAST	EAF6	Chromatin modification-related protein EAF6	1	10.1593	8.99671	11.7731	10.9807	11.6678	12.3541	13.2647	8.80939	11.9942
sp|P53911|EAF7_YEAST	EAF7	Chromatin modification-related protein EAF7	9	12.0234	9.68683	11.3409	12.4174	11.4553	11.6677	11.7287	9.43087	10.2488
sp|P36041|EAP1_YEAST	EAP1	Protein EAP1	36	10.8177	9.76657	11.2356	11.9565	11.5715	12.1326	11.5618	10.3157	10.6421
sp|Q03212|EAR1_YEAST	EAR1	Protein EAR1	7	11.2118	11.9968	11.7996	11.7008	10.871	10.9736	10.7596	10.5513	10.1355
sp|P36049|EBP2_YEAST	EBP2	rRNA-processing protein EBP2	40	10.5016	10.4652	10.3266	10.9931	10.9699	11.2439	11.4523	11.4285	12.619
sp|Q03466|EBS1_YEAST	EBS1	Protein EBS1	28	11.5759	10.8566	11.3787	11.2122	11.2969	11.2214	11.1018	10.896	10.4606
sp|Q05871|ECI1_YEAST	ECI1	3,2-trans-enoyl-CoA isomerase	4	11.6871	10.8663	11.3328	10.7884	11.1682	11.326	10.6326	11.4577	10.7408
sp|P39715|ECM1_YEAST	ECM1	Shuttling pre-60S factor ECM1	14	9.47933	9.13096	9.71739	11.3337	11.4174	12.7382	11.2254	12.2771	12.6804
sp|P39987|HSP7E_YEAST	ECM10	Heat shock protein SSC3, mitochondrial	2	11.752	10.6667	11.6927	12.1522	12.0068	10.2064	9.82009	11.5443	10.1588
sp|P38836|ECM14_YEAST	ECM14	Putative metallocarboxypeptidase ECM14	20	10.8785	10.9434	10.856	10.7426	11.139	11.1192	10.7741	11.8231	11.7242
sp|Q04217|DHR1_YEAST	ECM16	Probable ATP-dependent RNA helicase DHR1	99	11.3024	11.1367	11.142	10.9748	11.0034	10.789	11.5081	11.5091	10.6346
sp|Q06011|ECM19_YEAST	ECM19	Protein ECM19	1	11.5631	9.29418	11.7728	11.4236	12.881	11.7584	11.7331	8.2204	11.3533
sp|P38241|SLT11_YEAST	ECM2	Pre-mRNA-splicing factor SLT11	2	12.2977	12.8722	11.3209	13.0226	10.624	10.1763	9.61237	12.0231	8.05085
sp|P38167|ECM21_YEAST	ECM21	Protein ECM21	23	11.3813	11.2496	11.4794	11.2354	11.359	10.9045	11.0942	10.731	10.5656
sp|Q05958|ECM22_YEAST	ECM22	Sterol regulatory element-binding protein ECM22	11	11.2936	11.7967	11.8287	10.5209	11.3221	10.9709	10.9487	11.302	10.0163
sp|P32525|ECM25_YEAST	ECM25	Protein ECM25	19	11.1732	11.2258	11.355	10.9108	11.1933	11.0813	11.1191	10.9462	10.9953
sp|P47144|ECM27_YEAST	ECM27	Protein ECM27	1	11.46	11.4333	9.81197	13.8951	10.9718	9.72112	11.6647	11.454	9.58792
sp|P38737|ECM29_YEAST	ECM29	Proteasome component ECM29	95	11.741	10.8395	11.6205	11.6741	11.2706	10.8334	11.1175	11.0416	9.86187
sp|Q99252|ECM3_YEAST	ECM3	Protein ECM3	3	11.3849	10.23	11.9031	11.9304	10.7459	12.148	10.9111	11.0115	9.73516
sp|Q06673|ECM30_YEAST	ECM30	Protein ECM30	8	11.8516	12.1784	11.7643	11.3667	10.7602	10.5394	9.92376	11.4984	10.1172
sp|P38122|PANB_YEAST	ECM31	3-methyl-2-oxobutanoate hydroxymethyltransferase	15	11.3797	10.5634	11.193	11.1665	11.2936	11.1835	11.2833	10.9384	10.9987
sp|P32644|ECM32_YEAST	ECM32	Putative ATP-dependent RNA helicase ECM32	46	11.0412	11.4631	10.7152	10.7501	11.1775	11.0616	10.8484	11.3754	11.5674
sp|P38248|ECM33_YEAST	ECM33	Cell wall protein ECM33	24	10.9491	10.0284	11.2566	11.6391	11.471	11.6881	11.4391	10.8536	10.675
sp|Q05902|ECM38_YEAST	ECM38	Glutathione hydrolase proenzyme	2	10.6847	11.9795	11.3506	11.2642	11.0694	11.9408	11.1318	10.7079	9.87121
sp|P36156|GTO2_YEAST	ECM4	Glutathione S-transferase omega-like 2	20	11.662	11.454	12.328	11.4512	10.9462	11.1392	10.2832	10.6607	10.0756
sp|Q03214|ECM5_YEAST	ECM5	Protein ECM5	7	12.2132	11.013	11.5653	11.2194	11.3305	10.6463	11.3283	10.863	9.82101
sp|Q02202|ECM9_YEAST	ECM9	Protein ECM9	2	11.6881	10.79	9.77094	11.612	11.5955	11.8544	10.1846	12.2665	10.238
sp|P33412|ECT1_YEAST	ECT1	Ethanolamine-phosphate cytidylyltransferase	18	11.3927	11.482	10.8872	10.9024	11.0706	10.6391	11.241	11.2388	11.1462
sp|P40023|EDC2_YEAST	EDC2	Enhancer of mRNA-decapping protein 2	1	8.85961	8.88618	8.21665	10.6512	13.1919	12.3026	10.4648	13.5921	13.8349
sp|P39998|EDC3_YEAST	EDC3	Enhancer of mRNA-decapping protein 3	14	10.5883	10.0958	11.0338	11.0609	11.9632	11.8129	10.8523	11.0803	11.5124
sp|P34216|EDE1_YEAST	EDE1	EH domain-containing and endocytosis protein 1	94	10.8777	10.3801	11.0006	11.041	10.8939	11.1733	11.6748	11.2303	11.7283
sp|Q02891|MCFS1_YEAST	EEB1	Medium-chain fatty acid ethyl ester synthase/esterase 1	1	13.7933	8.77532	13.6555	11.8008	12.3175	12.0231	10.2511	9.44574	7.93753
sp|P32471|EF1B_YEAST	EFB1	Elongation factor 1-beta	112	10.5165	10.5563	11.282	11.0835	11.1133	11.0415	12.0379	11.05	11.3189
sp|Q3E705|EFG1P_YEAST	EFG1	rRNA-processing protein EFG1	15	10.4199	11.1735	11.3873	10.9402	11.0591	10.2363	11.4489	11.9582	11.3767
sp|P38732|EFM1_YEAST	EFM1	Protein-lysine N-methyltransferase EFM1	32	11.2792	11.5767	11.0901	10.6527	11.107	10.6586	10.9961	11.2828	11.3568
sp|P38347|EFM2_YEAST	EFM2	Protein-lysine N-methyltransferase EFM2	6	11.3125	10.9594	10.851	10.4893	11.4499	11.4119	10.6992	10.751	12.0756
sp|P47163|EFM3_YEAST	EFM3	Protein-lysine N-methyltransferase EFM3	8	12.2092	9.14196	12.7583	15.3966	11.525	11.1698	10.3755	10.0273	7.39638
sp|P40516|EFM4_YEAST	EFM4	Protein-lysine N-methyltransferase EFM4	17	11.2365	10.7174	11.3578	11.2933	10.8202	10.7666	11.353	11.7567	10.6985
sp|P53200|EFM5_YEAST	EFM5	Protein-lysine N-methyltransferase EFM5	27	11.2228	10.3894	10.788	11.6148	11.5754	11.1809	11.0986	11.3662	10.7638
sp|Q03653|EFR3_YEAST	EFR3	Protein EFR3	33	11.0845	10.8459	11.0335	11.2731	11.064	11.2451	11.436	11.0961	10.9218
sp|P32324|EF2_YEAST	EFT1	Elongation factor 2	649	11.1361	11.0589	11.187	11.1218	10.9035	11.1774	10.9201	11.1778	11.3175
sp|Q02642|NACB1_YEAST	EGD1	Nascent polypeptide-associated complex subunit beta-1	18	9.99201	8.41058	9.62944	13.327	13.2213	12.2293	12.5127	8.3071	12.3706
sp|P38879|NACA_YEAST	EGD2	Nascent polypeptide-associated complex subunit alpha	63	10.2299	9.99271	10.8224	11.9087	11.5665	11.6776	12.0054	9.84596	11.9508
sp|P40566|EGH1_YEAST	EGH1	Ergosteryl-beta-glucosidase	12	10.8815	11.4913	10.9316	10.8037	10.6809	11.33	10.5949	11.5424	11.7436
sp|P42835|EGT2_YEAST	EGT2	Protein EGT2	1	11.6961	10.5849	12.8897	9.25413	12.8046	11.2045	10.9682	10.6067	9.99101
sp|P28817|HIBCH_YEAST	EHD3	3-hydroxyisobutyryl-CoA hydrolase, mitochondrial	34	10.606	10.753	10.6244	11.6337	11.8127	11.2093	10.4773	10.92	11.9636
sp|P38295|MCFS2_YEAST	EHT1	Medium-chain fatty acid ethyl ester synthase/esterase 2	36	11.5834	11.324	10.9975	11.0101	11.3119	10.9324	11.2083	10.962	10.6704
sp|Q05050|EIS1_YEAST	EIS1	Eisosome protein 1	79	11.1442	10.4919	11.3129	11.244	11.1752	11.3466	11.6581	10.4476	11.1794
sp|Q03764|EKI1_YEAST	EKI1	Ethanolamine kinase	8	10.9562	11.4691	11.3572	10.9061	11.4836	10.763	11.1976	11.2578	10.6094
sp|Q03071|ELOC_YEAST	ELC1	Elongin-C	5	11	11.3682	11.4004	11.3298	11.015	11	11.1286	10.8477	10.9103
sp|P36053|ELF1_YEAST	ELF1	Transcription elongation factor 1	9	12.4515	9.98128	10.9502	11.9035	11.7186	12.3805	11.1532	7.93123	11.53
sp|Q12050|ELG1_YEAST	ELG1	Telomere length regulation protein ELG1	11	11.6521	10.8178	11.117	11.0644	11.3328	10.855	11.4177	11.1789	10.5643
sp|P32801|ELM1_YEAST	ELM1	Serine/threonine-protein kinase ELM1	3	11.897	11.9597	10.9643	11.0023	10.8511	10.8403	10.1538	10.9232	11.4083
sp|P39540|ELO1_YEAST	ELO1	Elongation of fatty acids protein 1	8	12.9193	10.6084	11.7852	11.1712	10.7166	10.3531	10.9028	11.1019	10.4417
sp|P25358|ELO2_YEAST	ELO2	Elongation of fatty acids protein 2	6	10.1964	9.91971	11.1596	11.8679	11.5542	10.9904	11.4901	12.2604	10.5614
sp|P40319|ELO3_YEAST	ELO3	Elongation of fatty acids protein 3	8	12.0752	10.1784	10.9185	11.1	10.7009	11.7531	10.3845	11.62	11.2694
sp|P42935|ELP2_YEAST	ELP2	Elongator complex protein 2	62	11.5827	11.3201	11.3609	11.0094	11.0407	10.724	11.1754	11.2245	10.5622
sp|Q02908|ELP3_YEAST	ELP3	Elongator complex protein 3	40	10.7315	11.4517	10.6958	10.5356	10.9858	10.7584	11.2304	11.6886	11.9221
sp|Q02884|ELP4_YEAST	ELP4	Elongator complex protein 4	24	10.6628	9.97414	11.2431	12.0418	11.2866	11.2313	11.5352	11.0461	10.9789
sp|Q04868|ELP6_YEAST	ELP6	Elongator complex protein 6	3	11.1334	11.1395	10.9253	11.0329	11.7389	10.8152	11.7203	11.3812	10.1132
sp|P25574|EMC1_YEAST	EMC1	ER membrane protein complex subunit 1	53	11.2926	11.1681	11.4319	11.1799	10.9696	11.291	10.9786	10.9587	10.7297
sp|Q12025|EMC10_YEAST	EMC10	Endoplasmic reticulum membrane protein complex subunit 10	12	11.214	11.5332	11.0674	10.3213	10.3981	11.2469	11.0271	11.6882	11.5039
sp|P47133|EMC2_YEAST	EMC2	ER membrane protein complex subunit 2	30	11.395	10.6828	12.0143	11.7837	11.0622	10.5028	10.7113	10.5989	11.249
sp|P36039|EMC3_YEAST	EMC3	ER membrane protein complex subunit 3	4	11.0827	11.3979	12.4087	10.6836	9.9401	11.0806	11.4001	11.5265	10.4796
sp|P53073|EMC4_YEAST	EMC4	ER membrane protein complex subunit 4	11	10.8414	11.1561	10.8637	10.9105	11.4078	11.3011	11.0344	11.3446	11.1405
sp|P40540|EMC5_YEAST	EMC5	ER membrane protein complex subunit 5	10	10.7121	10.9358	11.5188	11.0322	11.3308	11.0252	11.0696	11.4541	10.9214
sp|Q06287|NEP1_YEAST	EMG1	Ribosomal RNA small subunit methyltransferase NEP1	34	11.3275	10.8182	11.4851	11.2907	11.3919	10.9935	11.3216	11.0627	10.3087
sp|Q04406|EMI1_YEAST	EMI1	Early meiotic induction protein 1	5	11.0241	10.8769	12.0107	11.8523	12.6208	12.0861	10.5163	9.22468	9.78812
sp|Q04409|EMI2_YEAST	EMI2	Putative glucokinase-2	45	11.3362	10.7791	11.3259	11.3933	11.3096	11.2392	10.7069	10.9893	10.9206
sp|P32803|EMP24_YEAST	EMP24	Endosomal protein P24B	23	11.4378	11.0211	11.383	10.9718	11.1283	11.0438	10.7881	11.2912	10.9348
sp|Q12396|EMP46_YEAST	EMP46	Protein EMP46	15	11.6099	11.489	11.7212	11.376	11.2661	11.3738	10.5723	10.6126	9.97905
sp|P43555|EMP47_YEAST	EMP47	Protein EMP47	55	11.2115	11.4379	11.4657	10.8354	11.0177	11.1494	10.7879	11.1594	10.9351
sp|P40085|TAPT1_YEAST	EMP65	Endoplasmic reticulum membrane protein 65	2	10.4122	11.8311	12.7806	10.5403	9.72734	11.0843	12.4043	10.49	10.7298
sp|P32802|TMN1_YEAST	EMP70	Transmembrane 9 superfamily member 1	30	11.3091	11.5763	11.4946	11.1744	10.6015	11.3364	10.7142	10.9427	10.8509
sp|P42842|EMW1_YEAST	EMW1	Essential for maintenance of the cell wall protein 1	77	11.2038	11.1032	11.0435	11.1371	11.2531	10.7368	11.204	11.3348	10.9838
sp|P13587|ATN1_YEAST	ENA1	Sodium transport ATPase 1	1	11.1458	9.85876	10.2051	13.1859	11.3936	10.1944	9.81674	12.109	12.0907
sp|Q01896|ATN2_YEAST	ENA2	Sodium transport ATPase 2	48	11.0631	10.5951	11.1574	11.4897	11.1605	11.0361	11.2526	11.3874	10.8582
sp|Q08299|ENB1_YEAST	ENB1	Siderophore iron transporter ENB1	10	11.8442	11.0046	11.3405	11.1718	10.9114	11.5052	11.3326	10.9429	9.94698
sp|P39013|END3_YEAST	END3	Actin cytoskeleton-regulatory complex protein END3	37	10.9067	10.8042	10.9321	11.1548	10.8744	10.8912	11.3526	11.6095	11.4745
sp|P00924|ENO1_YEAST	ENO1	Enolase 1	107	10.8347	11.1952	11.1591	10.9504	11.0822	11.294	10.8872	11.1405	11.4566
sp|P00925|ENO2_YEAST	ENO2	Enolase 2	653	10.1593	11.3174	10.8484	10.9273	10.7708	10.7819	11.2515	11.5515	12.3916
sp|P38333|ENP1_YEAST	ENP1	Essential nuclear protein 1	51	11.1617	11.2122	11.1899	10.9529	11.0218	10.8085	11.4961	11.4345	10.7224
sp|P48234|NOL10_YEAST	ENP2	Ribosome biogenesis protein ENP2	41	10.4999	11.7478	10.8755	10.1437	10.2658	11.0647	11.4293	11.6398	12.3334
sp|Q12518|ENT1_YEAST	ENT1	Epsin-1	33	11.4711	10.3999	10.9719	11.2365	11.3403	11.2994	11.5777	10.6185	11.0847
sp|Q05785|ENT2_YEAST	ENT2	Epsin-2	20	10.8235	9.59043	11.0296	12.0559	11.8572	12.4817	11.7815	9.64604	10.7341
sp|P47160|ENT3_YEAST	ENT3	Epsin-3	33	11.2393	10.8253	11.4469	11.1187	11.1983	11.4676	11.1611	10.868	10.6748
sp|Q07872|ENT4_YEAST	ENT4	Epsin-4	12	11.3641	11.2977	11.7967	11.5959	11.2202	11.1365	10.2848	10.7624	10.5416
sp|Q03769|ENT5_YEAST	ENT5	Epsin-5	19	11.3763	10.9753	11.0458	11.0782	11.4423	11.6723	11.0544	10.9332	10.4221
sp|Q99382|ENV10_YEAST	ENV10	SRP-independent targeting protein 2	8	12.1859	11.1523	11.6342	10.043	10.3086	10.9273	10.6198	11.9561	11.1727
sp|P53246|ENV11_YEAST	ENV11	Late endosome and vacuole interface protein 11	12	11.8893	11.2226	11.1704	11.6914	11.4061	10.5528	11.0705	11.0166	9.98033
sp|Q12003|ENV7_YEAST	ENV7	Serine/threonine-protein kinase ENV7	5	11.1813	12.1828	11.7521	10.7215	10.3167	11.3293	11.3709	11.2357	9.90976
sp|Q08651|ENV9_YEAST	ENV9	Probable oxidoreductase ENV9	8	11.5429	11.2865	12.1633	11.3056	10.306	10.732	11.0058	11.5344	10.1234
sp|P53938|EOS1_YEAST	EOS1	N-glycosylation protein EOS1	7	11.7766	11.2421	11.0577	11.1293	11.1551	11.0407	10.4525	11.3989	10.7472
sp|P43572|EPL1_YEAST	EPL1	Enhancer of polycomb-like protein 1	13	11.465	11.2066	11.878	10.8818	11.2101	10.6063	11.278	11.1301	10.3442
sp|P40557|EPS1_YEAST	EPS1	ER-retained PMA1-suppressing protein 1	55	11.1674	11.4084	10.9667	11.3724	11.2468	11.2166	10.9621	11.1363	10.5234
sp|P22140|EPT1_YEAST	EPT1	Choline/ethanolaminephosphotransferase 1	1	11.7323	11.6171	10.9274	11.3366	11.7942	11.3685	8.61292	12.2235	10.3874
sp|Q04660|ERB1_YEAST	ERB1	Ribosome biogenesis protein ERB1	58	10.8426	11.3504	10.7969	10.7639	11.092	10.8302	11.2749	11.2357	11.8135
sp|P16151|ERD1_YEAST	ERD1	Protein ERD1	2	11.5354	9.77791	11.6345	12.2321	12.8378	11.5918	10.5547	10.407	9.42883
sp|P18414|ERD2_YEAST	ERD2	ER lumen protein-retaining receptor	1	12.2534	10.0634	12.4387	9.71559	10.9702	11.723	13.0061	12.5869	7.24276
sp|P32476|ERG1_YEAST	ERG1	Squalene monooxygenase	34	11.0068	11.1956	10.8822	10.6995	11.2217	11.0551	11.4656	11.3934	11.0801
sp|P41338|THIL_YEAST	ERG10	Acetyl-CoA acetyltransferase	93	10.4897	11.011	11.3473	11.3844	11.0085	10.8259	11.1801	11.5341	11.219
sp|P10614|CP51_YEAST	ERG11	Lanosterol 14-alpha demethylase	63	10.2247	11.0494	10.5496	10.7257	11.1946	10.8373	11.4301	11.1877	12.8009
sp|P07277|KIME_YEAST	ERG12	Mevalonate kinase	20	11.1508	11.4501	11.1016	10.7012	11.0013	11.0938	11.3841	10.7804	11.3368
sp|P54839|HMCS_YEAST	ERG13	Hydroxymethylglutaryl-CoA synthase	91	10.66	10.7925	11.1178	10.9722	11.1507	11.0092	11.5029	11.6328	11.1619
sp|P32352|ERG2_YEAST	ERG2	C-8 sterol isomerase	15	11.6794	11.3471	11.2563	11.5793	10.7444	10.3876	11.6495	11.0557	10.3006
sp|P08524|FPPS_YEAST	ERG20	Farnesyl pyrophosphate synthase	64	10.7781	11.9144	10.7998	10.8454	10.7548	10.9605	10.8991	11.1477	11.9001
sp|P32462|ERG24_YEAST	ERG24	Delta(14)-sterol reductase	4	11.6636	11.2221	12.6476	11.1881	11.058	10.4273	10.5251	10.7856	10.4826
sp|P53045|MSMO_YEAST	ERG25	Methylsterol monooxygenase	8	9.65719	8.89992	9.96627	13.6391	11.3419	12.5437	9.63939	12.1963	12.1161
sp|P53199|ERG26_YEAST	ERG26	Sterol-4-alpha-carboxylate 3-dehydrogenase, decarboxylating	21	11.7247	10.8955	11.8426	11.8817	11.052	11.13	11.1725	10.7332	9.56776
sp|Q12452|ERG27_YEAST	ERG27	3-keto-steroid reductase	26	10.6298	10.976	11.3126	11.2163	10.8697	11.2127	11.3549	11.2781	11.1498
sp|P40030|ERG28_YEAST	ERG28	Ergosterol biosynthetic protein 28	3	12.028	11.0263	11.2439	11.5364	10.6371	10.913	10.6555	11.1861	10.7736
sp|P40207|ERG29_YEAST	ERG29	Ergosterol biosynthesis protein 29	11	11.0749	11.2299	10.8508	11.1756	11.2293	11.0814	11.0015	11.0753	11.2813
sp|P32353|ERG3_YEAST	ERG3	Delta(7)-sterol 5(6)-desaturase	25	10.936	11.4076	10.7245	10.1748	11.0996	11.2079	11.0747	11.4785	11.8963
sp|P25340|ERG4_YEAST	ERG4	Delta(24(24(1)))-sterol reductase	27	11.4576	10.9957	11.0236	11.1813	11.0567	11.1472	10.5023	11.3892	11.2465
sp|P54781|ERG5_YEAST	ERG5	Cytochrome P450 61	43	11.5821	11.1248	11.1327	11.1334	10.818	11.0804	11.1488	11.046	10.9339
sp|P25087|ERG6_YEAST	ERG6	Sterol 24-C-methyltransferase	94	10.1694	10.1065	10.0006	11.1899	11.729	11.8196	10.5766	11.3739	13.0345
sp|P38604|ERG7_YEAST	ERG7	Lanosterol synthase	17	10.8357	10.944	10.5763	11.7568	10.9593	10.8471	11.319	11.8135	10.9481
sp|P24521|ERG8_YEAST	ERG8	Phosphomevalonate kinase	22	11.1156	11.0913	11.3054	11.2272	11.0409	10.8637	11.1709	11.1985	10.9864
sp|P29704|FDFT_YEAST	ERG9	Squalene synthase	59	11.5583	10.5761	11.2069	11.4673	11.2404	11.0858	10.8881	11.3146	10.6624
sp|P43613|ERJ5_YEAST	ERJ5	ER-localized J domain-containing protein 5	25	11.2494	11.0314	11.1904	11.0099	11.228	11.0923	10.9037	11.138	11.1568
sp|Q03103|ERO1_YEAST	ERO1	Endoplasmic oxidoreductin-1	44	11.5737	11.2857	11.3308	11.418	10.856	10.9295	11.122	11.1438	10.3406
sp|Q05359|ERP1_YEAST	ERP1	Protein ERP1	14	10.8979	11.5398	11.1665	11.1814	10.997	10.5509	11.0018	11.3978	11.2669
sp|P39704|ERP2_YEAST	ERP2	Protein ERP2	14	11.323	10.1075	11.2694	11.6255	11.3764	11.4176	11.2321	11.1183	10.5302
sp|Q12403|ERP3_YEAST	ERP3	Protein ERP3	4	11.4111	11.141	10.8646	12.4384	10.6694	11.7146	10.5409	11.1695	10.0507
sp|Q12450|ERP4_YEAST	ERP4	Protein ERP4	6	10.4234	8.41345	10.3855	12.2168	11.699	11.9507	11.6149	12.0968	11.1994
sp|P38819|ERP5_YEAST	ERP5	Protein ERP5	4	11.0389	10.7487	12.2808	11.4655	11.2933	10.6626	11.261	10.7504	10.4988
sp|P53198|ERP6_YEAST	ERP6	Protein ERP6	3	12.2547	11.613	11.5975	10.8504	11.2289	10.3486	11.1338	10.0615	10.9118
sp|P0CX10|ERR1_YEAST	ERR1	Enolase-related protein 1	4	11.4337	10.9498	12.1646	11.0352	11.7102	10.9117	11.6257	9.80001	10.369
sp|P38140|ERT1_YEAST	ERT1	Transcription activator of gluconeogenesis ERT1	3	9.20605	10.8852	11.4181	10.3906	11.4548	11.5304	10.9035	11.3809	12.8305
sp|P27882|ERV1_YEAST	ERV1	Mitochondrial FAD-linked sulfhydryl oxidase ERV1	11	11.4395	10.9558	11.377	10.0646	11.0727	11.2286	11.278	9.98184	12.602
sp|P53173|ERV14_YEAST	ERV14	ER-derived vesicles protein ERV14	1	7.57026	13.1857	11.3477	9.65543	10.3653	11.0244	12.9753	11.7508	12.125
sp|Q12284|ERV2_YEAST	ERV2	FAD-linked sulfhydryl oxidase ERV2	12	10.1264	10.1516	9.88529	11.6531	12.0855	11.9563	10.6741	11.3592	12.1086
sp|P54837|TMEDA_YEAST	ERV25	Endoplasmic reticulum vesicle protein 25	19	11.387	11.6854	11.5311	11.0877	10.8615	11.1131	10.9438	10.8544	10.5359
sp|P53337|ERV29_YEAST	ERV29	ER-derived vesicles protein ERV29	14	12.5816	10.5067	11.4356	11.1622	10.7709	11.1829	10.9549	11.3277	10.0775
sp|Q04651|ERV41_YEAST	ERV41	ER-derived vesicles protein ERV41	11	11.7749	11.1717	11.714	11.4152	10.6101	11.1115	11.1607	11.0547	9.98721
sp|P39727|ERV46_YEAST	ERV46	ER-derived vesicles protein ERV46	20	11.2272	11.1005	10.932	10.6359	10.9125	11.229	11.261	11.0681	11.6337
sp|Q08649|ESA1_YEAST	ESA1	Histone acetyltransferase ESA1	7	12.0195	10.0949	11.6536	12.1494	11.423	10.6865	11.5059	11.2837	9.18355
sp|P53918|ESBP6_YEAST	ESBP6	Uncharacterized transporter ESBP6	7	12.0964	11.0426	11.306	11.3205	11.7667	11.566	11.1465	10.1814	9.57411
sp|Q03661|ESC1_YEAST	ESC1	Silent chromatin protein ESC1	27	11.0969	9.88829	11.3123	11.9068	11.8591	11.4364	11.2006	10.7677	10.5318
sp|Q06340|ESC2_YEAST	ESC2	Protein ESC2	7	10.9896	11.471	10.5301	10.525	11.0113	11.5581	11.6441	11.2725	10.9984
sp|Q06344|ESF1_YEAST	ESF1	Pre-rRNA-processing protein ESF1	47	11.1555	10.7492	10.7608	10.9358	11.2903	11.3119	11.1738	11.0583	11.5644
sp|P53743|ESF2_YEAST	ESF2	Pre-rRNA-processing protein ESF2	13	10.3665	9.61641	11.0321	12.0748	11.1959	11.6848	11.7333	11.334	10.9622
sp|P40456|ESL1_YEAST	ESL1	EST/SMG-like protein 1	6	11.387	11.4386	12.0961	10.5764	10.5349	10.4299	11.8034	11.1915	10.542
sp|P36168|ESL2_YEAST	ESL2	EST/SMG-like protein 2	11	11.7509	12.3998	10.864	11.6282	10.9816	10.2305	11.0914	10.5163	10.5372
sp|Q03018|ESP1_YEAST	ESP1	Separin	2	11.81	11.5896	12.5418	11.8069	10.47	10.0298	10.1084	11.6565	9.98692
sp|P22696|ESS1_YEAST	ESS1	Peptidyl-prolyl cis-trans isomerase ESS1	22	10.5369	10.7844	11.1654	11.5448	11.4765	11.5573	11.2776	10.1656	11.4915
sp|P38748|ETP1_YEAST	ETP1	RING finger protein ETP1	7	11.1389	11.8717	11.7147	11.5878	10.7892	11.3367	10.3672	10.9727	10.2211
sp|P38071|ETR1_YEAST	ETR1	Enoyl-[acyl-carrier-protein] reductase, mitochondrial	28	11.1615	11.3073	11.2885	11.1309	11.1637	11.1968	11.1775	10.7881	10.7857
sp|Q08421|ETT1_YEAST	ETT1	Enhancer of translation termination 1	29	10.9484	11.1464	11.2583	10.7748	11.0392	11.1217	11.2081	11.3686	11.1345
sp|P32474|EUG1_YEAST	EUG1	Protein disulfide-isomerase EUG1	11	10.796	10.725	11.0087	12.3159	11.1877	11.2856	11.2789	11.1939	10.2083
sp|P23776|EXG1_YEAST	EXG1	Glucan 1,3-beta-glucosidase I/II	41	11.5334	12.4531	11.3175	10.5949	10.5139	10.9006	10.5678	11.5897	10.529
sp|P52911|EXG2_YEAST	EXG2	Glucan 1,3-beta-glucosidase 2	13	10.0111	10.2821	11.0606	11.3283	11.6797	11.6713	10.9531	11.213	11.801
sp|P39875|EXO1_YEAST	EXO1	Exodeoxyribonuclease 1	3	13.5403	10.4355	13.7004	9.26574	9.9921	10.6567	10.6808	12.9403	8.78806
sp|P38289|EXO5_YEAST	EXO5	Exonuclease V, mitochondrial	2	11.5222	10.5099	12.409	9.64497	10.8741	11.006	11.1211	12.8806	10.0321
sp|P19658|EXO70_YEAST	EXO70	Exocyst complex component EXO70	14	11.6348	11.3311	11.5674	11.1182	11.2182	10.8177	11.1235	11.2826	9.90656
sp|P38261|EXO84_YEAST	EXO84	Exocyst complex component EXO84	20	11.435	10.6637	11.2423	11.0546	11.2998	11.0937	11.5265	11.3059	10.3785
sp|Q07541|EXP1_YEAST	EXP1	ER export of PMA1 protein 1	7	10.3857	10.803	10.9335	11.0648	11.1019	11.2987	11.0745	11.5683	11.7696
sp|P30624|LCF1_YEAST	FAA1	Long-chain-fatty-acid--CoA ligase 1	84	11.2282	11.6844	11.3044	10.8018	11.0984	10.9951	10.8029	10.6662	11.4186
sp|P39518|LCF2_YEAST	FAA2	Long-chain-fatty-acid--CoA ligase 2	8	12.7073	12.2162	11.4306	11.156	10.6948	10.4774	10.3442	10.858	10.1154
sp|P39002|LCF3_YEAST	FAA3	Long-chain-fatty-acid--CoA ligase 3	33	11.3938	11.0634	11.6242	11.3997	11.4093	11.1281	11.1578	10.6094	10.2142
sp|P47912|LCF4_YEAST	FAA4	Long-chain-fatty-acid--CoA ligase 4	53	10.908	11.2594	10.7203	10.9753	11.0951	11.077	11.2088	11.4314	11.3247
sp|P34756|FAB1_YEAST	FAB1	1-phosphatidylinositol 3-phosphate 5-kinase FAB1	19	11.1044	11.5947	11.5174	11.9067	11.0412	11.033	11.024	10.6698	10.1088
sp|P38913|FAD1_YEAST	FAD1	FAD synthase	14	11.3136	11.228	11.6752	11.3163	11.1427	11.2891	11.015	11.1172	9.90294
sp|P40546|FAF1_YEAST	FAF1	Protein FAF1	8	11.021	11.0492	11.0003	10.9327	11.2579	10.0669	11.5795	10.3538	12.7388
sp|Q12099|FAL1_YEAST	FAL1	ATP-dependent RNA helicase FAL1	26	11.6538	11.1576	11.218	11.4382	11.1617	10.4049	11.3318	11.2541	10.3799
sp|P53971|FAP1_YEAST	FAP1	FKBP12-associated protein 1	17	10.7424	10.1855	10.3388	11.2487	11.0356	11.492	11.632	12.2828	11.0422
sp|Q12055|KAD6_YEAST	FAP7	Adenylate kinase isoenzyme 6 homolog FAP7	23	10.9646	10.7493	10.811	10.7057	10.9946	10.7362	11.5993	11.98	11.4592
sp|P21268|FAR1_YEAST	FAR1	Cyclin-dependent kinase inhibitor FAR1	3	11.7096	10.9938	10.6868	10.704	11.569	10.703	11.7026	11.5983	10.333
sp|Q06001|FAR10_YEAST	FAR10	Factor arrest protein 10	5	10.9593	11.4555	10.7841	11.6543	11.4515	10.8755	11.2093	11.5736	10.0371
sp|P53917|FAR11_YEAST	FAR11	Factor arrest protein 11	18	11.4362	10.9611	11.489	10.9574	11.1132	10.8433	10.6105	11.6171	10.9721
sp|P46671|FAR3_YEAST	FAR3	Factor arrest protein 3	8	13.1189	11.1795	12.0143	10.9479	10.8115	11.4706	11.3627	10.2493	8.84544
sp|P43592|FAR7_YEAST	FAR7	Factor arrest protein 7	3	11.2331	11.3591	10.9154	10.3882	11.3133	10.0688	11.6285	12.2863	10.8075
sp|Q05040|FAR8_YEAST	FAR8	Factor arrest protein 8	25	11.2707	10.5175	11.2329	11.5563	11.1275	10.8729	11.4182	11.2728	10.7312
sp|P07149|FAS1_YEAST	FAS1	Fatty acid synthase subunit beta	486	10.9357	10.9808	11.0722	11.0488	11.0395	11.0132	11.1885	11.3708	11.3505
sp|P19097|FAS2_YEAST	FAS2	Fatty acid synthase subunit alpha	505	10.7516	11.07	10.9239	10.7641	11.118	11.1761	11.2167	11.3957	11.5838
sp|P38225|FAT1_YEAST	FAT1	Very long-chain fatty acid transport protein	26	11.314	11.0438	11.526	12.2475	11.3164	11.3381	11.3319	10.2416	9.64072
sp|P40099|FTHC_YEAST	FAU1	5-formyltetrahydrofolate cyclo-ligase	4	10.9936	12.5829	11.2826	9.92762	10.7774	10.9132	11.8175	10.6425	11.0627
sp|P14540|ALF_YEAST	FBA1	Fructose-bisphosphate aldolase	255	10.0366	11.362	10.8065	11.1743	10.7616	11.0232	10.9376	11.4388	12.4595
sp|P09201|F16P_YEAST	FBP1	Fructose-1,6-bisphosphatase	5	12.2205	13.0339	11.4781	9.84676	10.3981	9.95342	9.92125	11.057	12.0911
sp|P32604|F26_YEAST	FBP26	Fructose-2,6-bisphosphatase	21	11.6672	11.354	11.521	11.1916	11.0528	10.7116	10.7937	11.2792	10.429
sp|Q05498|FCF1_YEAST	FCF1	rRNA-processing protein FCF1	4	11.0952	10.0173	11.2648	10.9884	11.7537	11.2537	11.7577	11.5736	10.2957
sp|Q12035|FCF2_YEAST	FCF2	rRNA-processing protein FCF2	17	11.1777	11.3988	11.049	10.4378	11.1145	10.7592	10.9298	11.6576	11.4757
sp|Q03254|FCP1_YEAST	FCP1	RNA polymerase II subunit A C-terminal domain phosphatase	16	10.9242	11.4338	11.7063	10.6461	10.8562	11.1358	11.1717	10.7922	11.3337
sp|Q12178|FCY1_YEAST	FCY1	Cytosine deaminase	23	10.649	10.4408	11.2506	11.9669	11.6655	11.0822	11.1364	10.9321	10.8764
sp|P17064|FCY2_YEAST	FCY2	Purine-cytosine permease FCY2	9	9.66644	9.31351	15.2628	11.2318	10.2	10.0643	10.0835	10.6721	13.5056
sp|P40039|FCY21_YEAST	FCY21	Purine-cytosine permease FCY21	2	10.3477	9.61901	11.0411	11.9338	11.1888	12.2155	11.1396	11.6288	10.8857
sp|Q03034|FDC1_YEAST	FDC1	Ferulic acid decarboxylase 1	33	10.917	11.2904	11.0978	11.0391	11.0947	11.3632	11.0506	11.1578	10.9892
sp|Q08911|FDH1_YEAST	FDH1	Formate dehydrogenase 1	3	10.5981	11.2981	12.4474	11.5664	11.2181	10.8148	11.0989	11.076	9.88221
sp|P40214|FDO1_YEAST	FDO1	Protein FDO1	2	11.8239	10.2327	11.1635	12.4322	12.9463	10.0285	11.0471	10.3527	9.97313
sp|P25621|FEN2_YEAST	FEN2	Pantothenate transporter FEN2	1	10.4419	10.6137	11.4751	12.3999	10.8347	13.3594	10.1214	10.2657	10.4882
sp|P38260|FES1_YEAST	FES1	Hsp70 nucleotide exchange factor FES1	25	10.5847	11.3018	11.0778	10.9315	10.9233	10.8242	11.8035	11.4828	11.0705
sp|P38993|FET3_YEAST	FET3	Iron transport multicopper oxidase FET3	19	11.1308	11.0947	11.2207	11.1857	11.2636	11.1738	11.3577	11.1047	10.4682
sp|P40988|FET4_YEAST	FET4	Low-affinity Fe(2+) transport protein	11	11.1686	11.0507	11.5523	11.0107	10.798	10.5769	11.9547	11.2479	10.6403
sp|P43561|FET5_YEAST	FET5	Iron transport multicopper oxidase FET5	16	11.1914	11.7198	11.7876	11.5815	11.3477	10.8481	10.7118	10.5138	10.2982
sp|Q08991|FEX2_YEAST	FEX2	Fluoride export protein 2	4	10.5652	10.7237	11.932	10.5945	10.9425	11.2106	11.6956	11.3689	10.967
sp|P39521|FHL1_YEAST	FHL1	Pre-rRNA-processing protein FHL1	18	11.6801	11.0801	10.9852	11.089	11.2243	11.2396	10.9345	10.5901	11.1773
sp|P42837|FIG4_YEAST	FIG4	Polyphosphoinositide phosphatase	6	11.6371	11.2204	11.5679	11.935	11.1704	10.6406	11.1141	11.124	9.5904
sp|Q03898|FIN1_YEAST	FIN1	Filament protein FIN1	10	10.9097	10.5078	11.8462	11.724	11.5436	10.8917	11.0083	10.5667	11.002
sp|P45976|FIP1_YEAST	FIP1	Pre-mRNA polyadenylation factor FIP1	11	10.8986	10.2911	11.016	11.9749	11.2317	11.4889	11.204	10.7204	11.1745
sp|P40020|FIR1_YEAST	FIR1	Factor interacting with REF2	3	11.6347	12.3652	12.1497	10.6636	10.5448	10.076	11.8116	9.95321	10.8013
sp|P40515|FIS1_YEAST	FIS1	Mitochondrial fission 1 protein	8	11.6693	10.8166	11.2627	12.3168	11.4677	11.1998	10.4676	10.5683	10.2311
sp|Q08906|FIT2_YEAST	FIT2	Facilitator of iron transport 2	1	8.88117	9.58161	13.4455	12.1881	11.2913	13.6725	11.5702	10.162	9.20749
sp|P40466|FKH1_YEAST	FKH1	Fork head protein homolog 1	11	11.563	11.6312	11.1513	10.9374	11.2997	10.8268	10.8729	11.0356	10.682
sp|P41813|FKH2_YEAST	FKH2	Fork head protein homolog 2	14	11.6322	10.2748	11.5221	12.1067	11.061	11.5912	10.9656	10.6686	10.1779
sp|P38631|FKS1_YEAST	FKS1	1,3-beta-glucan synthase component FKS1	149	11.3366	10.9876	11.1765	11.3168	11.1137	10.946	11.0979	11.3338	10.6913
sp|Q04952|FKS3_YEAST	FKS3	1,3-beta-glucan synthase component FKS3	1	21.9493	14.2142	12.0472	8.33871	12.2824	9.80741	6.6955	7.80878	6.85653
sp|Q08967|FLC1_YEAST	FLC1	Flavin carrier protein 1	15	10.623	10.7355	10.8949	11.3297	11.1289	11.6642	11.1065	11.6183	10.899
sp|P39719|FLC2_YEAST	FLC2	Flavin carrier protein 2	16	11.5459	10.1265	10.9813	11.8924	10.9813	11.2091	11.5138	11.5484	10.2014
sp|P53121|FLC3_YEAST	FLC3	Putative flavin carrier protein 3	7	10.9115	10.6947	9.95419	11.4653	11.6325	11.1748	10.6491	11.4109	12.1069
sp|P03870|FLP_YEAST	FLP1	Site-specific recombinase Flp	1	10.9011	10.639	11.2775	11.2304	11.5516	11.5439	12.4024	10.4601	9.99404
sp|P38124|FLR1_YEAST	FLR1	Fluconazole resistance protein 1	4	11.6757	11.8163	11.4416	10.5653	11.084	10.017	10.7078	11.7573	10.9349
sp|P40491|FMC1_YEAST	FMC1	ATP synthase assembly factor FMC1, mitochondrial	7	11.967	11.3531	11.2555	10.607	11.0201	11.4826	10.4148	11.1731	10.7267
sp|Q03778|RIFK_YEAST	FMN1	Riboflavin kinase	9	11.5777	11.332	11.6134	11.5528	11.3617	11.2571	10.4682	10.8214	10.0158
sp|P40098|FMP10_YEAST	FMP10	Uncharacterized mitochondrial membrane protein FMP10	12	11.0335	11.1386	10.7097	11.5424	11.3028	10.8693	10.8042	11.0922	11.5073
sp|Q12497|FMP16_YEAST	FMP16	Protein FMP16, mitochondrial	6	11.2334	7.07509	9.63841	12.8239	16.2445	15.5431	9.52495	9.97448	7.94215
sp|P38231|FMP23_YEAST	FMP23	Protein FMP23, mitochondrial	2	11.8693	11.6894	12.5882	10.431	11.3322	11.0192	10.7125	10.8447	9.51348
sp|Q08023|FMP25_YEAST	FMP25	Protein FMP25, mitochondrial	11	10.8354	11.5718	11.5035	11.898	11.4156	11.5665	10.897	10.551	9.76125
sp|Q06179|FMP27_YEAST	FMP27	Protein FMP27, mitochondrial	62	11.4595	10.5578	11.7063	11.2904	11.1633	11.1381	11.1327	11.1737	10.3781
sp|Q02883|FMP30_YEAST	FMP30	N-acyl-phosphatidylethanolamine-hydrolyzing phospholipase D, mitochondrial	6	11.7972	10.9866	11.3168	11.7843	11.0806	11.0905	11.137	10.9635	9.84336
sp|P43557|FMP32_YEAST	FMP32	Protein FMP32, mitochondrial	3	10.5104	10.9478	11.0862	11.492	11.8554	11.2294	11.5774	10.8817	10.4197
sp|P46998|FMP33_YEAST	FMP33	Mitochondrial membrane protein FMP33	3	10.816	10.5612	11.1909	11.609	12.1154	12.95	9.18214	10.6752	10.9001
sp|Q08968|SELO_YEAST	FMP40	Protein adenylyltransferase SelO, mitochondrial	18	11.8054	11.2371	11.7156	11.4364	11.3873	11.2426	10.7424	10.5215	9.91161
sp|P53889|FMP41_YEAST	FMP41	Uncharacterized mitochondrial hydrolase FMP41	20	11.1064	10.7466	11.2821	10.8207	11.5967	10.8133	11.094	11.3387	11.2014
sp|Q04991|FMP42_YEAST	FMP42	Protein FMP42	15	11.3139	10.8461	11.2029	11.4648	10.7484	10.7669	11.3013	11.3933	10.9624
sp|Q07651|FMP45_YEAST	FMP45	SUR7 family protein FMP45	7	11.9928	12.1924	11.9981	10.7647	11.2647	10.2598	10.1037	11.0496	10.3743
sp|P36141|FMP46_YEAST	FMP46	Putative redox protein FMP46, mitochondrial	12	11.5815	11.8773	11.348	11.0921	10.9928	10.7711	10.6685	12.011	9.65778
sp|P40008|FMP52_YEAST	FMP52	Protein FMP52, mitochondrial	20	10.8915	10.8488	11.893	11.5688	11.2903	11.1974	11.5185	10.6108	10.1809
sp|P50264|FMS1_YEAST	FMS1	Polyamine oxidase FMS1	6	10.7925	12.0472	10.9976	10.417	10.8381	10.634	10.9982	10.673	12.6024
sp|P32785|FMT_YEAST	FMT1	Methionyl-tRNA formyltransferase, mitochondrial	8	12.0446	11.568	11.9705	10.8947	11.0028	10.7029	11.1853	10.5691	10.0621
sp|O13329|FOB1_YEAST	FOB1	DNA replication fork-blocking protein FOB1	12	11.8591	11.0196	11.2475	10.7553	11.1064	11.1248	10.4342	11.5242	10.9288
sp|P53848|FOL1_YEAST	FOL1	Folic acid synthesis protein FOL1	38	11.3138	10.9746	11.0857	11.2046	11.0929	11.0969	11.2831	11.2265	10.7219
sp|P51601|GCH1_YEAST	FOL2	GTP cyclohydrolase 1	34	10.8965	10.9802	10.6467	11.9885	11.6253	11.1101	11.125	10.8063	10.8214
sp|Q12676|FOLD_YEAST	FOL3	Dihydrofolate synthetase	5	11.8475	11.6775	10.945	10.3449	11.3768	11.0014	10.9507	10.5573	11.299
sp|Q02207|FOX2_YEAST	FOX2	Peroxisomal hydratase-dehydrogenase-epimerase	41	11.5997	11.6974	12.1511	11.4134	11.2148	10.698	10.4916	10.68	10.054
sp|P53739|FPK1_YEAST	FPK1	Flippase kinase 1	12	11.0377	10.5708	11.7523	10.6828	10.8448	11.3517	11.1293	11.3793	11.2514
sp|P20081|FKBP_YEAST	FPR1	FK506-binding protein 1	22	10.8867	11.1004	10.8406	11.3211	11.8846	11.9254	11.0694	9.29163	11.6802
sp|P32472|FKBP2_YEAST	FPR2	Peptidyl-prolyl cis-trans isomerase FPR2	14	10.7447	11.5539	10.7413	10.6138	11.4343	11.1092	11.3352	11.4581	11.0095
sp|P38911|FKBP3_YEAST	FPR3	FK506-binding nuclear protein	36	10.6775	10.5759	10.5886	11.0984	11.32	11.7081	11.1643	11.28	11.5873
sp|Q06205|FKBP4_YEAST	FPR4	FK506-binding protein 4	25	10.6942	10.8318	10.7674	11.3486	11.3948	11.1312	11.2508	10.86	11.7213
sp|P23900|FPS1_YEAST	FPS1	Glycerol uptake/efflux facilitator protein	3	11.6053	10.9827	10.5208	10.6264	10.489	11.1115	10.7307	11.062	12.8716
sp|Q07825|FRA1_YEAST	FRA1	Putative Xaa-Pro aminopeptidase FRA1	30	11.2507	11.1391	11.0215	11.7307	11.2911	11.1814	11.1332	10.9849	10.2675
sp|P32614|FRDS_YEAST	FRD1	Fumarate reductase 1	50	10.51	10.8709	10.6709	10.9575	11.3277	11.4936	11.3857	10.855	11.9286
sp|P32791|FRE1_YEAST	FRE1	Ferric/cupric reductase transmembrane component 1	51	11.4684	10.9214	11.3431	11.3039	10.9507	10.9764	10.9413	11.2862	10.8086
sp|P53746|FRE4_YEAST	FRE4	Ferric reductase transmembrane component 4	1	12.0932	9.89051	11.721	10.4444	11.4341	10.8668	10.9608	11.8541	10.735
sp|Q08908|FRE5_YEAST	FRE5	Ferric reductase transmembrane component 5	2	7.35022	6.53955	17.5147	11.1954	11.8719	12.9562	17.9311	8.16124	6.47975
sp|Q12473|FRE6_YEAST	FRE6	Ferric reductase transmembrane component 6	4	11.9685	10.6707	11.9089	9.82761	10.947	10.5075	11.1675	10.5865	12.4158
sp|Q12333|FRE7_YEAST	FRE7	Ferric/cupric reductase transmembrane component 7	9	11.0995	10.9814	11.1383	11.4133	11.4856	11.5773	10.9148	11.4563	9.93337
sp|Q03002|FRK1_YEAST	FRK1	Fatty acyl-CoA synthetase and RNA processing-associated kinase 1	3	11.8173	13.1654	11.6087	10.9536	10.2914	11.116	10.5962	10.4023	10.0491
sp|Q06389|NCS1_YEAST	FRQ1	Calcium-binding protein NCS-1	7	11.204	10.9048	11.9856	11.5489	11.1171	10.3256	10.9007	11.3847	10.6287
sp|P15624|SYFB_YEAST	FRS1	Phenylalanine--tRNA ligase beta subunit	98	10.955	10.7867	10.9736	10.9827	11.012	11.2349	11.1921	11.3608	11.5022
sp|P15625|SYFA_YEAST	FRS2	Phenylalanine--tRNA ligase alpha subunit	84	11.0976	11.1388	11.0758	11.3246	11.2224	10.8647	11.2696	11.0467	10.9598
sp|Q99332|HPH1_YEAST	FRT1	Protein HPH1	5	12.2717	11.6463	11.0455	11.0619	11.2687	11.3982	11.2374	10.6914	9.37876
sp|Q12029|FSF1_YEAST	FSF1	Sideroflexin FSF1	20	10.9003	11.8019	11.201	10.534	10.978	10.9699	10.9692	11.1631	11.4826
sp|P38777|FSH1_YEAST	FSH1	Family of serine hydrolases 1	62	10.9724	11.8177	11.6299	10.4093	10.9243	10.8407	10.7666	11.0897	11.5495
sp|Q05015|FSH2_YEAST	FSH2	Family of serine hydrolases 2	3	11.4841	10.2964	10.4383	11.423	11.0253	11.3861	11.3015	11.2918	11.3534
sp|Q99369|FSH3_YEAST	FSH3	Family of serine hydrolases 3	18	10.4919	11.2316	11.373	11.5603	11.6846	11.3053	11.4719	10.5252	10.3563
sp|P38310|FTH1_YEAST	FTH1	Iron transporter FTH1	12	11.7415	10.9777	11.7445	11.4615	11.1344	10.8491	10.3449	11.0542	10.6921
sp|P40088|FTR1_YEAST	FTR1	Plasma membrane iron permease	10	11.4707	10.7931	11.4121	11.5474	11.433	11.3207	10.9448	11.2377	9.84056
sp|P25659|FUB1_YEAST	FUB1	Silencing boundary-establishment protein FUB1	8	11.5643	10.2666	11.797	10.5309	11.8128	10.5371	10.8569	11.8556	10.7788
sp|P38196|FUI1_YEAST	FUI1	Uridine permease	18	11.229	9.85801	11.0779	11.3992	11.3611	11.1896	11.5493	11.5366	10.7992
sp|P08417|FUMH_YEAST	FUM1	Fumarate hydratase, mitochondrial	64	10.7389	10.6708	11.0824	11.5579	11.8487	11.5634	10.6749	10.7489	11.1141
sp|P39730|IF2P_YEAST	FUN12	Eukaryotic translation initiation factor 5B	131	10.6457	10.6281	10.5859	11.006	11.0092	11.5614	11.1609	11.7221	11.6806
sp|P31381|FUN26_YEAST	FUN26	Nucleoside transporter FUN26	10	12.315	10.7723	11.5385	11.343	10.9419	11.16	10.6282	11.0499	10.2513
sp|P31380|FUN30_YEAST	FUN30	ATP-dependent helicase FUN30	46	11.3242	10.9062	11.3339	11.1471	11.055	11.012	11.1149	11.1648	10.9419
sp|P18562|UPP_YEAST	FUR1	Uracil phosphoribosyltransferase	47	11.0797	11.4247	11.0405	11.2577	10.9501	11.1192	11.0555	10.9872	11.0855
sp|P05316|FUR4_YEAST	FUR4	Uracil permease	1	12.3048	8.98483	12.3773	12.9881	12.343	10.3308	11.5033	10.2943	8.87355
sp|P11710|FUS1_YEAST	FUS1	Nuclear fusion protein FUS1	2	10.4876	7.28946	13.2948	9.74202	9.94201	8.80881	11.8216	11.0135	17.6002
sp|Q05670|FUS2_YEAST	FUS2	Nuclear fusion protein FUS2	1	11.1528	8.16323	9.71109	15.7362	11.293	12.8589	9.52543	10.7387	10.8207
sp|P16892|FUS3_YEAST	FUS3	Mitogen-activated protein kinase FUS3	20	12.7617	11.3877	11.3485	11.4049	11.2982	10.8906	10.9695	10.0876	9.85131
sp|P40492|FYV10_YEAST	FYV10	Protein FYV10	8	11.3686	12.846	11.4393	10.0443	11.1083	10.3558	10.1496	11.1099	11.5781
sp|P38783|FYV4_YEAST	FYV4	Protein FYV4, mitochondrial	4	10.7082	9.2018	12.4274	11.9208	11.6668	11.2944	12.494	9.91496	10.3717
sp|P53913|FYV6_YEAST	FYV6	Protein FYV6	6	10.6434	10.2016	11.5309	11.6332	12.1132	12.0592	11.5735	10.1635	10.0814
sp|Q12247|FYV7_YEAST	FYV7	rRNA-processing protein FYV7	4	12.2088	11.1879	10.8031	10.9293	10.7974	12.1462	11.2459	9.83055	10.8508
sp|P46949|FYV8_YEAST	FYV8	Protein FYV8	24	11.4143	10.2707	11.3901	11.3053	11.489	11.8658	11.3522	10.2282	10.6844
sp|P32805|FZF1_YEAST	FZF1	Zinc finger protein FZF1	9	11.7019	11.2353	11.146	11.4676	11.3712	11.5612	10.5749	10.1828	10.759
sp|P38297|FZO1_YEAST	FZO1	Mitofusin FZO1	21	11.09	11.2938	11.6221	11.0696	10.8802	11.1072	11.0074	11.3212	10.6085
sp|P39012|GAA1_YEAST	GAA1	GPI transamidase component GAA1	20	11.8856	10.7139	11.0346	11.6166	11.3138	10.9105	10.8108	11.4725	10.2415
sp|P41733|CDC91_YEAST	GAB1	GPI transamidase component GAB1	3	13.0919	11.8534	9.84594	10.6937	11.2121	10.2789	10.3821	10.4962	12.1458
sp|Q04792|DCE_YEAST	GAD1	Glutamate decarboxylase	31	11.8459	11.1098	11.7865	11.4719	11.0669	11.2515	10.8541	10.7514	9.86205
sp|P19659|MED15_YEAST	GAL11	Mediator of RNA polymerase II transcription subunit 15	29	10.7408	10.474	11.433	11.1746	11.4751	11.0096	11.6505	11.1587	10.8838
sp|P13045|GAL3_YEAST	GAL3	Protein GAL3	4	11.95	11.468	11.8119	10.4303	11.3603	10.2825	11.1791	12.1769	9.34102
sp|P04387|GAL80_YEAST	GAL80	Galactose/lactose metabolism regulatory protein GAL80	2	10.4756	10.4557	11.615	11.6279	11.0359	11.6987	13.0856	9.72035	10.2852
sp|Q04739|GAL83_YEAST	GAL83	SNF1 protein kinase subunit beta-3	11	11.0867	10.4154	10.551	11.7876	11.5724	11.1116	11.2666	11.5512	10.6575
sp|P19145|GAP1_YEAST	GAP1	General amino-acid permease GAP1	1	12.6807	11.505	11.8031	9.7409	10.4819	11.1042	9.863	11.0597	11.7615
sp|P28007|GAR1_YEAST	GAR1	H/ACA ribonucleoprotein complex subunit GAR1	12	10.0212	10.0626	10.6766	11.2233	11.1727	11.1515	11.7353	11.9922	11.9646
sp|P22146|GAS1_YEAST	GAS1	1,3-beta-glucanosyltransferase GAS1	85	9.4678	10.1617	10.0921	10.8086	10.0954	12.6695	10.7393	12.3553	13.6103
sp|Q03655|GAS3_YEAST	GAS3	Probable 1,3-beta-glucanosyltransferase GAS3	33	11.1399	10.1442	11.0762	11.7487	11.2446	11.4787	10.7643	11.1651	11.2382
sp|Q08193|GAS5_YEAST	GAS5	1,3-beta-glucanosyltransferase GAS5	22	10.3475	10.5363	11.3126	11.1256	11.0424	11.1211	11.0209	11.7791	11.7145
sp|P43574|GAT1_YEAST	GAT1	Transcriptional regulatory protein GAT1	3	11.4106	11.4999	12.6355	11.4208	11.3856	12.7531	9.28711	10.0278	9.57953
sp|P40209|GAT2_YEAST	GAT2	Protein GAT2	1	11.947	11.5979	10.7391	11.5321	9.73844	9.66055	10.4457	12.5716	11.7676
sp|P25555|GBP2_YEAST	GBP2	Single-strand telomeric DNA-binding protein GBP2	34	11.7283	11.7258	11.4732	10.7212	11.0424	10.7212	11.0059	11.1563	10.4258
sp|P09032|EI2BG_YEAST	GCD1	Translation initiation factor eIF-2B subunit gamma	28	11.5297	10.8556	11.2305	11.2983	11.1723	10.6316	10.8967	11.4858	10.8995
sp|P41814|TRM6_YEAST	GCD10	tRNA (adenine(58)-N(1))-methyltransferase non-catalytic subunit TRM6	23	11.1359	10.7314	11.0895	11.1247	10.9133	11.1655	11.2111	11.4216	11.207
sp|P32481|IF2G_YEAST	GCD11	Eukaryotic translation initiation factor 2 subunit gamma	120	10.9344	10.7155	11.0098	11.59	11.4134	11.4448	11.0605	10.8746	10.957
sp|P46959|TRM61_YEAST	GCD14	tRNA (adenine(58)-N(1))-methyltransferase catalytic subunit TRM61	20	11.6617	10.7091	11.4612	12.0239	10.9444	10.9042	11.1517	10.6338	10.51
sp|P12754|EI2BD_YEAST	GCD2	Translation initiation factor eIF-2B subunit delta	24	10.3624	10.8324	12.1836	10.4738	11.0335	11.3137	12.3622	10.611	10.8274
sp|P32501|EI2BE_YEAST	GCD6	Translation initiation factor eIF-2B subunit epsilon	63	11.1689	11.1356	11.0971	11.4331	11.3178	10.7218	11.0847	11.317	10.7239
sp|P32502|EI2BB_YEAST	GCD7	Translation initiation factor eIF-2B subunit beta	32	11.4314	10.8072	11.4655	11.1363	11.1027	10.9037	11.1096	11.3894	10.6541
sp|P32656|CHAC_YEAST	GCG1	Glutathione-specific gamma-glutamylcyclotransferase	6	10.8739	10.2224	11.3159	11.0108	11.2496	10.3338	11.1554	10.3942	13.4441
sp|P33892|GCN1_YEAST	GCN1	eIF-2-alpha kinase activator GCN1	272	11.4501	11.2306	11.1678	11.0728	11.0266	10.768	11.1873	11.2976	10.7993
sp|P15442|GCN2_YEAST	GCN2	eIF-2-alpha kinase GCN2	20	11.3811	10.9259	11.3591	11.1513	11.0973	10.8558	11.0586	11.2962	10.8748
sp|P43535|GCN20_YEAST	GCN20	Protein GCN20	74	10.4859	10.6552	10.9497	11.0524	11.1187	11.3446	11.3721	11.6452	11.3761
sp|P14741|EI2BA_YEAST	GCN3	Translation initiation factor eIF-2B subunit alpha	26	11.1879	10.7296	10.7112	11.6973	11.2969	11.0597	11.226	11.2255	10.8659
sp|Q03330|GCN5_YEAST	GCN5	Histone acetyltransferase GCN5	20	11.3246	10.7675	11.0012	11.7675	11.5835	11.2379	10.7883	10.8991	10.6303
sp|P07261|GCR1_YEAST	GCR1	Glycolytic genes transcriptional activator GCR1	10	11.2158	11.0111	11.4825	11.1344	10.8738	10.4019	11.4099	11.1824	11.2882
sp|Q01722|GCR2_YEAST	GCR2	Glycolytic genes transcriptional activator GCR2	8	11.0198	11.0175	11.4457	11.8318	11.0768	10.9233	11.9816	11.0039	9.69959
sp|P35197|GCS1_YEAST	GCS1	ADP-ribosylation factor GTPase-activating protein GCS1	55	10.595	10.1822	10.3889	11.5605	11.6014	11.3287	11.6586	11.0593	11.6253
sp|P48015|GCST_YEAST	GCV1	Aminomethyltransferase, mitochondrial	17	11.2371	11.5694	11.7074	10.9869	11.3717	10.8473	10.5532	10.8159	10.9111
sp|P49095|GCSP_YEAST	GCV2	Glycine dehydrogenase (decarboxylating), mitochondrial	34	11.4555	11.5439	11.8067	11.1471	11.321	11.0339	10.8617	10.7532	10.077
sp|P39726|GCSH_YEAST	GCV3	Glycine cleavage system H protein, mitochondrial	12	10.8641	11.5812	11.2789	10.8853	11.1796	10.6667	10.5463	11.6092	11.3887
sp|P14065|GCY1_YEAST	GCY1	Glycerol 2-dehydrogenase (NADP(+))	27	10.5936	10.9665	11.4734	11.1156	10.9881	11.4494	11.2129	10.9379	11.2626
sp|P32621|GDA1_YEAST	GDA1	Guanosine-diphosphatase	43	10.8482	10.8963	11.2149	10.7965	11.3617	11.3019	10.9137	11.3645	11.3024
sp|Q06625|GDE_YEAST	GDB1	Glycogen debranching enzyme	47	11.7328	11.411	11.7001	11.1757	11.1485	10.8955	10.5171	11.033	10.3864
sp|Q02979|GDE1_YEAST	GDE1	Glycerophosphocholine phosphodiesterase GDE1	23	11.7848	11.3561	11.4108	10.954	11.2833	10.8417	11.0514	11.2289	10.089
sp|P07262|DHE4_YEAST	GDH1	NADP-specific glutamate dehydrogenase 1	110	11.1655	10.4905	11.8715	11.2837	10.929	11.4449	11.1782	11.4814	10.1553
sp|P33327|DHE2_YEAST	GDH2	NAD-specific glutamate dehydrogenase	60	11.9191	12.0792	11.7425	10.4586	10.9424	10.8091	10.2534	10.5752	11.2205
sp|P39708|DHE5_YEAST	GDH3	NADP-specific glutamate dehydrogenase 2	54	11.1547	12.0272	11.1708	10.451	10.6148	10.6946	10.8504	11.1861	11.8503
sp|P39958|GDI1_YEAST	GDI1	Rab GDP-dissociation inhibitor	61	10.4576	10.5423	11.0747	11.5656	11.4609	11.2776	11.0648	11.1901	11.3665
sp|P41913|GDS1_YEAST	GDS1	Protein GDS1	7	11.1051	10.5358	10.6669	12.6426	12.4596	11.6874	10.1006	9.96052	10.8415
sp|P38301|GDT1_YEAST	GDT1	GCR1-dependent translation factor 1	9	11.8916	11.7699	11.3735	11.4826	10.915	10.6689	10.2614	11.4387	10.1986
sp|P47102|GEA1_YEAST	GEA1	ARF guanine-nucleotide exchange factor 1	42	11.6372	11.3997	11.4311	11.1594	10.9968	10.7558	11.3282	10.9029	10.389
sp|P39993|GEA2_YEAST	GEA2	ARF guanine-nucleotide exchange factor 2	79	11.7344	10.9892	11.4475	11.2047	10.8213	11.0123	11.2109	10.9369	10.6429
sp|P37020|GEF1_YEAST	GEF1	Anion/proton exchange transporter GEF1	14	11.7265	11.1046	11.5694	11.2026	10.4166	10.6545	10.8717	11.622	10.832
sp|P39722|GEM1_YEAST	GEM1	Mitochondrial Rho GTPase 1	14	11.064	10.7918	11.857	11.6665	11.206	10.8487	11.107	11.0574	10.4017
sp|Q08622|GEP3_YEAST	GEP3	Genetic interactor of prohibitins 3, mitochondrial	5	10.9298	11.0976	12.2091	10.49	11.8589	11.0756	11.4705	10.9694	9.89903
sp|P38812|GEP4_YEAST	GEP4	Phosphatidylglycerophosphatase GEP4, mitochondrial	6	11.0914	11.7837	12.0248	11.4295	10.811	10.1624	10.8732	11.4715	10.3526
sp|Q12393|GEP5_YEAST	GEP5	Genetic interactor of prohibitin 5, mitochondrial	2	12.8566	11.1927	11.472	10.9606	11.5812	9.45332	11.2458	10.0973	11.1404
sp|P53171|GEP7_YEAST	GEP7	Genetic interactor of prohibitin 7, mitochondrial	5	12.1703	11.1721	11.5482	10.1477	10.8677	11.3821	11.2269	11.0312	10.4539
sp|P53192|GET1_YEAST	GET1	Golgi to ER traffic protein 1	14	11.5516	11.5024	10.9044	10.512	10.8146	10.4517	10.7641	12.1808	11.3182
sp|P40056|GET2_YEAST	GET2	Golgi to ER traffic protein 2	13	10.9013	11.1012	10.5857	10.4061	10.8405	10.664	10.9092	12.7846	11.8073
sp|Q12154|GET3_YEAST	GET3	ATPase GET3	68	11.6815	11.2606	11.4527	10.7877	10.833	10.9922	10.9711	11.192	10.8293
sp|Q12125|GET4_YEAST	GET4	Golgi to ER traffic protein 4	21	11.2136	10.8415	10.5259	11.3579	11.6246	11.1456	10.5168	11.1725	11.6015
sp|P14742|GFA1_YEAST	GFA1	Glutamine--fructose-6-phosphate aminotransferase [isomerizing]	82	11.6515	11.0569	11.4569	11.3706	11.1182	11.0412	11.015	10.912	10.3778
sp|Q04839|GFD1_YEAST	GFD1	mRNA transport factor GFD1	3	10.257	10.1021	11.2332	11.4997	11.7291	11.8144	12.3846	9.50133	11.4785
sp|P25370|GFD2_YEAST	GFD2	Good for full DBP5 activity protein 2	5	12.4454	10.6339	10.9765	11.2287	11.2593	10.8702	11.144	10.9874	10.4545
sp|Q06336|GGA1_YEAST	GGA1	ADP-ribosylation factor-binding protein GGA1	24	11.0652	10.2214	11.4794	11.6924	11.5597	11.4083	11.1088	10.8599	10.6048
sp|P38817|GGA2_YEAST	GGA2	ADP-ribosylation factor-binding protein GGA2	35	11.1659	11.252	11.2067	10.9135	11.0438	11.0542	11.2096	11.0516	11.1027
sp|P38988|GGC1_YEAST	GGC1	Mitochondrial GTP/GDP carrier protein 1	25	11.6557	11.5156	11.1591	10.6794	11.1057	10.8129	11.0781	11.2568	10.7367
sp|Q06648|GIC2_YEAST	GIC2	GTPase-interacting component 2	2	11.7478	12.1463	11.6689	11.7806	11.7569	11.3356	10.3123	11.0319	8.21969
sp|P25569|GID7_YEAST	GID7	Glucose-induced degradation protein 7	19	10.917	10.9907	11.3275	11.801	11.0785	11.3345	11.409	10.9908	10.151
sp|P40208|GID8_YEAST	GID8	Glucose-induced degradation protein 8	8	9.89757	8.99361	9.97357	12.0654	12.0901	12.0041	10.6263	11.5461	12.8032
sp|P53900|PFD4_YEAST	GIM3	Prefoldin subunit 4	10	10.3317	12.4791	10.2659	9.12167	9.61497	9.13327	11.8791	15.8263	11.348
sp|P40005|PFD2_YEAST	GIM4	Prefoldin subunit 2	13	11.4693	11.3629	11.8999	10.5954	10.9034	11.0248	12.109	9.45978	11.1754
sp|Q04493|PFD5_YEAST	GIM5	Prefoldin subunit 5	16	11.3714	11.4532	11.5689	10.7515	10.1395	10.5136	11.7225	10.9578	11.5215
sp|Q12263|GIN4_YEAST	GIN4	Serine/threonine-protein kinase GIN4	75	11.3404	10.8705	11.198	11.1986	11.1953	11.1026	11.0929	11.3051	10.6966
sp|P40036|GIP2_YEAST	GIP2	GLC7-interacting protein 2	1	10.36	8.89725	12.4224	13.3114	12.4179	11.2725	8.6516	11.0175	11.6495
sp|Q03016|GIP3_YEAST	GIP3	GLC7-interacting protein 3	44	11.2833	10.8256	11.3922	11.5053	11.2511	11.3492	11.0923	10.818	10.4828
sp|P39732|GIP4_YEAST	GIP4	GLC7-interacting protein 4	12	12.8557	12.0729	12.6723	10.7688	10.2423	10.1209	10.8668	10.9029	9.49743
sp|Q03768|GIR2_YEAST	GIR2	Protein GIR2	15	10.488	10.5465	10.4187	11.4099	11.5686	11.0359	11.6805	11.3786	11.4733
sp|Q03833|GIS1_YEAST	GIS1	Transcriptional activator/repressor GIS1	12	11.563	11.5812	11.6767	10.8129	11.9632	10.8528	10.5243	10.3688	10.6569
sp|P53849|GIS2_YEAST	GIS2	Zinc finger protein GIS2	23	11.2425	10.933	9.17325	11.1183	10.9073	11.5783	11.6347	10.0287	13.384
sp|Q12418|GIS3_YEAST	GIS3	Protein GIS3	4	12.777	12.0363	10.3758	11.3599	11.5463	11.4187	10.3078	10.7409	9.43718
sp|Q04233|GIS4_YEAST	GIS4	Protein GIS4	4	10.4817	9.12697	9.46737	12.1137	12.582	12.1319	10.8827	11.5201	11.6936
sp|P32775|GLGB_YEAST	GLC3	1,4-alpha-glucan-branching enzyme	35	11.6769	11.1504	11.3497	11.5292	11.5208	11.0423	10.5761	10.5049	10.6496
sp|P32598|PP12_YEAST	GLC7	Serine/threonine-protein phosphatase PP1-2	41	10.922	11.2254	10.9308	11.2047	11.0448	10.9611	11.0672	11.0286	11.6155
sp|P41818|GLC8_YEAST	GLC8	Protein GLC8	20	11.9076	9.00243	12.0146	12.5449	12.7792	12.5212	12.545	6.71011	9.97502
sp|Q06104|GLD1_YEAST	GLD1	Golgi/endosome-localized DSC protein 1	1	13.1278	11.0913	11.6471	9.70795	9.34577	10.5041	11.7113	13.0637	9.801
sp|Q12315|GLE1_YEAST	GLE1	Nucleoporin GLE1	12	11.345	10.8408	11.1659	11.658	11.4496	10.9762	11.1397	11.334	10.0908
sp|P40066|GLE2_YEAST	GLE2	Nucleoporin GLE2	25	11.0316	10.871	11.0772	11.1544	11.6425	11.0998	11.0454	10.9861	11.0919
sp|P36143|GLG1_YEAST	GLG1	Glycogenin-1	3	10.8584	9.67098	11.5638	12.3094	11.5714	10.5359	11.9818	11.934	9.57436
sp|P47011|GLG2_YEAST	GLG2	Glycogenin-2	5	11.6136	11.7191	11.6954	10.792	11.1148	10.9395	10.8034	10.9468	10.3753
sp|P17709|HXKG_YEAST	GLK1	Glucokinase-1	88	10.8731	10.6873	10.9354	11.6996	11.5843	11.7595	10.1055	10.932	11.4233
sp|P32288|GLNA_YEAST	GLN1	Glutamine synthetase	45	11.3322	10.9512	11.3997	11.2376	11.1913	10.9634	11.2939	10.7316	10.8991
sp|P18494|GLN3_YEAST	GLN3	Nitrogen regulatory protein GLN3	2	9.62679	9.97619	10.8332	10.5587	11.598	11.7803	12.6761	12.863	10.0878
sp|P13188|SYQ_YEAST	GLN4	Glutamine--tRNA ligase	174	11.0659	11.0312	10.9089	10.9951	11.1947	11.0528	11.0957	11.1431	11.5124
sp|P50107|LGUL_YEAST	GLO1	Lactoylglutathione lyase	20	10.9192	11.856	11.0917	10.7029	10.7733	10.4724	10.8936	10.7341	12.5567
sp|Q05584|GLO2_YEAST	GLO2	Hydroxyacylglutathione hydrolase, cytoplasmic isozyme	19	11.3591	11.1688	11.0362	10.7963	11.2519	11.2008	10.5728	11.348	11.2662
sp|P38682|GLO3_YEAST	GLO3	ADP-ribosylation factor GTPase-activating protein GLO3	49	10.7171	10.1544	11.0104	12.0044	11.595	11.8832	11.3139	10.5514	10.7703
sp|Q12320|GLO4_YEAST	GLO4	Hydroxyacylglutathione hydrolase, mitochondrial	10	12.4621	11.5154	11.3553	10.9361	10.601	10.6118	10.8758	11.4078	10.2347
sp|P41921|GSHR_YEAST	GLR1	Glutathione reductase	66	10.454	10.7865	10.3534	10.9378	10.9035	11.8022	10.7994	11.6004	12.3628
sp|Q12680|GLT1_YEAST	GLT1	Glutamate synthase [NADH]	198	11.3938	11.2415	11.2283	11.0267	11.1121	10.8977	11.0198	11.1416	10.9385
sp|P37303|GLY1_YEAST	GLY1	Low specificity L-threonine aldolase	67	11.0658	10.8212	10.8941	11.1842	11.2084	11.0951	11.2062	11.4491	11.076
sp|Q04399|GMC1_YEAST	GMC1	Putative multicopper oxidase GMC1	4	11.3579	10.7494	11.6449	12.7006	11.0091	11.426	10.8609	9.97347	10.2777
sp|P36125|GMH1_YEAST	GMH1	Protein GMH1	1	10.4897	13.1887	10.1295	10.755	11.9406	14.034	11.2373	10.4851	7.74017
sp|P43577|GNA1_YEAST	GNA1	Glucosamine 6-phosphate N-acetyltransferase	25	11.4275	11.2684	11.1292	11.1047	10.8566	10.7926	10.9954	11.5188	10.9069
sp|P38720|6PGD1_YEAST	GND1	6-phosphogluconate dehydrogenase, decarboxylating 1	162	11.0912	10.4724	11.0097	11.8908	11.3939	11.3926	11.1746	11.142	10.4328
sp|P53319|6PGD2_YEAST	GND2	6-phosphogluconate dehydrogenase, decarboxylating 2	15	11.8532	11.7661	11.3131	11.2702	11.096	10.928	10.86	10.8264	10.087
sp|P48813|GNP1_YEAST	GNP1	High-affinity glutamine permease	28	11.7978	10.4092	11.0475	11.1682	11.2189	11.0881	10.9242	11.5196	10.8265
sp|Q12096|GNT1_YEAST	GNT1	Glucose N-acetyltransferase 1	23	11.6078	11.8297	11.4003	11.2151	11.1628	10.7047	10.6131	10.6813	10.7852
sp|P46984|GON7_YEAST	GON7	EKC/KEOPS complex subunit GON7	2	10.4814	11.1497	14.1481	13.2425	11.8557	10.541	11.7162	6.71663	10.1487
sp|P53839|GOR1_YEAST	GOR1	Glyoxylate reductase 1	27	10.9571	10.7693	11.6392	11.6863	11.3817	11.0999	11.2106	10.7885	10.4676
sp|P38736|GOSR1_YEAST	GOS1	Golgi SNAP receptor complex member 1	17	11.4091	11.2896	11.4253	11.0468	11.0905	10.5379	11.1364	11.6358	10.4287
sp|Q03554|GOT1_YEAST	GOT1	Protein transport protein GOT1	1	13.0037	13.2668	9.65861	10.027	10.5699	10.4762	11.4804	11.9463	9.57107
sp|P08539|GPA1_YEAST	GPA1	Guanine nucleotide-binding protein alpha-1 subunit	28	11.4243	11.5583	11.115	10.7786	11.1571	10.9502	11.1024	11.1493	10.765
sp|P10823|GPA2_YEAST	GPA2	Guanine nucleotide-binding protein alpha-2 subunit	14	11.0072	11.1935	10.8686	11.3796	11.7297	11.0943	10.9083	10.9648	10.854
sp|Q08886|GPB1_YEAST	GPB1	Guanine nucleotide-binding protein subunit beta 1	20	11.4679	11.2304	11.496	11.5225	10.927	10.6368	11.2952	11.1613	10.2628
sp|P39717|GPB2_YEAST	GPB2	Guanine nucleotide-binding protein subunit beta 2	7	10.5491	11.8767	10.9008	10.8598	11.1712	11.298	11.0587	11.5825	10.7031
sp|P48236|GPC1_YEAST	GPC1	Glycerophosphocholine acyltransferase 1	6	11.0498	10.5475	11.5692	11.1066	12.0063	11.9152	10.6766	10.8594	10.2694
sp|Q00055|GPD1_YEAST	GPD1	Glycerol-3-phosphate dehydrogenase [NAD(+)] 1	67	11.1268	12.1081	11.0902	10.5917	10.858	11.1369	10.5591	10.8466	11.6827
sp|P41911|GPD2_YEAST	GPD2	Glycerol-3-phosphate dehydrogenase [NAD(+)] 2, mitochondrial	47	11.3729	11.898	11.0187	10.9512	10.9752	10.8378	10.9209	11.2299	10.7953
sp|P06738|PHSG_YEAST	GPH1	Glycogen phosphorylase	111	12.0349	11.4781	11.834	11.392	11.1899	11.0381	10.484	10.4481	10.101
sp|P53306|GPI1_YEAST	GPI1	Phosphatidylinositol N-acetylglucosaminyltransferase subunit GPI1	5	11.0226	11.2717	11.2284	11.0507	12.3013	10.6852	10.9424	11.2763	10.2213
sp|P30777|GPI10_YEAST	GPI10	GPI mannosyltransferase 3	2	11.9536	10.2759	13.7664	12.3614	10.3827	9.94372	12.8107	9.45571	9.04992
sp|Q06636|GPI11_YEAST	GPI11	Glycosylphosphatidylinositol anchor biosynthesis protein 11	3	11.2481	10.856	11.7568	11.3893	11.3637	10.9109	10.6738	10.872	10.9295
sp|P23797|GPI12_YEAST	GPI12	N-acetylglucosaminyl-phosphatidylinositol de-N-acetylase	6	10.9477	12.1712	10.8545	10.5864	11.1921	10.6194	10.0151	11.0661	12.5476
sp|Q07830|GPI13_YEAST	GPI13	GPI ethanolamine phosphate transferase 3	17	11.5451	11.2442	11.3996	11.4233	11.4756	10.6674	10.5812	10.9404	10.7231
sp|P47088|GPI14_YEAST	GPI14	GPI mannosyltransferase 1	5	12.4647	11.5158	10.9545	10.6891	11.1514	10.533	11.3149	11.1358	10.2408
sp|P53961|GPI15_YEAST	GPI15	Phosphatidylinositol N-acetylglucosaminyltransferase subunit GPI15	3	11.9289	10.7074	12.0169	10.8706	12.239	10.439	11.0192	11.0256	9.75346
sp|P38875|GPI16_YEAST	GPI16	GPI transamidase component GPI16	15	11.4323	11.6126	11.2558	10.5413	10.9722	10.8529	11.1944	11.0859	11.0527
sp|Q04080|GPI17_YEAST	GPI17	GPI transamidase component GPI17	15	10.8797	10.8085	10.8974	11.9869	11.0986	11.1517	11.0359	10.9494	11.1919
sp|P46961|GPI2_YEAST	GPI2	Phosphatidylinositol N-acetylglucosaminyltransferase GPI2 subunit	1	9.89454	10.5277	12.0691	9.50914	10.7434	14.826	10.6909	11.6261	10.1132
sp|P49018|GPI8_YEAST	GPI8	GPI-anchor transamidase	7	11.3912	10.967	11.0845	12.0531	11.1969	10.2721	11.1804	11.3212	10.5336
sp|P00950|PMG1_YEAST	GPM1	Phosphoglycerate mutase 1	214	9.73529	10.1847	9.91371	11.1673	11.1762	11.5345	11.3042	11.0986	13.8855
sp|Q12008|PMG2_YEAST	GPM2	Phosphoglycerate mutase 2	21	11.1493	11.7277	11.672	11.7363	11.0877	11.0888	10.8124	10.6009	10.1248
sp|Q12326|PMG3_YEAST	GPM3	Phosphoglycerate mutase 3	12	11.214	10.6392	11.615	11.3771	11.2611	10.5325	11.6807	10.9665	10.7139
sp|Q08726|GPN2_YEAST	GPN2	GPN-loop GTPase 2	12	11.8349	11.3582	11.134	11.602	11.1725	11.0385	11.1639	10.8705	9.82552
sp|Q06543|GPN3_YEAST	GPN3	GPN-loop GTPase 3	7	11.7022	11.0547	11.6691	11.5798	10.8784	10.4296	10.6758	11.8971	10.1133
sp|P41277|GPP1_YEAST	GPP1	Glycerol-1-phosphate phosphohydrolase 1	44	10.9871	10.8733	11.4402	10.9092	11.074	11.0027	11.5959	11.0646	11.053
sp|P40106|GPP2_YEAST	GPP2	Glycerol-1-phosphate phosphohydrolase 2	55	10.8785	10.9558	11.2345	11.1709	11.217	11.1717	11.1237	10.8519	11.396
sp|Q12361|GPR1_YEAST	GPR1	G protein-coupled receptor GPR1	3	11.9065	12.365	11.1538	11.8309	10.9514	10.5018	10.7243	9.57099	10.9954
sp|P36148|GPT2_YEAST	GPT2	Glycerol-3-phosphate O-acyltransferase 2	35	11.3617	10.9203	11.0295	11.0876	11.4532	11.0367	10.8113	11.1731	11.1266
sp|P36014|GPX1_YEAST	GPX1	Glutathione peroxidase-like peroxiredoxin 1	3	12.5114	11.7559	12.0276	12.1605	10.8868	10.7124	10.3744	10.0754	9.4955
sp|P38143|GPX2_YEAST	GPX2	Glutathione peroxidase-like peroxiredoxin 2	29	10.9313	11.578	11.5422	11.8156	11.3846	11.2714	11.0503	9.97642	10.4502
sp|Q07845|GRC3_YEAST	GRC3	Polynucleotide 5'-hydroxyl-kinase GRC3	13	11.7698	11.4553	11.0152	10.621	11.0797	10.7933	11.0447	11.1482	11.0726
sp|Q12068|GRE2_YEAST	GRE2	NADPH-dependent methylglyoxal reductase GRE2	44	10.4542	10.7858	10.7851	11.0434	11.425	11.3405	11.2375	11.4415	11.4869
sp|P38715|GRE3_YEAST	GRE3	NADPH-dependent aldose reductase GRE3	56	11.174	11.8495	11.3258	10.6448	11.0195	10.9298	10.5944	11.3221	11.1402
sp|Q04410|GRH1_YEAST	GRH1	GRASP65 homolog protein 1	20	11.1096	11.1148	11.2631	10.7183	11.5928	10.8632	11.1908	10.9711	11.1764
sp|P24814|GRR1_YEAST	GRR1	SCF E3 ubiquitin ligase complex F-box protein GRR1	14	11.6298	10.7792	11.6696	12.1668	11.322	11.1068	10.8569	10.5565	9.91236
sp|P38088|SYG_YEAST	GRS1	Glycine--tRNA ligase 1, mitochondrial	198	10.7484	11.1659	10.9164	10.8588	11.1298	10.8743	11.0111	11.2761	12.019
sp|Q06817|SYG2_YEAST	GRS2	Glycine--tRNA ligase 2	11	11.4794	10.6643	11.759	11.936	10.8122	11.016	11.7229	10.8335	9.77653
sp|P25373|GLRX1_YEAST	GRX1	Glutaredoxin-1	18	10.7369	10.2153	10.3454	11.2993	10.9619	11.1127	11.6347	11.3028	12.391
sp|P17695|GLRX2_YEAST	GRX2	Glutaredoxin-2	17	10.4635	11.805	10.8844	9.79348	11.4872	11.0271	10.8191	9.99778	13.7225
sp|Q03835|GLRX3_YEAST	GRX3	Monothiol glutaredoxin-3	26	11.0192	11.4333	11.2537	11.134	10.7104	10.88	11.3947	10.8894	11.2853
sp|P32642|GLRX4_YEAST	GRX4	Monothiol glutaredoxin-4	14	11.0974	10.5532	11.4377	11.2448	11.2706	10.9134	11.0357	11.4483	10.9987
sp|Q02784|GLRX5_YEAST	GRX5	Monothiol glutaredoxin-5, mitochondrial	10	11.4759	11.5457	11.2505	11.2975	11.196	10.4888	11.27	10.9123	10.5633
sp|Q12438|GLRX6_YEAST	GRX6	Monothiol glutaredoxin-6	9	11.1747	12.1409	10.8093	10.047	10.8838	10.8937	10.7385	11.0385	12.2736
sp|P38068|GLRX7_YEAST	GRX7	Monothiol glutaredoxin-7	16	10.9606	11.122	11.2441	11.0924	11.0155	11.4157	11.1173	11.267	10.7654
sp|Q05926|GLRX8_YEAST	GRX8	Glutaredoxin-8	4	11.3801	12.5268	11.5894	10.2459	10.1167	10.2502	10.8295	12.0561	11.0053
sp|P40989|FKS2_YEAST	GSC2	1,3-beta-glucan synthase component GSC2	15	11.5981	11.0125	12.1641	11.0453	10.8712	11.3364	10.7754	10.9261	10.2709
sp|Q04697|GSF2_YEAST	GSF2	Glucose-signaling factor 2	35	10.7747	10.4617	11.1427	11.7305	11.3201	10.8283	11.5198	11.2677	10.9544
sp|P32477|GSH1_YEAST	GSH1	Glutamate--cysteine ligase	33	11.8497	10.9678	11.5027	11.2553	10.945	10.9225	11.1982	11.3394	10.0195
sp|Q08220|GSHB_YEAST	GSH2	Glutathione synthetase	39	10.9235	11.1489	10.998	11.1612	10.9966	11.3695	11.1444	11.3512	10.9067
sp|P32835|GSP1_YEAST	GSP1	GTP-binding nuclear protein GSP1/CNR1	65	10.9655	10.6748	11.2188	11.3151	11.2874	11.4836	11.0022	10.751	11.3015
sp|P23337|GYS1_YEAST	GSY1	Glycogen [starch] synthase isoform 1	36	11.6441	11.0212	11.7961	11.1437	11.1255	11.1608	10.8874	10.8287	10.3925
sp|P27472|GYS2_YEAST	GSY2	Glycogen [starch] synthase isoform 2	33	11.2627	11.058	11.3386	11.4106	11.1415	11.0949	10.735	11.0719	10.8868
sp|Q04924|GLU2B_YEAST	GTB1	Glucosidase 2 subunit beta	18	10.811	11.3728	11.1173	10.7478	10.7514	11.4134	10.9835	11.3416	11.4611
sp|P53260|GATF_YEAST	GTF1	Glutamyl-tRNA(Gln) amidotransferase subunit F, mitochondrial	4	10.2675	11.3653	11.3541	12.1339	11.1999	10.8627	11.034	11.7871	9.99543
sp|Q00582|GTR1_YEAST	GTR1	GTP-binding protein GTR1	10	12.4581	11.1658	11.4083	11.6544	10.571	10.8614	11.0065	11.1652	9.70937
sp|P53290|GTR2_YEAST	GTR2	GTP-binding protein GTR2	7	10.9729	11.9819	10.7049	10.8606	11.3688	10.5958	10.8791	11.752	10.8841
sp|P40956|GTS1_YEAST	GTS1	Protein GTS1	20	11.3482	10.8984	11.4819	10.7611	10.8939	11.4725	11.1665	11.1902	10.7873
sp|P40582|GST1_YEAST	GTT1	Glutathione S-transferase 1	17	11.4737	11.8977	11.2908	10.7651	11.1128	11.4162	10.6153	10.7784	10.6501
sp|P39996|GTT3_YEAST	GTT3	Glutathione transferase 3	12	10.9558	10.7309	11.8735	10.1348	11.3417	11.123	10.8988	10.7755	12.166
sp|P38625|GUAA_YEAST	GUA1	GMP synthase [glutamine-hydrolyzing]	157	10.9418	10.6852	10.7954	11.0392	11.2946	11.1186	11.2578	11.6283	11.2392
sp|Q07729|GUAD_YEAST	GUD1	Probable guanine deaminase	2	11.1838	12.6373	11.9712	9.36943	10.3895	12.5071	10.2637	10.9927	10.6852
sp|P46943|GUF1_YEAST	GUF1	Translation factor GUF1, mitochondrial	8	10.2052	9.68411	12.5761	10.343	11.6751	11.0819	14.0153	10.8465	9.57267
sp|P15454|KGUA_YEAST	GUK1	Guanylate kinase	38	10.6839	11.2723	11.1578	10.8883	10.4558	11.0776	11.7501	11.6125	11.1016
sp|P53154|GUP1_YEAST	GUP1	Glycerol uptake protein 1	14	12.0228	10.9331	11.1062	11.0777	11.0556	10.6544	10.7019	11.5929	10.8555
sp|P46655|SYEC_YEAST	GUS1	Glutamate--tRNA ligase, cytoplasmic	178	10.7465	11.1237	10.7312	10.6966	11.0201	11.1729	10.9838	11.3721	12.153
sp|P32190|GLPK_YEAST	GUT1	Glycerol kinase	20	11.8118	11.4246	12.1107	11.2912	10.7199	10.9628	10.7117	10.8028	10.1645
sp|P32191|GPDM_YEAST	GUT2	Glycerol-3-phosphate dehydrogenase, mitochondrial	76	11.8591	11.7422	11.5764	11.0334	11.2949	10.9729	10.3399	10.6309	10.5503
sp|P40531|GVP36_YEAST	GVP36	Protein GVP36	63	10.9291	11.0087	11.3187	10.8762	10.7853	10.7863	11.8934	11.6423	10.7601
sp|P47026|GWT1_YEAST	GWT1	GPI-anchored wall transfer protein 1	3	13.5169	10.0709	11.9239	9.49011	10.0228	11.2554	10.361	11.9148	11.4443
sp|Q04322|GYL1_YEAST	GYL1	Probable GTPase-activating protein GYL1	34	11.3449	10.9977	11.1105	11.1974	10.9769	11.1619	11.5021	10.8927	10.8159
sp|Q08484|GYP1_YEAST	GYP1	GTPase-activating protein GYP1	19	11.4075	11.1236	11.5145	10.5721	10.6726	10.4232	11.1928	11.7567	11.337
sp|Q12344|GYP5_YEAST	GYP5	GTPase-activating protein GYP5	29	11.3791	11.3898	11.0592	10.5078	10.7127	11.2519	11.7303	11.0719	10.8973
sp|P32806|GYP6_YEAST	GYP6	GTPase-activating protein GYP6	13	11.5698	11.7076	11.5946	11.0536	11.3365	10.4854	11.0391	11.218	9.99532
sp|P48365|GYP7_YEAST	GYP7	GTPase-activating protein GYP7	16	11.3685	11.0789	11.7995	10.7921	10.7812	10.9052	11.3035	11.2032	10.7679
sp|P43570|GYP8_YEAST	GYP8	GTPase-activating protein GYP8	6	11.8015	10.9006	11.687	11.9904	10.5787	11.3698	10.7973	10.7231	10.1516
sp|P42944|GZF3_YEAST	GZF3	Protein GZF3	7	10.9195	10.4246	11.4021	12.0228	11.136	11.7655	11.5376	10.2764	10.5156
sp|Q12753|HAA1_YEAST	HAA1	Transcriptional activator HAA1	10	11.2367	11.0955	10.4376	10.6672	10.5351	12.0274	11.5221	10.9537	11.5248
sp|P38970|HAL5_YEAST	HAL5	Serine/threonine-protein kinase HAL5	19	11.1743	10.5723	11.1671	11.5228	11.0386	11.3737	11.1596	10.9915	11.0002
sp|Q12180|HAL9_YEAST	HAL9	Halotolerance protein 9	8	11.8397	11.2508	11.1534	10.8989	11.1698	11.1127	11.2083	11.1168	10.2494
sp|P47119|ITPA_YEAST	HAM1	Inosine triphosphate pyrophosphatase	25	11.4802	11.3051	11.0351	10.6026	10.9564	10.739	11.4156	11.3945	11.0715
sp|P0CE41|HAP1_YEAST	HAP1	Heme-responsive zinc finger transcription factor HAP1	11	11.4364	10.6868	11.7528	11.222	11.6727	11.7208	10.595	10.3407	10.5728
sp|P06774|HAP2_YEAST	HAP2	Transcriptional activator HAP2	4	10.8819	9.85132	11.6028	12.8137	11.3152	12.5106	11.1284	8.86699	11.0289
sp|P13434|HAP3_YEAST	HAP3	Transcriptional activator HAP3	1	11.357	11.572	12.4245	10.8611	10.585	10.8853	11.2338	9.7753	11.3059
sp|Q02516|HAP5_YEAST	HAP5	Transcriptional activator HAP5	8	11.1234	10.8897	11.7166	11.237	11.4116	10.6797	10.9624	10.9208	11.0588
sp|Q03532|HAS1_YEAST	HAS1	ATP-dependent RNA helicase HAS1	65	11.1108	11.0425	11.1304	10.8493	10.8521	10.6165	11.4758	11.5261	11.3965
sp|Q12341|HAT1_YEAST	HAT1	Histone acetyltransferase type B catalytic subunit	20	11.2666	11.2891	10.7908	10.6329	11.6223	11.2228	10.7662	11.0507	11.3585
sp|P39984|HAT2_YEAST	HAT2	Histone acetyltransferase type B subunit 2	18	11.3377	11.1848	11.2992	10.6981	11.2525	11.0009	11.3317	11.0691	10.8258
sp|Q96VH4|HBN1_YEAST	HBN1	Putative nitroreductase HBN1	10	11.6628	11.7016	11.3184	10.7624	11.5651	10.9213	10.8897	10.7946	10.3841
sp|P32769|HBS1_YEAST	HBS1	Elongation factor 1 alpha-like protein	34	11.3091	10.7009	11.6593	11.3014	10.9962	11.4208	11.2763	10.923	10.4129
sp|Q07653|HBT1_YEAST	HBT1	Protein HBT1	13	11.1675	10.0161	12.0927	11.718	12.3522	11.4376	11.1267	9.36623	10.723
sp|P20448|DBP4_YEAST	HCA4	ATP-dependent RNA helicase HCA4	47	11.165	11.0499	11.1481	10.7019	10.9493	10.8225	11.5207	11.499	11.1434
sp|P53834|HCH1_YEAST	HCH1	Hsp90 co-chaperone HCH1	11	10.6662	9.7922	10.5473	11.4692	11.4973	12.0241	11.6224	10.4912	11.89
sp|P25364|HCM1_YEAST	HCM1	Forkhead transcription factor HCM1	4	12.0735	12.6111	10.5139	10.8948	11.326	10.2831	11.0544	11.4885	9.75456
sp|Q05775|EIF3J_YEAST	HCR1	Eukaryotic translation initiation factor 3 subunit J	34	10.6837	8.96189	10.4828	11.8343	11.7118	12.2208	12.3292	9.53631	12.2391
sp|P34243|HCS1_YEAST	HCS1	DNA polymerase alpha-associated DNA helicase A	20	11.6667	10.9343	11.2554	11.0587	11.3115	11.1804	11.0515	11.2053	10.3361
sp|P53973|HDA1_YEAST	HDA1	Histone deacetylase HDA1	24	11.7203	11.4445	11.3522	11.3446	10.9247	10.8075	10.8642	11.171	10.3711
sp|Q06629|HDA2_YEAST	HDA2	HDA1 complex subunit 2	23	11.4635	11.0145	11.6483	10.6075	10.8262	11.0249	11.2298	11.1152	11.07
sp|Q06623|HDA3_YEAST	HDA3	HDA1 complex subunit 3	13	11.4151	11.3943	11.455	11.352	11.2732	10.4827	11.3894	10.848	10.3903
sp|P53978|EF3B_YEAST	HEF3	Elongation factor 3B	218	10.8567	10.5747	11.0441	11.1803	10.9715	11.464	11.1163	11.6778	11.1147
sp|Q03281|HEH2_YEAST	HEH2	Inner nuclear membrane protein HEH2	21	11.0129	10.937	11.3671	11.0293	11.3436	10.9445	11.0496	11.043	11.2732
sp|P38199|HEK2_YEAST	HEK2	Heterogeneous nuclear rnp K-like protein 2	29	10.6438	11.0642	11.0153	11.1846	11.4337	10.7544	10.8363	10.4647	12.603
sp|Q05580|HEL2_YEAST	HEL2	E3 ubiquitin-protein ligase HEL2	31	10.8726	10.0898	11.3724	11.4089	11.4829	11.8787	11.3395	10.669	10.8862
sp|P09950|HEM1_YEAST	HEM1	5-aminolevulinate synthase, mitochondrial	27	11.3551	11.0336	11.1486	11.3404	11.2658	11.0318	10.8486	10.9571	11.019
sp|P32347|DCUP_YEAST	HEM12	Uroporphyrinogen decarboxylase	34	11.2783	11.7305	11.2871	10.8757	11.5149	10.3018	10.9753	11.1682	10.8681
sp|P11353|HEM6_YEAST	HEM13	Oxygen-dependent coproporphyrinogen-III oxidase	21	11.3544	10.5898	10.7459	11.3162	11.2347	10.898	11.8892	11.4045	10.5671
sp|P40012|PPOX_YEAST	HEM14	Protoporphyrinogen oxidase	34	11.3186	11.3523	11.4232	11.0481	11.3961	11.3342	10.7513	10.7608	10.6153
sp|P16622|HEMH_YEAST	HEM15	Ferrochelatase, mitochondrial	28	11.4192	10.9724	11.225	10.8932	11.0741	11.5105	10.86	11.2341	10.8115
sp|P05373|HEM2_YEAST	HEM2	Delta-aminolevulinic acid dehydratase	29	11.1869	11.0577	11.0441	10.5505	11.3129	11.2857	11.1304	11.2002	11.2317
sp|Q07534|S2538_YEAST	HEM25	Mitochondrial glycine transporter	1	13.2286	10.6946	11.0813	11.6097	11.1447	11.4136	10.3417	10.585	9.90078
sp|P28789|HEM3_YEAST	HEM3	Porphobilinogen deaminase	20	10.6985	11.5013	11.5818	10.788	10.6534	11.1469	11.4951	11.4923	10.6428
sp|P06174|HEM4_YEAST	HEM4	Uroporphyrinogen-III synthase	7	11.0354	11.0749	11.8881	11.4014	11.3159	10.9458	10.9726	10.7841	10.5817
sp|Q12276|HER1_YEAST	HER1	HMG2-induced ER-remodeling protein 1	27	11.4654	10.7403	11.3537	11.6133	11.3817	11.4149	11.2053	10.6869	10.1386
sp|Q03557|GATA_YEAST	HER2	Glutamyl-tRNA(Gln) amidotransferase subunit A, mitochondrial	8	11.1433	11.4997	10.8141	10.896	11.5365	11.0983	10.7615	10.6541	11.5965
sp|P32874|HFA1_YEAST	HFA1	Acetyl-CoA carboxylase, mitochondrial	10	12.0035	11.3045	11.1399	11.4906	11.3102	11.0674	10.2243	10.971	10.4887
sp|Q04458|HFD1_YEAST	HFD1	Fatty aldehyde dehydrogenase HFD1	23	11.4664	11.6582	11.3912	10.9164	11.2217	10.9686	11.1219	10.8801	10.3756
sp|Q12060|HFI1_YEAST	HFI1	Transcriptional coactivator HFI1/ADA1	10	11.8539	9.95153	11.3008	12.2894	10.9972	11.8667	11.1679	10.6042	9.96831
sp|P48362|HGH1_YEAST	HGH1	Protein HGH1	35	11.2114	11.4514	11.0513	10.9323	10.8877	10.6902	11.2815	11.0732	11.421
sp|P02309|H4_YEAST	HHF1	Histone H4	61	11.1519	11.1739	10.7806	11.5393	10.7096	11.3461	10.4047	11.854	11.0399
sp|P53551|H1_YEAST	HHO1	Histone H1	29	10.9706	10.4064	11.099	11.2863	11.3057	11.1649	11.5004	10.9937	11.273
sp|P61830|H3_YEAST	HHT1	Histone H3	24	10.6169	10.6159	10.8254	11.3805	11.283	11.1661	10.8997	12.1781	11.0345
sp|Q12373|HIF1_YEAST	HIF1	HAT1-interacting factor 1	15	11.1161	10.9231	11.7077	11.2192	11.2321	10.8991	11.1643	10.7602	10.9782
sp|P06775|HIP1_YEAST	HIP1	Histidine permease	12	11.1197	10.4167	10.9255	11.1938	11.1247	10.8527	12.0221	11.0752	11.2696
sp|P32479|HIR1_YEAST	HIR1	Protein HIR1	18	11.4548	10.9746	11.5588	11.0014	11.2828	10.9881	11.3098	11.1821	10.2476
sp|P32480|HIR2_YEAST	HIR2	Protein HIR2	29	11.4545	11.0891	11.2283	11.5668	11.3347	11.0579	10.9687	11.0145	10.2855
sp|P47171|HIR3_YEAST	HIR3	Histone transcription regulator 3	15	11.5908	11.0618	11.4781	11.2066	11.1073	11.361	11.1388	10.6278	10.4278
sp|P00498|HIS1_YEAST	HIS1	ATP phosphoribosyltransferase	58	10.7199	11.85	11.1866	10.6403	10.8938	10.7198	10.8295	11.0422	12.1179
sp|P38635|HIS9_YEAST	HIS2	Histidinol-phosphatase	16	11.4809	11.4582	11.2479	10.5499	10.9442	10.6568	10.9707	11.8489	10.8425
sp|P00815|HIS2_YEAST	HIS4	Histidine biosynthesis trifunctional protein	90	10.8348	11.3815	11.0676	10.8869	10.8964	11.3065	11.0277	11.3958	11.2026
sp|P07172|HIS8_YEAST	HIS5	Histidinol-phosphate aminotransferase	26	11.2612	11.0811	11.1758	11.5151	11.5615	10.9186	10.9875	10.9644	10.5348
sp|P40545|HIS4_YEAST	HIS6	1-(5-phosphoribosyl)-5-[(5-phosphoribosylamino)methylideneamino] imidazole-4-carboxamide isomerase	27	10.4976	10.1081	10.4164	11.9289	12.0201	11.917	10.6442	10.616	11.8518
sp|P33734|HIS5_YEAST	HIS7	Imidazole glycerol phosphate synthase hisHF	64	11.0791	11.0364	11.4968	11.1684	11.283	11.0746	11.2772	10.8424	10.7421
sp|P46973|HIT1_YEAST	HIT1	Protein HIT1	7	10.1342	9.48343	10.7637	11.1228	11.6415	12.3658	12.0923	10.8883	11.5079
sp|P48353|HLJ1_YEAST	HLJ1	Protein HLJ1	9	10.9586	11.4101	11.0955	10.9084	11.0682	10.7286	11.6164	11.1796	11.0347
sp|Q04429|HLR1_YEAST	HLR1	Protein HLR1	3	11.1939	11.5274	11.6782	11.7256	11.4785	12.6491	10.138	9.44216	10.1672
sp|P40037|HMF1_YEAST	HMF1	Protein HMF1	21	11.1838	11.7022	11.9165	10.5029	10.5183	10.2201	11.2544	12.4712	10.2306
sp|P12683|HMDH1_YEAST	HMG1	3-hydroxy-3-methylglutaryl-coenzyme A reductase 1	35	11.1943	10.4089	11.6233	11.3643	10.872	10.9234	11.3155	11.2854	11.0129
sp|P12684|HMDH2_YEAST	HMG2	3-hydroxy-3-methylglutaryl-coenzyme A reductase 2	33	11.1012	10.9874	11.3088	11.3439	11.1694	10.9399	11.4074	11.0371	10.7047
sp|Q12039|HMI1_YEAST	HMI1	ATP-dependent DNA helicase HMI1, mitochondrial	4	11.2224	11.7701	11.7672	11.0505	11.2042	10.8123	10.7988	11.1168	10.2577
sp|Q03973|HMO1_YEAST	HMO1	High mobility group protein 1	24	11.0929	9.7273	11.3256	11.9404	11.9281	11.6924	11.6156	9.33465	11.343
sp|Q12398|HMS1_YEAST	HMS1	Probable transcription factor HMS1	2	11.4737	9.55509	11.5355	13.0916	10.9633	12.269	10.6334	11.6558	8.82258
sp|P47175|HMS2_YEAST	HMS2	Probable transcription factor HMS2	2	11.1121	10.4651	12.2881	10.4726	11.8582	12.5103	9.86125	9.94082	11.4916
sp|P38074|HMT1_YEAST	HMT1	Protein arginine N-methyltransferase 1	29	10.612	10.531	10.5021	11.2448	11.2572	10.8508	11.5047	11.7327	11.7647
sp|P32339|HMX1_YEAST	HMX1	Heme-binding protein HMX1	2	9.89036	12.2974	12.0302	12.4836	11.4652	10.9502	9.81181	10.2385	10.8327
sp|P19807|HNM1_YEAST	HNM1	Choline transport protein	6	11.1218	10.0593	11.1224	11.0652	11.0278	11.2187	11.8694	12.3536	10.1617
sp|Q04344|HNT1_YEAST	HNT1	Hit family protein 1	13	11.0839	10.8743	10.8625	11.3821	10.6633	10.834	11.4443	11.8749	10.9807
sp|P49775|HNT2_YEAST	HNT2	Bis(5'-adenosyl)-triphosphatase	10	11.2301	11.1227	11.1405	11.4747	10.8165	10.9974	11.3105	11.3368	10.5707
sp|Q08702|APTX_YEAST	HNT3	Aprataxin-like protein	1	11.6426	10.2743	11.1317	9.84645	11.7855	9.14792	10.1357	13.9368	12.099
sp|P09932|HO_YEAST	HO	Homothallic switching endonuclease	2	11.9774	11.3546	11.4017	11.8789	11.1213	10.9878	11.0215	11.1165	9.14041
sp|P47124|HOC1_YEAST	HOC1	Putative glycosyltransferase HOC1	12	11.732	11.8399	10.7545	10.5792	11.2943	11.1204	10.7592	11.4171	10.5035
sp|Q05080|CYK2_YEAST	HOF1	Cytokinesis protein 2	2	11.744	11.4085	10.8492	12.1392	11.5909	10.3847	11.1052	10.7293	10.0489
sp|P32485|HOG1_YEAST	HOG1	Mitogen-activated protein kinase HOG1	42	10.984	10.8238	11.7191	11.2352	11.2925	10.8834	11.0907	11.0347	10.9366
sp|P13663|DHAS_YEAST	HOM2	Aspartate-semialdehyde dehydrogenase	76	11.1668	11.4098	11.2219	10.9686	11.2054	11.0665	10.8576	10.9549	11.1484
sp|P10869|AK_YEAST	HOM3	Aspartokinase	44	11.0487	11.2489	11.3734	11.0992	11.0832	11.142	11.31	10.942	10.7525
sp|P31116|DHOM_YEAST	HOM6	Homoserine dehydrogenase	85	10.7704	12.0164	10.9289	10.1136	10.8131	10.585	10.8827	11.3713	12.5185
sp|Q12214|HOS1_YEAST	HOS1	Histone deacetylase HOS1	2	10.903	12.8073	11.2619	10.2593	11.6258	11.2572	10.523	11.6545	9.70805
sp|P53096|HOS2_YEAST	HOS2	Probable histone deacetylase HOS2	11	11.5455	11.1347	11.8516	11.6025	10.8553	11.2047	11.2137	10.4201	10.1718
sp|Q02959|HOS3_YEAST	HOS3	Histone deacetylase HOS3	18	10.9263	11.657	11.7352	11.6213	11.0745	11.1652	11.1874	10.3171	10.3161
sp|P40480|HOS4_YEAST	HOS4	Protein HOS4	15	12.4359	10.9375	11.6491	11.3742	11.3619	11.3871	10.6189	10.0135	10.2218
sp|Q03213|HOT1_YEAST	HOT1	High-osmolarity-induced transcription protein 1	4	10.894	9.7936	10.6133	11.2429	12.0486	11.8265	11.5242	10.6969	11.3601
sp|P36078|HOT13_YEAST	HOT13	Helper of Tim protein 13	2	10.7871	10.8294	10.9198	10.554	11.6829	10.9365	12.4496	10.9537	10.8871
sp|P39979|HPA3_YEAST	HPA3	D-amino-acid N-acetyltransferase HPA3	14	11.2043	11.5487	11.2741	10.6122	10.5056	10.4853	11.0968	12.1606	11.1125
sp|Q01448|HPC2_YEAST	HPC2	Histone promoter control protein 2	10	10.8396	9.79569	11.5698	11.798	11.9946	11.6155	11.2717	9.9164	11.1987
sp|P40481|HPM1_YEAST	HPM1	Histidine protein methyltransferase 1	15	11.7428	10.2999	11.5051	11.171	11.5244	11.3764	11.6035	11.0082	9.76872
sp|P17629|HPR1_YEAST	HPR1	THO complex subunit HPR1	37	11.4703	11.3415	11.0374	11.1049	11.3207	10.8111	10.9282	11.38	10.6058
sp|Q04178|HPRT_YEAST	HPT1	Hypoxanthine-guanine phosphoribosyltransferase	37	10.4891	11.1671	11.0405	11.3448	10.6805	11.086	11.029	12.0594	11.1035
sp|P38922|HRB1_YEAST	HRB1	Protein HRB1	24	11.0789	11.1578	11.2452	11.0393	11.3135	11.2156	11.4912	11.1521	10.3065
sp|Q08109|HRD1_YEAST	HRD1	ERAD-associated E3 ubiquitin-protein ligase HRD1	3	11.0972	11.3206	11.4999	11.2701	11.3627	11.1284	11.1787	10.9953	10.1471
sp|Q05787|HRD3_YEAST	HRD3	ERAD-associated E3 ubiquitin-protein ligase component HRD3	15	11.6044	11.4555	10.9416	11.0278	10.6388	10.4591	11.3091	11.3444	11.2193
sp|Q05905|HRI1_YEAST	HRI1	Protein HRI1	45	11.5589	10.9221	11.2679	11.0041	10.8846	11.1219	11.0765	11.3994	10.7647
sp|Q08732|HRK1_YEAST	HRK1	Serine/threonine-protein kinase HRK1	36	10.1139	9.7612	10.1886	11.6107	11.9524	11.5012	11.0456	11.3608	12.4657
sp|Q99383|HRP1_YEAST	HRP1	Nuclear polyadenylated RNA-binding protein 4	33	11.0216	10.697	11.599	11.3661	11.2575	11.3914	12.1096	10.3142	10.2435
sp|Q05549|HRQ1_YEAST	HRQ1	ATP-dependent helicase HRQ1	20	11.2877	11.6282	11.254	11.3918	11.1584	11.0539	11.0075	11.0203	10.1982
sp|P29295|HRR25_YEAST	HRR25	Casein kinase I homolog HRR25	25	11.8657	11.0052	11.171	10.9197	11.1723	10.9623	11.0854	10.8237	10.9948
sp|Q08273|RBX1_YEAST	HRT1	RING-box protein HRT1	2	11.0624	11.3832	13.0843	9.90418	10.3215	10.5846	11.5434	11.6757	10.4406
sp|Q12347|HRT3_YEAST	HRT3	F-box protein HRT3	10	12.2889	10.6105	11.8277	11.0132	10.9019	11.152	11.5552	10.7139	9.93669
sp|P15108|HSC82_YEAST	HSC82	ATP-dependent molecular chaperone HSC82	426	10.8068	10.9708	11.077	11.1298	11.1156	11.1628	11.1019	11.0502	11.5851
sp|P38753|HSE1_YEAST	HSE1	Class E vacuolar protein-sorting machinery protein HSE1	16	10.9752	11.2021	11.0079	11.199	11.1958	10.7457	11.2335	11.3942	11.0466
sp|P10961|HSF_YEAST	HSF1	Heat shock factor protein	20	11.9011	10.4313	11.3926	11.6237	11.3622	11.1754	11.552	10.557	10.0046
sp|P49955|SF3B1_YEAST	HSH155	U2 snRNP component HSH155	18	11.364	11.0584	11.3254	10.6235	11.2901	10.7782	11.303	11.0579	11.1995
sp|Q99181|HSH49_YEAST	HSH49	Protein HSH49	4	10.8027	12.3808	11.7581	11.1042	10.5144	10.5944	11.4704	10.743	10.6318
sp|P69852|HSK3_YEAST	HSK3	DASH complex subunit HSK3	2	13.8436	11.6999	10.0482	10.5062	10.9292	9.81314	11.7815	11.2808	10.0976
sp|P34244|HSL1_YEAST	HSL1	Probable serine/threonine-protein kinase HSL1	22	11.5314	10.3517	11.7206	11.6233	11.4509	11.3054	10.9955	10.3562	10.6649
sp|P38274|HSL7_YEAST	HSL7	Protein arginine N-methyltransferase HSL7	24	11.3253	11.2234	11.2621	11.0698	11.2108	10.8279	11.2951	10.6991	11.0864
sp|P38348|HSM3_YEAST	HSM3	DNA mismatch repair protein HSM3	21	12.0764	11.2831	11.5488	11.4727	10.9379	10.9633	10.8439	10.7283	10.1456
sp|P38910|CH10_YEAST	HSP10	10 kDa heat shock protein, mitochondrial	29	11.5003	10.871	11.5855	12.7103	11.8333	11.5382	11.243	8.93285	9.78563
sp|P31539|HS104_YEAST	HSP104	Heat shock protein 104	186	10.9783	11.5466	11.1541	10.8656	11.0914	11.0707	10.6463	11.0268	11.6202
sp|P22943|HSP12_YEAST	HSP12	12 kDa heat shock protein	42	10.9189	5.88577	9.75287	17.7941	16.4332	17.4106	8.27341	4.87685	8.6543
sp|P32478|HS150_YEAST	HSP150	Cell wall mannoprotein HSP150	39	11.3839	11.9393	11.5956	10.7891	10.446	10.9943	10.6946	11.3846	10.7726
sp|P15992|HSP26_YEAST	HSP26	Heat shock protein 26	66	11.5177	11.115	11.3449	11.3908	11.5828	11.6346	10.9104	9.81236	10.6914
sp|P25619|HSP30_YEAST	HSP30	30 kDa heat shock protein	1	15.087	11.8981	13.6374	11.1982	7.55494	11.082	9.45125	10.0354	10.0556
sp|Q04432|HSP31_YEAST	HSP31	Glutathione-independent glyoxalase HSP31	21	10.9381	11.6759	11.0295	11.3499	11.1613	11.6693	11.4553	10.0383	10.6825
sp|Q12329|HSP42_YEAST	HSP42	Heat shock protein 42	15	11.6693	11.5863	11.8805	10.7785	10.8136	11.0515	10.6567	10.5452	11.0184
sp|P19882|HSP60_YEAST	HSP60	Heat shock protein 60, mitochondrial	207	10.8929	11.3006	11.0912	11.2442	11.1128	11.4748	11.0189	10.7688	11.0957
sp|P33416|HSP78_YEAST	HSP78	Heat shock protein 78, mitochondrial	59	11.7161	11.2908	11.5703	11.2861	11.2681	11.1461	10.6253	10.6697	10.4275
sp|P02829|HSP82_YEAST	HSP82	ATP-dependent molecular chaperone HSP82	17	10.8136	11.0982	11.0452	10.6224	11.2303	11.4654	10.7522	10.6751	12.2975
sp|P53685|HST1_YEAST	HST1	NAD-dependent protein deacetylase HST1	4	11.6682	11.8604	11.551	10.6649	10.2806	10.2669	11.3131	11.0047	11.3901
sp|P53686|HST2_YEAST	HST2	NAD-dependent protein deacetylase HST2	7	11.4078	11.0069	11.647	11.1407	10.9773	10.9548	10.4445	11.4498	10.9712
sp|P50079|HSV2_YEAST	HSV2	SVP1-like protein 2	7	11.6493	11.4503	10.9416	10.6718	11.097	10.3284	11.2768	11.505	11.0798
sp|P04912|H2A2_YEAST	HTA2	Histone H2A.2	20	10.4327	10.0398	10.7064	12.9241	12.1628	11.464	11.2143	10.2143	10.8416
sp|P02293|H2B1_YEAST	HTB1	Histone H2B.1	52	9.07995	9.07405	9.74205	11.9965	12.439	12.3658	11.0008	10.7766	13.5252
sp|P02294|H2B2_YEAST	HTB2	Histone H2B.2	5	8.26398	8.83818	9.38053	10.7017	11.3125	14.7646	11.0195	11.4363	14.2826
sp|P38790|HTD2_YEAST	HTD2	Hydroxyacyl-thioester dehydratase type 2, mitochondrial	1	11.8327	11.4303	10.6896	9.91048	12.3995	11.3599	9.81008	11.9425	10.6249
sp|Q9URQ5|HTL1_YEAST	HTL1	High temperature lethal protein 1	2	11.3658	8.82185	11.2419	12.8915	13.3122	12.5912	12.7648	7.36226	9.64862
sp|P07263|SYH_YEAST	HTS1	Histidine--tRNA ligase, mitochondrial	84	11.1193	11.61	11.3783	11.0798	11.166	10.9584	11.1149	11.0744	10.499
sp|Q12692|H2AZ_YEAST	HTZ1	Histone H2A.Z	7	11.3653	10.9266	11.2231	11.2313	11.6848	10.8223	10.9442	10.9296	10.8728
sp|P40325|HUA1_YEAST	HUA1	Proline-rich protein HUA1	3	11.5616	11.1553	11.1661	12.5504	11.0845	11.3674	11.0708	9.94252	10.1012
sp|Q12134|HUA2_YEAST	HUA2	Protein HUA2	3	12.9924	10.8716	11.8848	11.3212	11.5309	10.7719	11.4877	9.5894	9.5503
sp|Q6Q546|HUB1_YEAST	HUB1	Ubiquitin-like modifier HUB1	3	10.9553	11.5219	10.1612	10.6953	12.3347	11.9641	11.0512	9.35571	11.9606
sp|P53119|HUL5_YEAST	HUL5	Probable E3 ubiquitin-protein ligase HUL5	16	11.2615	10.8248	11.074	11.9309	11.6325	11.1875	10.7026	10.9537	10.4324
sp|Q12520|HUT1_YEAST	HUT1	UDP-galactose transporter homolog 1	1	12.0462	9.5568	12.8666	11.4325	9.27893	10.6482	12.9665	9.95129	11.2529
sp|P04806|HXKA_YEAST	HXK1	Hexokinase-1	158	10.932	11.9406	11.1883	10.9245	11.3552	10.8567	10.4066	10.4425	11.9536
sp|P04807|HXKB_YEAST	HXK2	Hexokinase-2	262	11.0133	10.85	11.1374	11.0301	11.0934	11.1635	11.1404	11.062	11.5099
sp|P32465|HXT1_YEAST	HXT1	Low-affinity glucose transporter HXT1	24	12.0926	11.4626	11.2215	11.3471	11.0158	10.7566	10.7162	10.7671	10.6206
sp|P23585|HXT2_YEAST	HXT2	High-affinity glucose transporter HXT2	15	10.7451	10.0833	10.7375	11.22	10.4412	10.5029	12.3097	12.0796	11.8807
sp|P32466|HXT3_YEAST	HXT3	Low-affinity glucose transporter HXT3	45	11.4084	11.0259	11.0177	11.5461	10.9244	10.9889	11.3132	11.2077	10.5677
sp|P32467|HXT4_YEAST	HXT4	Low-affinity glucose transporter HXT4	6	11.5254	10.7459	11.7805	11.5761	10.6606	9.90144	11.3493	11.0565	11.4043
sp|P38695|HXT5_YEAST	HXT5	Probable glucose transporter HXT5	15	12.2256	11.8094	11.78	10.4794	11.0871	10.9222	10.189	10.4419	11.0652
sp|P39003|HXT6_YEAST	HXT6	High-affinity hexose transporter HXT6	7	12.8949	12.1428	12.2643	10.8076	10.3174	10.9553	9.92933	10.1908	10.4975
sp|P39004|HXT7_YEAST	HXT7	High-affinity hexose transporter HXT7	26	11.852	11.1594	11.7478	10.7081	10.4602	10.9108	10.6815	11.2653	11.2148
sp|P32464|HYM1_YEAST	HYM1	Protein HYM1	17	11.7987	10.7786	11.7179	11.7431	11.0767	11.0808	10.9879	10.8605	9.95591
sp|P23301|IF5A1_YEAST	HYP2	Eukaryotic translation initiation factor 5A-1	93	10.7787	10.5701	11.1729	11.2666	11.0993	10.9913	11.2855	10.8825	11.9529
sp|P40581|GPX3_YEAST	HYR1	Glutathione peroxidase-like peroxiredoxin HYR1	20	11.3563	11.0329	11.2788	11.888	11.2896	11.65	10.9759	10.2133	10.3151
sp|P41734|IAH1_YEAST	IAH1	Isoamyl acetate-hydrolyzing esterase	13	10.8828	10.8722	11.362	10.7915	11.4085	10.7042	11.5883	11.2071	11.1834
sp|P47158|CAF17_YEAST	IBA57	Putative transferase CAF17, mitochondrial	7	10.9794	11.381	10.7669	10.4224	11.1459	11.712	11.3023	10.8442	11.4461
sp|P40499|ICE2_YEAST	ICE2	Protein ICE2	6	12.4427	10.8247	10.7169	11.0143	10.9651	10.9661	12.4752	10.1697	10.4253
sp|P28240|ACEA_YEAST	ICL1	Isocitrate lyase	28	11.4153	12.0431	11.7169	10.691	10.5648	10.8343	10.5602	11.0512	11.1233
sp|Q12031|ACEB_YEAST	ICL2	Mitochondrial 2-methylisocitrate lyase	10	12.0934	11.2569	12.0906	11.0522	11.395	10.771	10.3586	11.0274	9.95482
sp|P40051|ICP55_YEAST	ICP55	Intermediate cleaving peptidase 55	15	10.8775	10.5524	11.3894	11.2341	11.1041	11.1769	11.3756	11.2289	11.061
sp|Q12385|ICT1_YEAST	ICT1	1-acylglycerol-3-phosphate O-acyltransferase ICT1	8	11.3964	11.8601	11.8998	10.833	11.1144	10.8968	11.5898	10.471	9.93859
sp|P28834|IDH1_YEAST	IDH1	Isocitrate dehydrogenase [NAD] subunit 1, mitochondrial	46	10.666	11.1397	10.9019	12.8989	11.8922	11.2322	10.6024	9.70116	10.9655
sp|P28241|IDH2_YEAST	IDH2	Isocitrate dehydrogenase [NAD] subunit 2, mitochondrial	34	11.5563	11.4977	11.4844	11.5852	11.247	11.2288	10.4409	10.6481	10.3117
sp|P15496|IDI1_YEAST	IDI1	Isopentenyl-diphosphate Delta-isomerase	21	10.2669	10.5385	10.845	11.1879	11.0506	10.7571	11.5801	11.57	12.204
sp|P21954|IDHP_YEAST	IDP1	Isocitrate dehydrogenase [NADP], mitochondrial	57	11.7628	11.4815	11.3063	11.2629	11.1996	10.8627	10.8678	10.8265	10.4299
sp|P41939|IDHC_YEAST	IDP2	Isocitrate dehydrogenase [NADP] cytoplasmic	61	11.9182	11.8433	11.5304	11.0527	11.1659	10.9582	10.5641	10.443	10.5241
sp|P53982|IDHH_YEAST	IDP3	Isocitrate dehydrogenase [NADP]	4	11.6806	11.7271	11.8685	11.324	11.2753	11.2087	10.1084	10.8412	9.96616
sp|P46958|IDS2_YEAST	IDS2	IME2-dependent-signaling protein	7	12.2661	11.4131	11.3287	9.72098	10.7709	10.6289	11.7559	11.7051	10.4103
sp|P43579|IES1_YEAST	IES1	Ino eighty subunit 1	26	11.7519	10.9622	11.563	11.475	11.133	10.7083	11.2263	11.0027	10.1775
sp|P40154|IES2_YEAST	IES2	Ino eighty subunit 2	12	11.2785	10.762	11.5019	11.3231	11.1388	11.6077	11.7824	10.1164	10.4893
sp|Q12345|IES3_YEAST	IES3	Ino eighty subunit 3	8	11.2394	10.2847	11.5739	11.3205	11.1353	11.107	12.1468	11.1647	10.0277
sp|Q08561|IES4_YEAST	IES4	Ino eighty subunit 4	4	11.9695	9.27099	9.25752	13.4384	13.0953	13.1353	10.0664	5.61506	14.1516
sp|P32617|IES6_YEAST	IES6	Chromatin-remodeling complex subunit IES6	9	10.5696	9.37233	10.9007	11.97	11.3395	11.963	11.995	10.818	11.0719
sp|P38286|MKAR_YEAST	IFA38	Very-long-chain 3-oxoacyl-CoA reductase	18	11.7402	11.2184	11.4549	11.4626	11.0476	11.0965	11.1176	11.0639	9.79829
sp|P39520|IFH1_YEAST	IFH1	Protein IFH1	8	11.0632	10.0441	10.7168	11.9241	11.7854	11.8344	11.4343	10.5807	10.617
sp|P25038|IF2M_YEAST	IFM1	Translation initiation factor IF-2, mitochondrial	12	11.4556	10.8112	11.3309	10.9352	11.2823	11.5892	11.534	10.8055	10.2562
sp|P43598|IGD1_YEAST	IGD1	Inhibitor of glycogen debranching 1	2	11.676	9.77474	12.8596	11.1945	11.2784	11.7388	12.7899	8.28754	10.4005
sp|P53897|IGO1_YEAST	IGO1	mRNA stability protein IGO1	9	11.5133	7.31481	11.4975	14.3888	14.0426	14.4965	10.9877	6.32233	9.43649
sp|Q9P305|IGO2_YEAST	IGO2	mRNA stability protein IGO2	6	12.6343	9.3221	11.879	12.5752	12.5078	13.0653	11.4688	6.12471	10.4228
sp|P38874|ELP5_YEAST	IKI1	Elongator complex protein 5	4	11.069	10.913	10.6656	10.7003	11.1043	11.5351	11.4467	10.9515	11.6145
sp|Q06706|ELP1_YEAST	IKI3	Elongator complex protein 1	102	10.8164	11.0943	10.9325	11.1372	11.227	11.0673	11.3228	11.4324	10.9699
sp|P47042|IKS1_YEAST	IKS1	Probable serine/threonine-protein kinase IKS1	1	10.6481	14.8309	11.9407	12.393	11.1051	7.80184	9.63791	8.22796	13.4146
sp|P47155|ILM1_YEAST	ILM1	Protein ILM1	3	11.4516	9.83701	11.373	12.0539	11.0525	11.2422	9.96564	11.9135	11.1107
sp|P09436|SYIC_YEAST	ILS1	Isoleucine--tRNA ligase, cytoplasmic	224	11.067	11.0357	10.9044	11.1058	11.294	11.1254	11.0375	11.1888	11.2415
sp|P00927|THDH_YEAST	ILV1	Threonine dehydratase, mitochondrial	67	11.6749	11.55	11.498	10.9244	11.0746	10.8512	10.7701	10.7891	10.8677
sp|P07342|ILVB_YEAST	ILV2	Acetolactate synthase catalytic subunit, mitochondrial	97	10.9419	11.0925	11.3544	10.9815	10.7971	11.2138	11.2597	11.1815	11.1777
sp|P39522|ILV3_YEAST	ILV3	Dihydroxy-acid dehydratase, mitochondrial	120	10.9097	10.7747	11.183	11.1077	11.2132	11.0959	11.1709	11.0886	11.4563
sp|P06168|ILV5_YEAST	ILV5	Ketol-acid reductoisomerase, mitochondrial	195	10.8463	11.2094	10.8865	10.6896	10.9612	11.5721	11.1019	11.0489	11.6842
sp|P25605|ILV6_YEAST	ILV6	Acetolactate synthase small subunit, mitochondrial	43	10.8934	11.2473	11.0332	10.9843	10.875	11.1279	11.3106	11.3609	11.1674
sp|P53051|MALX3_YEAST	IMA1	Oligo-1,6-glucosidase IMA1	5	11.6672	12.7013	11.3521	11.4507	11.8108	10.1188	10.8109	10.3345	9.75383
sp|P0CW40|MALX2_YEAST	IMA3	Oligo-1,6-glucosidase IMA3	3	11.5963	9.4045	12.159	13.4913	11.7057	10.4984	10.9018	10.5499	9.69306
sp|P38697|IMDH2_YEAST	IMD2	Inosine-5'-monophosphate dehydrogenase 2	70	10.7777	11.8295	11.4965	10.4943	10.7209	10.6004	12.0306	11.287	10.7632
sp|P50095|IMDH3_YEAST	IMD3	Inosine-5'-monophosphate dehydrogenase 3	73	10.8183	11.2525	11.2767	10.8249	11.0197	10.9545	11.6459	11.0313	11.1761
sp|P50094|IMDH4_YEAST	IMD4	Inosine-5'-monophosphate dehydrogenase 4	40	10.9642	11.5359	11.4343	10.5405	10.8276	10.9173	11.3139	11.2127	11.2535
sp|P25626|IMG1_YEAST	IMG1	54S ribosomal protein IMG1, mitochondrial	7	11.201	11.5945	11.8331	11.0754	11.0936	11.7434	10.2977	11.3059	9.85545
sp|P25642|IMG2_YEAST	IMG2	54S ribosomal protein IMG2, mitochondrial	10	10.1209	10.1771	10.8241	11.5259	11.733	11.987	11.6596	10.6488	11.3236
sp|Q06704|IMH1_YEAST	IMH1	Golgin IMH1	55	10.746	10.1821	11.0353	10.9812	11.0161	11.4644	12.1287	10.9957	11.4503
sp|P47170|IML1_YEAST	IML1	Vacuolar membrane-associated protein IML1	28	11.2267	10.8786	11.4873	11.6224	11.0729	10.7438	11.1568	11.3915	10.4198
sp|P47031|IML2_YEAST	IML2	Inclusion body clearance protein IML2	34	11.2767	11.2264	11.1712	11.4084	11.3824	10.7347	11.1096	11.0806	10.6101
sp|P53219|IMO32_YEAST	IMO32	Probable alcohol acetyltransferase	12	11.451	10.869	11.9509	11.7654	11.471	10.8195	10.7864	10.2069	10.6799
sp|P28627|IMP1_YEAST	IMP1	Mitochondrial inner membrane protease subunit 1	2	14.691	9.65633	11.679	10.4307	12.0791	9.84943	8.57095	10.4257	12.6178
sp|P46972|IMP2_YEAST	IMP2	Mitochondrial inner membrane protease subunit 2	2	12.1028	11.2801	11.0726	10.7814	11.4724	11.5743	12.0282	10.3013	9.38691
sp|P32351|IMPX_YEAST	IMP2'	Sugar utilization regulatory protein IMP2	7	11.1293	10.3651	11.8708	12.1336	10.6874	10.8685	11.4903	11.4096	10.0455
sp|P32899|IMP3_YEAST	IMP3	U3 small nucleolar ribonucleoprotein protein IMP3	19	10.5257	10.97	11.0924	10.9038	11.2302	10.7197	11.2368	12.3264	10.9949
sp|P53941|IMP4_YEAST	IMP4	U3 small nucleolar ribonucleoprotein protein IMP4	27	11.0613	11.4215	11.1496	11.1667	11.001	10.5501	11.0558	10.9945	11.5995
sp|Q02888|INA17_YEAST	INA17	Inner membrane assembly complex subunit 17	2	10.0876	12.1258	12.1112	10.175	11.6909	9.73885	10.7817	12.0659	11.223
sp|P40576|INA22_YEAST	INA22	Inner membrane assembly complex subunit 22	2	10.397	11.8888	11.809	11.7954	10.5948	11.0591	10.7642	12.1657	9.5261
sp|P01097|ATIF_YEAST	INH1	ATPase inhibitor, mitochondrial	5	10.7811	7.09079	11.3571	13.5609	15.2157	15.1548	11.3435	6.01437	9.48172
sp|P38710|INM1_YEAST	INM1	Inositol monophosphatase 1	13	11.9979	11.4226	11.3343	11.2824	10.8959	10.6231	10.8711	11.5432	10.0296
sp|Q05533|INM2_YEAST	INM2	Inositol monophosphatase 2	6	10.9811	11.052	11.4121	11.0956	11.421	11.2776	11.2269	11.2732	10.2605
sp|P53901|INN1_YEAST	INN1	Ingression protein 1	3	8.96321	7.9839	9.26195	12.4081	14.6176	12.2095	10.1658	11.2971	13.0929
sp|P11986|INO1_YEAST	INO1	Inositol-3-phosphate synthase	13	11.8221	11.6213	11.7146	10.634	10.9973	11.0549	10.5419	10.9568	10.657
sp|P26798|INO2_YEAST	INO2	Protein INO2	2	10.61	12.5187	10.7723	11.2942	11.7792	11.2487	11.3499	10.2691	10.1578
sp|P13902|INO4_YEAST	INO4	Protein INO4	2	10.7882	10.3279	10.5154	11.6454	10.7397	9.80587	11.8711	12.517	11.7894
sp|P53115|INO80_YEAST	INO80	Chromatin-remodeling ATPase INO80	57	10.9775	12.1102	11.145	10.8559	10.9245	10.8011	10.9121	11.3595	10.9141
sp|Q03694|INP1_YEAST	INP1	Inheritance of peroxisomes protein 1	1	10.2345	11.666	11.6191	10.9827	11.3529	12.2481	10.8951	10.6772	10.3243
sp|Q03824|INP2_YEAST	INP2	Inheritance of peroxisomes protein 2	1	12.1709	11.2786	12.6688	12.8832	9.59708	12.428	11.6024	9.48417	7.88691
sp|P40559|INP51_YEAST	INP51	Phosphatidylinositol 4,5-bisphosphate 5-phosphatase INP51	13	11.2292	10.316	11.1578	11.263	11.9953	11.4596	11.1171	10.8847	10.5773
sp|P50942|INP52_YEAST	INP52	Polyphosphatidylinositol phosphatase INP52	21	11.2137	10.7303	11.4293	11.3273	11.4745	10.9075	11.5864	11.0087	10.3224
sp|Q12271|INP53_YEAST	INP53	Polyphosphatidylinositol phosphatase INP53	58	11.1623	10.7369	11.3408	11.4265	11.2442	11.132	11.2025	11.2779	10.4769
sp|Q08227|INP54_YEAST	INP54	Phosphatidylinositol 4,5-bisphosphate 5-phosphatase INP54	9	10.1541	10.1412	12.8294	9.99627	11.9369	11.2697	13.5867	10.1229	9.96293
sp|Q12072|IOC2_YEAST	IOC2	ISWI one complex protein 2	22	11.5456	10.9717	11.5658	11.1812	11.1655	11.0653	11.2211	10.8678	10.4159
sp|P43596|IOC3_YEAST	IOC3	ISWI one complex protein 3	27	11.2565	10.9265	11.3654	11.472	11.4568	11.2444	11.2193	10.6257	10.4334
sp|Q04213|IOC4_YEAST	IOC4	ISWI one complex protein 4	8	11.1641	11.3219	10.9992	10.7834	10.7508	10.9567	11.3127	12.0061	10.7051
sp|P38803|IPI1_YEAST	IPI1	Pre-rRNA-processing protein IPI1	13	10.5973	10.4521	11.1847	11.4655	11.3549	11.0359	11.422	11.7634	10.7242
sp|P53877|IPI3_YEAST	IPI3	Pre-rRNA-processing protein IPI3	41	10.9905	10.8241	11.0473	10.964	10.97	10.9373	11.7256	11.5487	10.9925
sp|Q06667|IPK1_YEAST	IPK1	Inositol-pentakisphosphate 2-kinase	1	9.27964	10.7615	12.1274	11.4945	12.5039	9.70096	12.0877	12.2766	9.76767
sp|P38991|IPL1_YEAST	IPL1	Spindle assembly checkpoint kinase	3	12.7251	11.4813	12.4855	10.8429	10.5745	10.0852	11.159	9.97848	10.6682
sp|P00817|IPYR_YEAST	IPP1	Inorganic pyrophosphatase	114	10.5304	12.4531	10.6803	9.53326	9.80326	9.90728	11.7027	12.5847	12.8051
sp|P38954|IPT1_YEAST	IPT1	Inositolphosphotransferase 1	9	11.6974	11.6106	11.0517	10.1278	10.7425	11.1603	11.2735	12.1927	10.1436
sp|Q12280|IQG1_YEAST	IQG1	Ras GTPase-activating-like protein IQG1	17	12.8785	11.6779	11.9022	11.6376	11.0313	11.0434	10.3772	9.81621	9.63565
sp|P18963|IRA1_YEAST	IRA1	Inhibitory regulator protein IRA1	54	11.6032	11.4002	11.5439	11.1109	10.6078	10.6462	11.2686	11.2129	10.6062
sp|P19158|IRA2_YEAST	IRA2	Inhibitory regulator protein IRA2	49	11.7082	11.4259	11.5161	11.2198	11.095	10.9124	11.0699	11.0407	10.012
sp|Q07843|IRC19_YEAST	IRC19	Increased recombination centers protein 19	4	14.0333	11.2609	11.5977	9.8901	11.2495	12.019	10.5801	10.2652	9.10442
sp|Q06554|IRC20_YEAST	IRC20	Uncharacterized ATP-dependent helicase IRC20	11	11.6106	11.3244	11.4814	11.3475	11.217	10.9309	10.9061	11.1129	10.0692
sp|Q04772|IRC21_YEAST	IRC21	Increased recombination centers protein 21	6	10.2488	9.22434	10.2696	11.9846	12.167	12.0151	11.0477	11.3743	11.6687
sp|P40006|IRC22_YEAST	IRC22	Increased recombination centers protein 22	7	9.44393	12.0702	9.32323	9.60768	11.1299	11.3006	10.6618	10.8362	15.6265
sp|P40580|BZRD_YEAST	IRC24	Benzil reductase ((S)-benzoin forming) IRC24	21	10.9084	11.1031	11.7712	11.4292	10.874	10.9548	11.1063	11.3034	10.5494
sp|Q07951|POC3_YEAST	IRC25	Proteasome chaperone 3	3	11.2242	10.9048	11.2735	11.943	10.7358	10.7662	10.8897	11.8266	10.4361
sp|Q06683|IRC3_YEAST	IRC3	Putative ATP-dependent helicase IRC3	3	8.04119	6.87501	9.48888	9.49708	11.6612	13.4545	14.9659	14.3086	11.7077
sp|Q03036|IRC4_YEAST	IRC4	Uncharacterized protein IRC4	1	11.9089	11.9308	9.19098	10.2321	11.0192	11.2026	11.6241	11.7739	11.1173
sp|P43610|IRC5_YEAST	IRC5	Uncharacterized ATP-dependent helicase IRC5	17	10.8145	10.4669	11.286	11.8316	11.4336	11.4244	11.008	11.3062	10.4286
sp|P43615|IRC6_YEAST	IRC6	Increased recombination centers protein 6	5	11.5427	12.293	11.7642	9.95134	10.2233	10.4894	11.2972	11.4822	10.9568
sp|P47046|IRC8_YEAST	IRC8	Uncharacterized protein IRC8	1	14.2848	12.9875	13.8743	9.4437	10.0108	10.0539	10.7137	11.6743	6.95695
sp|P32361|IRE1_YEAST	IRE1	Serine/threonine-protein kinase/endoribonuclease IRE1	16	12.3876	10.8993	11.1796	11.63	11.3285	11.08	10.8003	10.9024	9.79219
sp|P40541|SCC3_YEAST	IRR1	Cohesin subunit SCC3	22	11.9844	10.2982	11.7392	11.3842	11.0306	11.1681	10.692	10.9484	10.7548
sp|Q07821|ISA1_YEAST	ISA1	Iron-sulfur assembly protein 1	3	11.5594	12.1539	11.1082	11.1265	11.4279	10.7252	10.2004	10.6019	11.0966
sp|Q12425|ISA2_YEAST	ISA2	Iron-sulfur assembly protein 2	7	10.907	11.3432	11.5664	11.346	10.7032	11.1954	11.1666	11.3392	10.4329
sp|P40015|ISC1_YEAST	ISC1	Inositol phosphosphingolipids phospholipase C	15	11.8092	11.4958	11.6342	12.0192	10.8291	11.0708	10.7059	10.8497	9.5863
sp|Q6Q560|ISD11_YEAST	ISD11	Protein ISD11	15	11.6577	11.1505	10.7723	10.7794	11.5468	11.186	10.8734	10.8615	11.1723
sp|P48526|SYIM_YEAST	ISM1	Isoleucine--tRNA ligase, mitochondrial	19	11.0521	11.1994	11.429	11.2141	11.1325	11.0886	11.3321	11.3376	10.2145
sp|Q99312|ISN1_YEAST	ISN1	IMP-specific 5'-nucleotidase 1	31	10.9073	11.4907	10.8626	10.5748	11.1264	10.7362	11.1938	11.2564	11.8518
sp|Q06098|ISR1_YEAST	ISR1	Serine/threonine-protein kinase ISR1	2	11.3699	11.7023	11.6047	10.6333	11.4503	10.691	9.49446	12.064	10.9901
sp|P53843|IST1_YEAST	IST1	Vacuolar protein sorting-associated protein IST1	17	11.0321	10.5138	11.1113	11.7664	11.6065	11.4978	10.8101	10.9951	10.667
sp|P38250|IST2_YEAST	IST2	Increased sodium tolerance protein 2	63	10.9582	9.82872	10.8336	11.7395	11.4405	11.5934	11.0812	11.1651	11.3597
sp|P40565|IST3_YEAST	IST3	U2 snRNP component IST3	1	11.7385	12.0081	10.6844	9.74574	9.58587	11.6755	12.1618	11.3559	11.0442
sp|Q03020|ISU1_YEAST	ISU1	Iron sulfur cluster assembly protein 1, mitochondrial	10	10.9595	10.0289	11.0558	10.7303	11.1721	11.4638	11.6414	11.5135	11.4346
sp|Q12056|ISU2_YEAST	ISU2	Iron sulfur cluster assembly protein 2, mitochondrial	7	11.8147	10.9295	11.398	11.8589	11.2049	11.244	10.652	10.7304	10.1677
sp|P38144|ISW1_YEAST	ISW1	ISWI chromatin-remodeling complex ATPase ISW1	69	11.2187	10.8813	11.2379	11.1829	11.1548	10.9763	11.2148	11.2409	10.8925
sp|Q08773|ISW2_YEAST	ISW2	ISWI chromatin-remodeling complex ATPase ISW2	53	11.0825	10.9771	11.2243	11.1074	11.3318	11.0469	10.8626	11.0094	11.3581
sp|P21374|ISY1_YEAST	ISY1	Pre-mRNA-splicing factor ISY1	5	10.7766	10.2197	11.4863	11.4115	10.6303	12.0485	10.3351	12.983	10.1089
sp|P53125|ITC1_YEAST	ITC1	Imitation switch two complex protein 1	48	12.1495	11.2355	11.7681	11.3226	11.0611	10.9948	10.9797	11.1254	9.3632
sp|P30605|ITR1_YEAST	ITR1	Myo-inositol transporter 1	9	10.7906	10.7698	11.4406	11.448	11.2412	10.9645	11.6516	11.606	10.0875
sp|P30606|ITR2_YEAST	ITR2	Myo-inositol transporter 2	5	11.0029	10.8239	11.4871	11.2481	10.4719	10.1866	11.8999	12.076	10.8036
sp|Q04934|IVY1_YEAST	IVY1	Protein IVY1	12	11.2592	10.7647	11.1899	10.9202	10.9505	11.1874	11.4255	11.1862	11.1163
sp|Q07532|IWR1_YEAST	IWR1	RNA polymerase II nuclear localization protein IWR1	6	11.2654	9.93647	11.4358	11.0047	10.4921	11.1123	12.2863	11.1379	11.329
sp|P33417|IXR1_YEAST	IXR1	Intrastrand cross-link recognition protein	15	11.0743	10.1728	11.3795	11.3719	11.4039	11.43	11.8992	10.7366	10.5317
sp|Q03419|IZH1_YEAST	IZH1	ADIPOR-like receptor IZH1	3	11.3729	9.69003	10.296	11.3553	11.6561	10.3187	12.6218	12.1982	10.4911
sp|Q12442|IZH2_YEAST	IZH2	ADIPOR-like receptor IZH2	5	11.5593	9.69471	9.73024	11.433	11.0347	10.8337	12.3264	12.5592	10.8288
sp|Q07959|IZH3_YEAST	IZH3	ADIPOR-like receptor IZH3	2	12.9564	10.0704	11.1186	13.3579	11.1938	10.6706	10.7508	10.5744	9.30698
sp|P53193|JAC1_YEAST	JAC1	J-type co-chaperone JAC1, mitochondrial	5	10.9925	10.7143	11.3495	10.6408	10.5966	11.5199	11.2384	11.2835	11.6645
sp|P40358|JEM1_YEAST	JEM1	DnaJ-like chaperone JEM1	17	11.1906	11.0888	11.2506	11.3976	11.1691	11.2011	11.0655	11.1257	10.511
sp|P40034|JHD1_YEAST	JHD1	JmjC domain-containing histone demethylation protein 1	3	11.7881	10.8504	10.9706	11.9984	11.4796	11.5338	10.7301	11.4295	9.21955
sp|P47156|JHD2_YEAST	JHD2	Histone demethylase JHD2	2	12.3113	9.79238	11.9591	14.2597	11.2411	11.1757	10.3273	10.7346	8.19876
sp|Q03361|JIP4_YEAST	JIP4	Uncharacterized protein JIP4	14	11.4811	11.5279	11.1922	10.4158	10.5966	10.7651	10.9123	11.6145	11.4943
sp|Q06214|JIP5_YEAST	JIP5	WD repeat-containing protein JIP5	23	10.9996	10.6677	10.8968	11.5815	11.1014	11.3067	11.4921	11.1728	10.7814
sp|P53863|JJJ1_YEAST	JJJ1	J protein JJJ1	10	10.7052	10.7729	11.3875	11.4453	11.4733	11.0958	10.7082	11.7821	10.6297
sp|P46997|JJJ2_YEAST	JJJ2	J protein JJJ2	2	11.5289	12.0751	11.2229	10.5804	11.4324	10.3307	11.1103	11.0323	10.6872
sp|P47138|DPH4_YEAST	JJJ3	Diphthamide biosynthesis protein 4	3	11.1715	10.2483	12.1353	10.9235	11.8867	10.4651	12.1634	11.1886	9.81756
sp|P40206|JLP2_YEAST	JLP2	Protein JLP2	5	10.8959	10.4041	11.2929	11.2239	11.2336	11.2682	11.0847	11.4941	11.1026
sp|P36224|JNM1_YEAST	JNM1	Nuclear migration protein JNM1	4	10.4503	11.766	11.1236	9.95773	10.1141	10.7887	12.2854	12.5563	10.9581
sp|P47135|JSN1_YEAST	JSN1	Protein JSN1	21	11.2264	10.8295	11.6201	11.5476	10.9801	11.1006	11.026	10.8613	10.8083
sp|P36132|KAE1_YEAST	KAE1	tRNA N6-adenosine threonylcarbamoyltransferase	17	11.3271	10.9429	11.1584	11.5756	11.6065	11.0771	11.2044	10.6657	10.4424
sp|P38217|IMB2_YEAST	KAP104	Importin subunit beta-2	41	10.7386	10.6311	10.7394	10.9982	11.4325	11.2447	11.0654	11.3718	11.7785
sp|P53067|IMB5_YEAST	KAP114	Importin subunit beta-5	29	11.7648	11.5522	11.4608	11.4642	10.8793	10.4823	11.0744	10.9902	10.3317
sp|Q02932|KA120_YEAST	KAP120	Importin beta-like protein KAP120	23	11.922	11.1572	11.4482	11.1159	10.8112	11.0974	11.0359	11.2546	10.1576
sp|P32767|KA122_YEAST	KAP122	Importin beta-like protein KAP122	26	11.6317	11.0629	11.5856	11.1116	11.1412	10.8304	11.3725	11.3933	9.87069
sp|P40069|IMB4_YEAST	KAP123	Importin subunit beta-4	187	10.9141	11.185	11.1048	11.0762	11.0516	11.0984	10.9737	11.4628	11.1334
sp|Q06142|IMB1_YEAST	KAP95	Importin subunit beta-1	38	10.8922	11.4001	11.1063	10.8949	10.8297	10.8096	11.2828	11.1788	11.6055
sp|P11927|KAR1_YEAST	KAR1	Cell division control protein KAR1	4	11.0415	9.84889	10.94	11.2513	11.408	11.1641	11.0199	11.5687	11.7576
sp|P16474|BIP_YEAST	KAR2	Endoplasmic reticulum chaperone BiP	146	10.6047	11.3382	10.9566	10.5504	11.0082	11.3175	10.9835	11.1446	12.0963
sp|P17119|KAR3_YEAST	KAR3	Kinesin-like protein KAR3	20	11.2172	10.9659	11.6449	10.9485	11.4974	10.8373	11.399	11.2169	10.273
sp|P25583|KAR4_YEAST	KAR4	Karyogamy protein KAR4	6	11.5932	10.4863	11.4775	12.0952	11.0107	11.7334	10.6438	10.3029	10.6571
sp|P32526|KAR9_YEAST	KAR9	Karyogamy protein KAR9	2	10.7932	9.52309	11.9107	11.3299	11.4657	12.545	11.1369	12.0524	9.24307
sp|P25389|KCC4_YEAST	KCC4	Probable serine/threonine-protein kinase KCC4	16	12.4042	11.1845	12.2846	11.2423	10.9621	10.8401	10.3415	10.7431	9.99765
sp|P47114|KCH1_YEAST	KCH1	Low affinity K(+) transporter 1	1	9.49186	9.12938	10.2561	11.9435	12.9488	11.9493	13.028	11.0693	10.1838
sp|Q12494|KCS1_YEAST	KCS1	Inositol hexakisphosphate kinase 1	28	11.2112	10.9798	11.2344	11.4212	10.8186	11.177	11.335	10.9347	10.8881
sp|Q06346|KEI1_YEAST	KEI1	Inositol phosphorylceramide synthase regulatory subunit KEI1	4	11.4879	11.802	11.4891	11.2665	11.0605	10.2014	11.2445	11.2333	10.2149
sp|P38853|KEL1_YEAST	KEL1	Kelch repeat-containing protein 1	71	11.0802	10.5991	11.5321	11.1222	11.784	11.2089	11.4081	10.5584	10.7069
sp|P50090|KEL2_YEAST	KEL2	Kelch repeat-containing protein 2	8	11.9469	10.2974	11.4371	13.1781	11.1857	11.4196	10.6127	10.8355	9.08697
sp|Q08979|KEL3_YEAST	KEL3	Kelch repeat-containing protein 3	35	11.4389	11.0552	11.4124	11.4677	11.0937	10.7685	10.8364	11.0812	10.846
sp|P35844|KES1_YEAST	KES1	Oxysterol-binding protein homolog 4	51	10.9691	11.08	11.141	11.2857	11.2168	11.3531	11.1343	10.9647	10.8552
sp|P09620|KEX1_YEAST	KEX1	Pheromone-processing carboxypeptidase KEX1	33	11.1071	10.911	11.6217	11.2694	10.911	11.029	11.1285	11.4152	10.607
sp|P13134|KEX2_YEAST	KEX2	Kexin	11	11.3932	11.1238	11.3238	11.3682	10.5426	11.5218	11.5468	11.5795	9.60029
sp|P20967|ODO1_YEAST	KGD1	2-oxoglutarate dehydrogenase, mitochondrial	77	11.6116	12.0815	11.4048	10.9724	11.2377	11.066	10.4306	10.562	10.6334
sp|P19262|ODO2_YEAST	KGD2	Dihydrolipoyllysine-residue succinyltransferase component of 2-oxoglutarate dehydrogenase complex, mitochondrial	50	11.4257	11.776	11.3164	10.8115	11.246	11.0383	10.4636	10.8015	11.1209
sp|P40309|KHA1_YEAST	KHA1	K(+)/H(+) antiporter 1	7	11.701	10.5825	11.4766	11.3866	10.1515	11.7801	12.1414	10.9936	9.78676
sp|P38692|KIC1_YEAST	KIC1	Serine/threonine-protein kinase KIC1	19	10.8579	10.8086	11.6116	11.141	11.1845	10.9697	11.245	11.2722	10.9095
sp|P13185|KIN1_YEAST	KIN1	Serine/threonine protein kinase KIN1	40	11.5125	10.55	11.4722	11.1917	11.2322	11.2606	11.206	10.5095	11.0652
sp|P13186|KIN2_YEAST	KIN2	Serine/threonine-protein kinase KIN2	37	11.2935	11.3826	11.301	11.0567	11.0414	11.0971	10.922	10.9076	10.9981
sp|P06242|KIN28_YEAST	KIN28	Serine/threonine-protein kinase KIN28	14	11.1198	11.7451	11.4899	11.3392	11.5622	10.8326	11.0078	10.8053	10.0981
sp|P22209|KIN3_YEAST	KIN3	Serine/threonine-protein kinase KIN3	9	11.5253	10.6359	10.9553	12.4329	11.0944	11.0096	11.1361	11.0358	10.1747
sp|Q01919|KIN4_YEAST	KIN4	Serine/threonine-protein kinase KIN4	21	11.7435	11.098	11.0166	11.0764	10.6923	11.264	10.8955	10.888	11.3256
sp|P25341|KIN82_YEAST	KIN82	Serine/threonine-protein kinase KIN82	3	10.8479	12.9787	10.5015	10.3309	10.6184	11.0609	10.424	12.5272	10.7105
sp|P28742|KIP1_YEAST	KIP1	Kinesin-like protein KIP1	8	11.6551	11.0885	10.8186	10.2244	10.2217	10.8021	12.0053	13.4665	9.71775
sp|P28743|KIP2_YEAST	KIP2	Kinesin-like protein KIP2	5	12.5222	10.1345	11.3946	12.6891	11.4326	11.857	10.9067	10.1567	8.90673
sp|P53086|KIP3_YEAST	KIP3	Kinesin-like protein KIP3	7	11.2503	11.0782	11.7071	11.7503	10.8176	10.7008	10.8204	11.318	10.5572
sp|P36004|KKQ8_YEAST	KKQ8	Probable serine/threonine-protein kinase KKQ8	6	12.0023	10.4343	10.1188	11.5095	11.1657	11.3152	10.9124	11.5247	11.0173
sp|P38873|KOG1_YEAST	KOG1	Target of rapamycin complex 1 subunit KOG1	41	11.2502	10.9984	11.3316	11.2532	11.124	10.9679	11.2594	11.3007	10.5146
sp|P27809|KRE2_YEAST	KRE2	Glycolipid 2-alpha-mannosyltransferase	52	11.5947	11.1588	11.169	11.1852	11.1958	11.0475	11.0456	11.075	10.5283
sp|Q04431|KRE28_YEAST	KRE28	Spindle pole body component KRE28	6	9.88649	11.1854	10.3591	9.89077	11.8853	10.4731	12.5881	11.1803	12.5516
sp|P53914|NAT10_YEAST	KRE33	RNA cytidine acetyltransferase	92	11.2161	10.8439	11.0433	11.1242	11.0323	10.8579	11.3693	11.4785	11.0345
sp|P22023|KRE5_YEAST	KRE5	Killer toxin-resistance protein 5	28	10.993	10.9882	11.5305	11.1307	11.0173	11.2247	11.0927	11.2119	10.8112
sp|P32486|KRE6_YEAST	KRE6	Beta-glucan synthesis-associated protein KRE6	28	11.9233	11.4292	11.2113	10.9715	10.858	10.6682	11.0822	10.9229	10.9333
sp|P39005|KRE9_YEAST	KRE9	Cell wall synthesis protein KRE9	3	11.4594	10.9764	11.689	11.6829	11.7307	10.8357	11.0345	11.6703	8.9212
sp|P42846|KRI1_YEAST	KRI1	Protein KRI1	41	10.4587	10.6311	10.515	10.9222	11.164	11.4142	11.654	10.9122	12.3285
sp|P25586|KRR1_YEAST	KRR1	KRR1 small subunit processome component	37	11.4607	11.2399	10.9127	11.3207	11.1457	10.8616	11.142	11.2183	10.6984
sp|P15180|SYKC_YEAST	KRS1	Lysine--tRNA ligase, cytoplasmic	186	10.4442	10.9532	10.6286	11.3512	11.288	11.2975	11.1485	11.106	11.7828
sp|Q8TGJ3|KISH_YEAST	KSH1	Protein kish	1	5.96237	5.1782	5.50673	15.2879	15.1552	16.4165	8.82556	10.048	17.6195
sp|P38691|KSP1_YEAST	KSP1	Serine/threonine-protein kinase KSP1	21	11.5877	10.5858	10.9776	11.3315	11.435	11.378	10.9935	10.9753	10.7355
sp|P14681|KSS1_YEAST	KSS1	Mitogen-activated protein kinase KSS1	8	11.7929	12.0555	11.4401	10.0895	11.3763	10.8389	11.1557	10.707	10.5441
sp|Q3E840|DPH3_YEAST	KTI11	Diphthamide biosynthesis protein 3	4	11.7206	10.4609	10.9418	11.0218	11.4585	10.9043	9.96516	11.5313	11.9957
sp|P34253|KTI12_YEAST	KTI12	Protein KTI12	21	11.2208	11.2954	11.1179	10.8619	11.8254	10.9027	10.9793	11.2605	10.5362
sp|P27810|KTR1_YEAST	KTR1	Alpha-1,2 mannosyltransferase KTR1	36	11.0212	10.8815	10.9049	11.9019	11.4148	11.3594	10.6521	10.9181	10.9461
sp|P38130|KTR3_YEAST	KTR3	Probable mannosyltransferase KTR3	37	11.4303	10.7541	11.2863	11.7264	11.4005	10.9375	10.9046	10.897	10.6633
sp|P38131|KTR4_YEAST	KTR4	Probable mannosyltransferase KTR4	24	11.1039	10.7829	11.3757	11.7938	11.1682	11.1351	11.072	10.8441	10.7243
sp|P54070|KTR6_YEAST	KTR6	Mannosyltransferase KTR6	23	11.5798	11.0835	11.9021	11.1673	10.9028	10.5904	11.2459	11.0972	10.431
sp|P40504|KTR7_YEAST	KTR7	Probable mannosyltransferase KTR7	14	11.5916	11.9672	11.5856	11.2005	11.0233	11.1543	10.9634	10.9432	9.57084
sp|P53158|KXD1_YEAST	KXD1	Biogenesis of lysosome-related organelles complex 1 subunit KXD1	1	14.1424	10.6891	9.12505	10.1254	9.25805	11.0681	12.5023	13.4704	9.61932
sp|P39526|LAA1_YEAST	LAA1	AP-1 accessory protein LAA1	52	11.4142	11.5603	11.707	11.0524	10.9978	10.6019	11.0446	10.8539	10.7679
sp|P28496|LAC1_YEAST	LAC1	Ceramide synthase LAC1	9	11.9561	9.7972	11.1883	10.9625	11.1903	11.025	11.3473	11.1726	11.3607
sp|P38703|LAG1_YEAST	LAG1	Ceramide synthase LAG1	6	12.29	10.027	11.4813	11.3972	11.4234	11.0528	10.5477	12.0641	9.71648
sp|Q92325|LAG2_YEAST	LAG2	Cullin-associated NEDD8-dissociated protein 1 homolog	8	11.1301	11.5639	11.1293	11.118	11.1466	10.973	11.0498	10.5476	11.3417
sp|P38851|LAM1_YEAST	LAM1	Membrane-anchored lipid-binding protein LAM1	13	11.6534	9.81966	11.7754	12.2741	11.2	11.4764	11.1843	11.5124	9.10448
sp|P38800|LAM4_YEAST	LAM4	Membrane-anchored lipid-binding protein LAM4	3	11.9933	11.1645	11.3004	10.8692	11.0619	10.7931	10.7159	11.557	10.5447
sp|P43560|LAM5_YEAST	LAM5	Membrane-anchored lipid-binding protein LAM5	15	11.0201	10.684	11.3409	11.6456	11.4054	11.1526	10.8945	11.3379	10.5191
sp|Q08001|LAM6_YEAST	LAM6	Membrane-anchored lipid-binding protein LAM6	10	11.2646	10.8717	11.1235	11.3539	11.0784	11.4936	11.433	10.9581	10.4231
sp|Q10740|LKHA4_YEAST	LAP2	Leucine aminopeptidase 2	52	11.3968	11.5888	11.449	10.9103	10.7681	10.9112	10.9014	11.3053	10.7691
sp|Q01532|BLH1_YEAST	LAP3	Cysteine proteinase 1, mitochondrial	43	11.061	11.3681	11.3941	11.1769	11.2228	10.9328	10.7658	11.3207	10.7578
sp|P36146|LAS1_YEAST	LAS1	Protein LAS1	9	11.6202	10.8425	11.1635	10.823	10.9795	10.8008	11.5472	10.9547	11.2686
sp|Q12446|LAS17_YEAST	LAS17	Proline-rich protein LAS17	14	11.4123	10.4063	10.8624	11.6367	11.7018	11.3835	11.4514	10.7631	10.3824
sp|P40367|GPI7_YEAST	LAS21	GPI ethanolamine phosphate transferase 2	9	11.642	11.2783	11.9325	11.2702	10.9033	10.9547	10.8872	10.5545	10.5772
sp|P12695|ODP2_YEAST	LAT1	Dihydrolipoyllysine-residue acetyltransferase component of pyruvate dehydrogenase complex, mitochondrial	59	11.2084	10.666	11.2851	11.1918	11.4406	11.5719	11.0848	10.5997	10.9518
sp|P25045|LCB1_YEAST	LCB1	Serine palmitoyltransferase 1	19	11.4922	10.9447	11.4392	11.2816	10.7146	10.9403	10.7813	11.1502	11.2558
sp|P40970|LCB2_YEAST	LCB2	Serine palmitoyltransferase 2	44	11.6491	10.9439	11.3977	11.0601	10.9092	10.8837	11.2624	11.3482	10.5457
sp|P47013|DS1P1_YEAST	LCB3	Dihydrosphingosine 1-phosphate phosphatase LCB3	4	11.9302	10.2079	11.5164	12.024	11.6383	10.9539	10.5182	10.3664	10.8446
sp|Q12246|LCB4_YEAST	LCB4	Sphingoid long chain base kinase 4	23	10.8177	10.0167	10.799	11.1854	11.5235	11.5882	11.2878	11.1513	11.6305
sp|Q06147|LCB5_YEAST	LCB5	Sphingoid long chain base kinase 5	13	11.7098	11.836	11.3672	10.7017	11.53	10.4135	10.8033	11.2113	10.4272
sp|Q04377|LCD1_YEAST	LCD1	DNA damage checkpoint protein LCD1	3	11.8529	11.4471	11.5345	10.5931	11.3587	11.158	11.8447	10.9444	9.26662
sp|Q08045|LCL2_YEAST	LCL2	Long chronological lifespan protein 2	6	12.3775	7.77416	11.2038	14.2351	13.2508	14.576	10.9116	5.77816	9.89276
sp|P53153|LCL3_YEAST	LCL3	Probable endonuclease LCL3	4	12.2511	10.8819	11.6726	10.1631	11.0388	11.1522	11.4454	11.6757	9.71932
sp|P40079|LCP5_YEAST	LCP5	U3 small nucleolar ribonucleoprotein protein LCP5	24	10.1845	10.8097	10.8381	11.2019	11.3458	11.0026	11.6727	11.3796	11.565
sp|Q12342|LDB17_YEAST	LDB17	Protein LDB17	3	12.0813	10.7948	10.8319	10.7748	10.0075	10.8097	11.7866	11.5259	11.3876
sp|Q07887|LDB18_YEAST	LDB18	Protein LDB18	1	12.3483	8.83505	12.0313	11.9422	11.8535	11.644	10.1672	9.89355	11.285
sp|Q12502|LDB19_YEAST	LDB19	Protein LDB19	11	11.1288	10.3706	11.1231	12.3386	11.37	11.7361	11.1117	10.9663	9.85473
sp|P38210|LDB7_YEAST	LDB7	Chromatin structure-remodeling complex protein RSC14	6	11.681	10.6734	11.1606	10.8245	10.9797	11.0432	11.8419	10.8538	10.9419
sp|P38139|LDH1_YEAST	LDH1	Lipid droplet hydrolase 1	16	11.0821	10.3834	10.9094	11.9919	11.333	11.5024	10.8872	11.4253	10.4853
sp|Q08963|RU2A_YEAST	LEA1	U2 small nuclear ribonucleoprotein A'	7	10.6123	10.7049	11.9715	11.8159	10.8542	9.98697	12.0239	11.3591	10.6712
sp|P42838|LEM3_YEAST	LEM3	Alkylphosphocholine resistance protein LEM3	17	11.3996	11.3937	11.1693	11.2657	10.7177	10.9656	10.8052	11.2285	11.0547
sp|P38439|LEO1_YEAST	LEO1	RNA polymerase-associated protein LEO1	31	10.6984	11.0435	10.9413	10.3857	10.8195	11.4502	11.1894	11.2185	12.2535
sp|P07264|LEUC_YEAST	LEU1	3-isopropylmalate dehydratase	102	11.034	11.069	11.3193	10.6611	10.6398	10.839	11.7418	11.6369	11.0592
sp|P08638|LEUR_YEAST	LEU3	Regulatory protein LEU3	10	12.5351	11.6516	11.4214	10.0255	10.248	10.3138	11.96	11.4731	10.3715
sp|P06208|LEU1_YEAST	LEU4	2-isopropylmalate synthase	65	11.744	11.6598	11.4469	10.8892	11.0174	10.9062	11.0345	10.8127	10.4894
sp|P38702|LEU5_YEAST	LEU5	Mitochondrial carrier protein LEU5	2	12.7705	10.984	12.1184	10.3332	11.1754	10.9704	10.6996	10.8154	10.1331
sp|Q12166|LEU9_YEAST	LEU9	2-isopropylmalate synthase 2, mitochondrial	17	11.2724	11.4023	12.123	11.5678	11.1395	11.3155	10.899	10.237	10.0435
sp|Q02796|LGE1_YEAST	LGE1	Transcriptional regulatory protein LGE1	7	10.8304	10.1133	11.4904	11.7794	10.8294	10.9661	11.3282	11.0891	11.5737
sp|P33399|LHP1_YEAST	LHP1	La protein homolog	31	10.3939	11.2067	10.8484	11.1552	11.2767	11.0944	11.5945	10.8729	11.5573
sp|P36016|LHS1_YEAST	LHS1	Heat shock protein 70 homolog LHS1	62	10.7576	10.8361	11.001	11.0174	11.0528	11.1791	11.3873	11.3571	11.4117
sp|P47120|DOHH_YEAST	LIA1	Deoxyhypusine hydroxylase	73	10.0499	10.9512	10.4368	10.3475	10.3124	10.3176	12.3146	12.3888	12.8813
sp|P53150|LIF1_YEAST	LIF1	Ligase-interacting factor 1	2	12.792	10.6632	12.386	11.8848	10.0637	10.5129	11.0725	13.0104	7.61448
sp|P38852|LIN1_YEAST	LIN1	Protein LIN1	2	11.0044	10.6717	10.6832	12.0326	10.6221	11.0253	11.754	11.5353	10.6714
sp|Q03579|LIP1_YEAST	LIP1	Ceramide synthase subunit LIP1	7	11.0265	11.5275	11.4656	10.9784	10.6351	10.7986	11.3039	10.9172	11.3472
sp|Q06005|LIPB_YEAST	LIP2	Octanoyltransferase, mitochondrial	10	11.6301	11.3085	11.3511	10.6652	11.0932	10.9596	11.2519	11.5174	10.223
sp|P32875|LIPA_YEAST	LIP5	Lipoyl synthase, mitochondrial	24	11.0739	11.5504	11.3817	11.1047	11.0342	11.1327	11.0699	11.0579	10.5946
sp|Q07799|LMO1_YEAST	LMO1	ELMO family protein LMO1	15	11.5196	10.5477	11.6238	11.2795	10.9088	11.0229	11.5723	11.4008	10.1246
sp|P38878|LNP_YEAST	LNP1	Endoplasmic reticulum junction formation protein lunapark	13	11.0331	9.59793	11.2359	11.3639	11.6749	11.6727	11.7022	10.2672	11.4521
sp|Q06508|LOA1_YEAST	LOA1	Lysophosphatidic acid:oleoyl-CoA acyltransferase 1	12	11.3112	11.2741	11.2598	11.1357	11.1241	10.6581	11.1731	11.5777	10.4862
sp|P43586|LOC1_YEAST	LOC1	60S ribosomal subunit assembly/export protein LOC1	14	11.5356	11.0655	11.3834	11.4739	10.541	11.0857	10.983	11.4329	10.499
sp|P33418|XPOT_YEAST	LOS1	Exportin-T	26	11.9423	11.1767	11.0797	10.7783	11.0072	10.9726	11.226	11.4545	10.3628
sp|P34234|LOT5_YEAST	LOT5	Protein LOT5	3	10.1012	10.9218	11.1639	11.2924	11.4658	11.358	11.4599	10.6053	11.6318
sp|Q07923|LOT6_YEAST	LOT6	NAD(P)H-dependent FMN reductase LOT6	7	10.993	11.1885	11.6555	13.0903	11.3431	11.2017	11.189	9.5239	9.81501
sp|P09624|DLDH_YEAST	LPD1	Dihydrolipoyl dehydrogenase, mitochondrial	108	11.3855	12.1043	11.1986	10.5308	11.093	11.0331	10.5738	11.0601	11.0208
sp|Q08448|LPL1_YEAST	LPL1	Lipid droplet phospholipase 1	6	11.7612	11.0352	12.0294	12.1824	11.219	10.5021	11.202	10.4065	9.66224
sp|Q04396|LPP1_YEAST	LPP1	Lipid phosphate phosphatase 1	6	11.1143	10.7995	11.577	10.1824	11.0704	10.8158	11.2121	11.665	11.5634
sp|Q12405|LPX1_YEAST	LPX1	Peroxisomal membrane protein LPX1	1	11.3086	10.3439	10.2541	14.0394	10.6981	10.4271	11.0074	11.1857	10.7355
sp|P25579|LRE1_YEAST	LRE1	Laminarase-resistance protein LRE1	9	11.5538	10.383	12.1545	12.8462	11.165	11.4248	11.0328	9.86348	9.57649
sp|P35688|LRG1_YEAST	LRG1	Rho-GTPase-activating protein LRG1	20	11.2728	11.4393	11.6434	10.6655	11.0631	10.6675	11.0262	11.4488	10.7734
sp|P40345|PDAT_YEAST	LRO1	Phospholipid:diacylglycerol acyltransferase	16	11.5826	11.523	11.3374	11.3697	10.9097	11.0305	10.8964	10.8599	10.4908
sp|P38801|LRP1_YEAST	LRP1	Exosome complex protein LRP1	13	10.3913	10.6844	11.0061	11.2282	10.9356	11.1716	11.4484	11.8949	11.2395
sp|Q04087|LRS4_YEAST	LRS4	Monopolin complex subunit LRS4	2	12.9916	11.8976	10.893	11.5595	11.4084	10.5648	10.0978	10.1515	10.4359
sp|P53281|LSB1_YEAST	LSB1	LAS seventeen-binding protein 1	9	11.4619	10.8674	11.3213	12.0737	10.7464	11.9077	11.2003	9.98854	10.4328
sp|P43603|LSB3_YEAST	LSB3	LAS seventeen-binding protein 3	27	11.2375	11.2433	11.5135	10.6399	11.096	10.8382	11.1385	10.7288	11.5643
sp|P25369|LSB5_YEAST	LSB5	LAS seventeen-binding protein 5	12	10.9848	10.6368	11.148	11.5892	11.5892	11.449	11.0647	10.8341	10.704
sp|P42951|LSB6_YEAST	LSB6	Phosphatidylinositol 4-kinase LSB6	9	11.3239	11.0413	11.0864	10.7217	11.5215	10.5864	11.5165	11.6774	10.5248
sp|P53598|SUCA_YEAST	LSC1	Succinate--CoA ligase [ADP-forming] subunit alpha, mitochondrial	30	10.9945	10.704	10.925	11.5996	11.8359	11.5152	10.9592	10.3922	11.0745
sp|P53312|SUCB_YEAST	LSC2	Succinate--CoA ligase [ADP-forming] subunit beta, mitochondrial	62	11.2215	11.7415	11.5752	10.77	11.2599	11.0402	10.7235	10.6056	11.0626
sp|P53145|LSG1_YEAST	LSG1	Large subunit GTPase 1	62	11.1869	11.1091	11.0018	10.8488	11.0279	10.9265	11.1739	11.1102	11.615
sp|P47017|LSM1_YEAST	LSM1	Sm-like protein LSm1	12	10.3381	10.4443	10.45	10.7891	11.3904	10.7643	11.9199	12.4513	11.4526
sp|P38828|LSM12_YEAST	LSM12	Protein LSM12	22	11.1577	10.6733	11.4531	11.5206	11.2936	11.0572	11.3315	10.799	10.7139
sp|P38203|LSM2_YEAST	LSM2	U6 snRNA-associated Sm-like protein LSm2	14	10.5545	11.1499	11.3271	11.6678	11.1001	10.8331	11.3745	11.3153	10.6777
sp|P57743|LSM3_YEAST	LSM3	U6 snRNA-associated Sm-like protein LSm3	6	10.964	11.9543	10.1102	10.5576	11.0078	10.8252	11.5351	11.6128	11.4331
sp|P40070|LSM4_YEAST	LSM4	U6 snRNA-associated Sm-like protein LSm4	15	10.5968	9.96774	10.3165	10.4696	11.5539	11.5828	11.313	11.1555	13.0441
sp|P40089|LSM5_YEAST	LSM5	U6 snRNA-associated Sm-like protein LSm5	10	10.6917	12.639	12.0269	10.4506	10.5605	9.81884	10.8903	12.7384	10.1838
sp|Q06406|LSM6_YEAST	LSM6	U6 snRNA-associated Sm-like protein LSm6	8	10.8973	11.5119	10.3303	10.5296	10.3699	10.7747	11.818	11.5658	12.2025
sp|P53905|LSM7_YEAST	LSM7	U6 snRNA-associated Sm-like protein LSm7	11	10.5804	11.6173	10.1577	10.6959	11.7997	11.4352	11.0575	10.7234	11.9328
sp|P47093|LSM8_YEAST	LSM8	U6 snRNA-associated Sm-like protein LSm8	4	10.9454	11.7209	11.4758	11.8351	10.9906	9.80743	10.8684	10.9611	11.3954
sp|Q3E772|LSO2_YEAST	LSO2	Protein LSO2	12	11.3158	6.82159	9.83226	14.5917	15.9061	16.1688	10.2602	5.97022	9.1334
sp|Q12230|LSP1_YEAST	LSP1	Sphingolipid long chain base-responsive protein LSP1	64	10.6844	10.8848	10.9212	10.7537	11.5529	11.0218	11.5205	10.8076	11.8531
sp|P34239|LST4_YEAST	LST4	Protein LST4	9	17.0303	13.4997	11.7295	10.9585	10.001	10.7217	9.20117	7.94992	8.90814
sp|P53237|LST7_YEAST	LST7	Protein LST7	2	12.433	10.6419	11.2958	11.0624	10.1346	6.83435	14.8011	14.4589	8.33791
sp|P41318|LST8_YEAST	LST8	Target of rapamycin complex subunit LST8	12	11.7967	10.4574	11.6174	11.7156	11.2587	11.1105	11.1156	10.941	9.98708
sp|P07866|LTE1_YEAST	LTE1	Guanine nucleotide exchange factor LTE1	17	10.9922	10.769	11.0279	11.5142	11.2462	11.1417	11.1089	11.0682	11.1317
sp|P53846|LTO1_YEAST	LTO1	Protein LTO1	6	12.7379	11.9123	11.7184	10.3326	11.4932	10.8238	10.9258	10.0228	10.0331
sp|P40347|PPAL_YEAST	LTP1	Low molecular weight phosphotyrosine protein phosphatase	11	11.242	11.628	11.1808	10.1339	11.059	10.9206	10.9771	11.1226	11.736
sp|P34078|LTV1_YEAST	LTV1	Protein LTV1	18	11.1147	10.3077	11.0727	11.3563	11.3911	11.2486	12.2148	10.2647	11.0294
sp|Q07508|LUC7_YEAST	LUC7	Protein LUC7	3	10.2438	10.6245	12.3311	10.9262	11.4991	10.7214	11.0014	11.5048	11.1476
sp|P32487|LYP1_YEAST	LYP1	Lysine-specific permease	7	11.1068	10.8266	11.5189	11.3858	10.5028	11.246	11.7139	10.8578	10.8414
sp|P38998|LYS1_YEAST	LYS1	Saccharopine dehydrogenase [NAD(+), L-lysine-forming]	21	11.5355	11.7576	11.6961	10.5426	10.8196	10.854	10.4392	10.8599	11.4955
sp|P40495|LYS12_YEAST	LYS12	Homoisocitrate dehydrogenase, mitochondrial	49	11.7296	10.9751	11.4051	11.5206	11.2091	11.18	11.1419	10.5598	10.2788
sp|P40971|LYS14_YEAST	LYS14	Lysine biosynthesis regulatory protein LYS14	6	11.3143	10.5032	11.7221	11.6627	11.7131	11.3266	10.8111	10.572	10.375
sp|P48570|HOSC_YEAST	LYS20	Homocitrate synthase, cytosolic isozyme	15	10.638	9.92124	11.0593	11.1816	11.0081	11.7642	11.0582	10.8195	12.5498
sp|Q12122|HOSM_YEAST	LYS21	Homocitrate synthase, mitochondrial	73	10.9882	11.0435	11.4996	11.3207	11.0933	11.0056	11.4863	10.6409	10.9218
sp|P49367|LYS4_YEAST	LYS4	Homoaconitase, mitochondrial	44	11.337	11.2826	11.3423	10.8672	10.9051	11.1115	11.3119	10.9855	10.8569
sp|P38999|LYS9_YEAST	LYS9	Saccharopine dehydrogenase [NADP(+), L-glutamate-forming]	53	11.2109	12.6875	11.1719	10.6723	10.9861	10.5745	10.9651	10.8523	10.8794
sp|P35192|MAC1_YEAST	MAC1	Metal-binding activator 1	4	10.7658	11.152	11.0424	11.0582	11.2564	11.2869	11.4613	11.3367	10.6403
sp|P40957|MAD1_YEAST	MAD1	Spindle assembly checkpoint component MAD1	11	10.8646	11.356	10.9871	10.2913	10.8054	10.8553	11.5516	11.796	11.4925
sp|P40958|MAD2_YEAST	MAD2	Mitotic spindle checkpoint component MAD2	12	11.1466	10.522	11.6324	11.006	11.1754	11.2535	11.756	10.8008	10.7073
sp|P36013|MAOM_YEAST	MAE1	NAD-dependent malic enzyme, mitochondrial	73	11.0278	11.0456	11.4764	11.2419	11.2376	11.0657	10.9777	11.0454	10.882
sp|P41910|MAF1_YEAST	MAF1	Repressor of RNA polymerase III transcription MAF1	4	11.8165	10.945	11.9763	12.0682	11.3483	11.5895	10.8377	9.57378	9.84481
sp|P22134|MAG_YEAST	MAG1	DNA-3-methyladenine glycosylase	9	11.4565	11.9179	11.1083	10.619	11.2555	10.8623	11.6114	11.0313	10.1378
sp|Q06436|MAG2_YEAST	MAG2	RING-finger protein MAG2	17	11.064	11.3336	11.2899	11.0303	11.2707	11.0054	10.8635	10.8463	11.2964
sp|Q02197|NAA35_YEAST	MAK10	N-alpha-acetyltransferase 35, NatC auxiliary subunit	15	11.1964	11.1597	10.8137	11.9571	11.3479	10.484	11.2952	10.8998	10.8463
sp|P20484|MAK11_YEAST	MAK11	Protein MAK11	24	11.214	11.5361	11.0939	11.5871	11.0868	10.9253	11.3644	10.8436	10.3487
sp|P10962|MAK16_YEAST	MAK16	Protein MAK16	12	11.7685	10.7268	11.4227	10.6715	10.9308	11.2102	11.247	11.291	10.7316
sp|Q12176|MAK21_YEAST	MAK21	Ribosome biogenesis protein MAK21	81	10.8796	10.6329	10.8441	10.9224	11.1001	11.0896	11.557	11.197	11.7774
sp|Q03503|NAA30_YEAST	MAK3	N-alpha-acetyltransferase 30	9	11.3405	11.1071	11.3368	10.8709	11.4033	11.0962	11.0795	11.3866	10.3792
sp|P23060|MAK32_YEAST	MAK32	Protein MAK32	4	11.3291	11.9117	11.6314	10.8541	10.431	10.1942	11.2325	11.3352	11.0807
sp|P38112|MAK5_YEAST	MAK5	ATP-dependent RNA helicase MAK5	51	11.2606	10.9308	11.1348	10.8697	10.96	10.8571	11.4756	11.489	11.0224
sp|P38158|MAL32_YEAST	MAL32	Alpha-glucosidase MAL32	3	11.6525	12.6237	12.0215	10.0996	10.1059	11.2853	9.96782	11.2993	10.9443
sp|P40065|MAM1_YEAST	MAM1	Monopolin complex subunit MAM1	1	10.6006	10.7433	9.92447	12.1072	12.1944	10.4913	11.6171	11.6265	10.6951
sp|Q12296|MAM3_YEAST	MAM3	Protein MAM3	6	11.4125	8.57386	10.7388	12.167	12.1602	12.1261	11.339	10.4591	11.0234
sp|P40513|MAM33_YEAST	MAM33	Mitochondrial acidic protein MAM33	8	11.6184	10.9667	11.8596	11.8916	10.7092	10.824	11.0974	11.145	9.88807
sp|P0CX09|MAN2_YEAST	MAN2	Mannitol dehydrogenase 2	5	11.909	11.1849	11.2311	11.4104	11.6385	10.5614	10.3421	10.3748	11.3479
sp|Q01662|MAP1_YEAST	MAP1	Methionine aminopeptidase 1	52	11.2562	11.0999	11.0709	11.2876	11.0462	11.0595	11.3232	11.0725	10.7839
sp|P38174|MAP2_YEAST	MAP2	Methionine aminopeptidase 2	37	10.6857	11.963	11.2584	10.3011	10.7937	10.9174	11.297	11.1073	11.6763
sp|P10507|MPPB_YEAST	MAS1	Mitochondrial-processing peptidase subunit beta	30	11.0399	10.7211	11.1323	11.2584	11.4203	11.1332	10.8938	11.221	11.18
sp|P11914|MPPA_YEAST	MAS2	Mitochondrial-processing peptidase subunit alpha	29	10.9486	10.8634	11.1629	11.4801	11.4444	11.2838	10.6853	11.3345	10.797
sp|P0CY08|MTAL2_YEAST	MATALPHA2	Mating-type protein ALPHA2	5	12.3448	12.0028	11.865	12.0718	11.8728	11.3393	9.64723	9.42369	9.43255
sp|P38300|MBA1_YEAST	MBA1	Inner membrane mitoribosome receptor MBA1, mitochondrial	8	11.7658	11.7113	11.9977	11.5652	10.9676	10.5866	10.958	10.3761	10.0717
sp|P39534|MBB1_YEAST	MBB1	Uncharacterized protein MBB1	1	11.5847	10.4186	10.6017	10.8213	11.7577	11.8854	12.1038	12.0195	8.8073
sp|O14467|MBF1_YEAST	MBF1	Multiprotein-bridging factor 1	27	10.7683	11.1012	10.421	10.1843	11.5832	11.7748	11.1525	9.04478	13.9698
sp|P39678|MBP1_YEAST	MBP1	Transcription factor MBP1	17	11.1903	10.8347	11.4808	11.3621	11.1541	10.6653	10.896	11.325	11.0918
sp|P23493|MBR1_YEAST	MBR1	Mitochondrial biogenesis regulation protein 1	1	12.7973	12.9097	10.3654	11.6653	9.64735	9.40929	11.2491	11.3248	10.6318
sp|Q08601|MCA1_YEAST	MCA1	Metacaspase-1	20	11.1444	10.6554	11.8605	11.2637	11.1273	11.1979	11.6257	10.2346	10.8908
sp|Q12158|SCC1_YEAST	MCD1	Sister chromatid cohesion protein 1	12	10.8151	10.751	11.8482	11.7114	11.6369	11.1618	11.1658	10.5472	10.3627
sp|P36051|MCD4_YEAST	MCD4	GPI ethanolamine phosphate transferase 1	23	11.6034	11.2463	11.5885	11.3555	10.7159	10.667	11.2015	11.0781	10.5437
sp|Q07376|MCH1_YEAST	MCH1	Probable transporter MCH1	4	12.2082	11.5155	10.755	10.4662	11.1023	10.7103	11.4818	10.0841	11.6765
sp|Q08777|MCH5_YEAST	MCH5	Riboflavin transporter MCH5	1	12.6613	9.22239	10.7474	8.81271	11.9839	11.3695	13.3596	11.9137	9.92939
sp|P21965|MCK1_YEAST	MCK1	Protein kinase MCK1	33	11.254	10.8304	11.0332	11.1695	11.3666	10.9066	11.112	11.0564	11.2714
sp|P11746|MCM1_YEAST	MCM1	Pheromone receptor transcription factor	3	11.3114	10.1183	11.2373	11.5919	11.5765	10.8334	11.268	11.2794	10.7839
sp|P32354|MCM10_YEAST	MCM10	Minichromosome maintenance protein 10	9	11.8417	10.7145	10.9048	12.5115	11.1873	10.6897	11.1387	11.4444	9.56749
sp|Q12262|CENPH_YEAST	MCM16	Inner kinetochore subunit MCM16	1	13.7909	13.4703	11.662	6.58053	11.287	8.14883	11.0957	14.4312	9.53356
sp|P29469|MCM2_YEAST	MCM2	DNA replication licensing factor MCM2	46	10.8882	10.0994	10.7895	12.4121	11.9153	11.2798	10.9086	11.0062	10.7009
sp|Q06675|CENPO_YEAST	MCM21	Inner kinetochore subunit MCM21	4	11.7502	12.2042	11.0919	9.91049	11.224	10.6553	11.7305	10.8075	10.6259
sp|P47167|CENPK_YEAST	MCM22	Inner kinetochore subunit MCM22	8	11.2607	10.7226	11.6282	11.4986	10.9299	11.0809	10.7635	11.323	10.7926
sp|P24279|MCM3_YEAST	MCM3	DNA replication licensing factor MCM3	61	10.887	11.2814	10.8813	10.6844	11.1567	11.0027	11.3598	11.2691	11.4776
sp|P30665|MCM4_YEAST	MCM4	DNA replication licensing factor MCM4	55	10.7643	11.0826	11.127	11.2776	11.1719	11.0871	11.0147	11.1952	11.2796
sp|P29496|MCM5_YEAST	MCM5	Minichromosome maintenance protein 5	37	11.4664	11.2511	11.0515	11.2889	11.104	10.9926	11.2858	11.0382	10.5215
sp|P53091|MCM6_YEAST	MCM6	DNA replication licensing factor MCM6	52	11.4826	11.2404	11.3587	11.1886	11.2062	10.8538	11.0262	11.1255	10.518
sp|P38132|MCM7_YEAST	MCM7	DNA replication licensing factor MCM7	36	11.2606	11.2239	11.2802	11.2633	10.9881	11.014	11.1555	11.1645	10.6498
sp|Q12106|MCP1_YEAST	MCP1	MDM10-complementing protein 1	1	11.8674	12.6829	9.98153	10.4008	10.3713	10.5787	11.8345	10.6713	11.6115
sp|Q06567|MCP2_YEAST	MCP2	ABC1 family protein MCP2	7	10.7689	11.7115	11.5441	10.3005	11.2349	11.2259	10.2165	11.6789	11.3188
sp|P36060|MCR1_YEAST	MCR1	NADH-cytochrome b5 reductase 2	28	10.8878	11.0908	11.3784	11.8773	11.4399	11.4167	10.8498	10.3076	10.7518
sp|Q12283|FABD_YEAST	MCT1	Malonyl CoA-acyl carrier protein transacylase, mitochondrial	9	11.2159	11.1669	10.963	11.381	11.3324	11.3248	11.0738	11.0474	10.4946
sp|P38323|CLPX_YEAST	MCX1	ATP-dependent clpX-like chaperone, mitochondrial	33	11.2889	11.1155	11.5681	11.2864	11.0902	10.9622	11.2745	10.9662	10.4481
sp|P53206|MCY1_YEAST	MCY1	Putative mitochondrial cysteine synthase	17	11.8081	11.0938	11.3057	11.1457	11.3538	10.9748	10.7624	10.8264	10.7293
sp|P47095|MTNB_YEAST	MDE1	Methylthioribulose-1-phosphate dehydratase	26	10.7078	10.9131	11.3791	11.3434	11.2983	11.2224	11.0988	10.6447	11.3923
sp|P53885|MDG1_YEAST	MDG1	Signal transduction protein MDG1	28	10.698	9.89914	11.1102	12.0806	11.8363	12.3571	11.2782	9.90725	10.8332
sp|P17505|MDHM_YEAST	MDH1	Malate dehydrogenase, mitochondrial	75	11.2127	11.1817	11.1861	11.2437	11.393	11.3076	10.9829	10.3877	11.1045
sp|P22133|MDHC_YEAST	MDH2	Malate dehydrogenase, cytoplasmic	8	11.5817	10.9159	11.8098	11.0982	11.0236	11.031	10.648	11.207	10.6848
sp|P32419|MDHP_YEAST	MDH3	Malate dehydrogenase, peroxisomal	49	11.1136	11.6478	11.4062	11.0969	11.2639	11.0477	10.821	10.5632	11.0396
sp|P35191|MDJ1_YEAST	MDJ1	DnaJ homolog 1, mitochondrial	37	11.0035	11.0072	10.9621	11.5615	11.501	11.1854	11.1023	10.5305	11.1465
sp|P42834|MDJ2_YEAST	MDJ2	Mitochondrial DnaJ homolog 2	1	12.619	11.1486	11.677	11.5336	11.8431	10.3503	8.65441	11.1715	11.0026
sp|P33310|MDL1_YEAST	MDL1	ATP-dependent permease MDL1, mitochondrial	14	11.6251	11.485	11.2761	11.095	11.144	11.2781	11.1166	10.7131	10.2669
sp|P33311|MDL2_YEAST	MDL2	ATP-dependent permease MDL2, mitochondrial	20	12.6539	11.2298	11.4271	12.2712	10.9338	11.3075	10.5646	10.3534	9.25876
sp|Q01846|MDM1_YEAST	MDM1	Structural protein MDM1	2	11.1126	11.8211	11.0756	10.5382	11.1255	13.0661	11.034	10.3092	9.91766
sp|P18409|MDM10_YEAST	MDM10	Mitochondrial distribution and morphology protein 10	5	11.0799	11.7411	11.2527	11.0687	11.1183	9.67599	11.8976	11.1881	10.9777
sp|Q92328|MDM12_YEAST	MDM12	Mitochondrial distribution and morphology protein 12	3	11.035	11.9439	11.7035	11.116	10.7161	11.0316	10.6059	11.2991	10.5489
sp|Q12387|NAA25_YEAST	MDM20	N-terminal acetyltransferase B complex subunit MDM20	53	11.5594	11.1261	10.9419	11.257	11.1166	10.8731	11.0516	11.2004	10.8739
sp|Q05930|MDM30_YEAST	MDM30	Mitochondrial distribution and morphology protein 30	1	14.1854	10.3678	11.829	13.4221	11.3489	11.2444	10.9727	8.98211	7.64751
sp|P38880|MDM31_YEAST	MDM31	Mitochondrial distribution and morphology protein 31	1	12.1258	11.7592	13.1523	12.3664	9.76379	10.3323	11.2197	8.92077	10.3599
sp|Q12171|MDM32_YEAST	MDM32	Mitochondrial distribution and morphology protein 32	6	11.2642	12.809	10.6591	8.91368	11.4809	10.6576	10.9417	11.41	11.8638
sp|P53083|MDM34_YEAST	MDM34	Mitochondrial distribution and morphology protein 34	1	10.7431	11.7042	11.3806	12.8432	12.728	8.83356	11.7137	11.3237	8.72988
sp|O60200|MDM35_YEAST	MDM35	Mitochondrial distribution and morphology protein 35	5	12.1346	12.3527	11.9303	11.3592	11.6696	11.8675	10.9034	8.68507	9.09769
sp|Q06820|MDM36_YEAST	MDM36	Mitochondrial distribution and morphology protein 36	1	9.73017	13.4619	9.5461	9.40505	11.7444	11.1428	11.2689	11.0851	12.6157
sp|Q08179|MDM38_YEAST	MDM38	Mitochondrial distribution and morphology protein 38	61	11.3079	10.9703	11.4302	11.3837	11.211	11.0227	11.1734	11.0252	10.4754
sp|Q12019|MDN1_YEAST	MDN1	Midasin	293	11.4665	11.2369	11.1343	11.0679	10.9868	10.7046	11.258	11.4068	10.7381
sp|P53258|GYP2_YEAST	MDR1	GTPase-activating protein GYP2	25	11.13	11.2114	11.2482	11.1565	11.1827	10.8783	11.2087	11.4227	10.5615
sp|P53094|MDS3_YEAST	MDS3	Negative regulator of sporulation MDS3	23	11.2138	10.9367	11.474	11.2367	11.0683	10.9287	11.3093	11.1442	10.6884
sp|P47025|MDV1_YEAST	MDV1	Mitochondrial division protein 1	13	10.9609	9.51096	10.8017	12.4948	11.9294	12.1969	10.7831	10.7747	10.5474
sp|Q12285|MDY2_YEAST	MDY2	Ubiquitin-like protein MDY2	12	9.32554	9.36995	9.62137	11.7932	11.2772	12.067	11.4751	11.2514	13.8193
sp|P38111|ATR_YEAST	MEC1	Serine/threonine-protein kinase MEC1	12	11.4148	11.4844	11.1991	10.945	11.1314	10.9602	11.4647	11.1324	10.2679
sp|Q12321|MED1_YEAST	MED1	Mediator of RNA polymerase II transcription subunit 1	15	11.8626	11.7359	11.7325	9.72981	10.512	10.4789	10.6194	12.0592	11.2697
sp|Q99278|MED11_YEAST	MED11	Mediator of RNA polymerase II transcription subunit 11	2	12.2681	12.7459	11.7856	10.3157	12.7369	10.9574	11.461	7.43557	10.2938
sp|Q12124|MED2_YEAST	MED2	Mediator of RNA polymerase II transcription subunit 2	2	11.1909	9.4493	11.7614	11.0489	13.1413	11.0867	11.2725	9.2588	11.7902
sp|Q12343|MED4_YEAST	MED4	Mediator of RNA polymerase II transcription subunit 4	13	11.3047	10.9505	11.6295	10.8467	10.8606	10.8372	12.3195	11.5903	9.66104
sp|P38782|MED6_YEAST	MED6	Mediator of RNA polymerase II transcription subunit 6	2	10.8555	9.41023	11.1607	11.8125	11.5683	11.6422	10.6364	11.5198	11.3943
sp|Q08278|MED7_YEAST	MED7	Mediator of RNA polymerase II transcription subunit 7	11	11.0924	10.5197	11.6413	11.1994	10.8996	10.9345	11.5144	11.5247	10.674
sp|P38304|MED8_YEAST	MED8	Mediator of RNA polymerase II transcription subunit 8	7	11.5303	10.19	11.0942	11.0444	11.4565	11.2156	11.8521	10.943	10.6738
sp|P25039|EFGM_YEAST	MEF1	Elongation factor G, mitochondrial	34	11.3888	11.4901	11.6365	10.7786	11.0026	10.5557	11.0382	11.1507	10.9588
sp|P39677|RRF2M_YEAST	MEF2	Ribosome-releasing factor 2, mitochondrial	12	11.1143	11.6336	11.5825	11.3152	11.5629	10.3805	10.7038	11.2222	10.4851
sp|Q02205|MEH1_YEAST	MEH1	Protein MEH1	1	9.4406	9.71324	10.1617	11.245	10.8579	9.40022	12.9409	13.769	12.4715
sp|P00958|SYMC_YEAST	MES1	Methionine--tRNA ligase, cytoplasmic	131	10.6788	10.8033	10.8421	11.0992	11.2783	11.0896	11.1736	11.3394	11.6957
sp|P39692|MET10_YEAST	MET10	Sulfite reductase [NADPH] flavoprotein component	38	11.3834	10.844	11.7457	11.6632	11.0585	10.7632	11.2331	11.0329	10.276
sp|P46151|MTHR1_YEAST	MET12	Methylenetetrahydrofolate reductase 1	30	11.5375	11.4385	11.425	11.0394	11.0954	11.0803	11.2579	10.6824	10.4435
sp|P53128|MTHR2_YEAST	MET13	Methylenetetrahydrofolate reductase 2	14	11.4743	12.1366	11.3317	11.421	11.2552	11.2378	10.4092	10.5631	10.1709
sp|Q02196|KAPS_YEAST	MET14	Adenylyl-sulfate kinase	4	11.5248	10.9315	12.0931	10.8755	10.54	10.8273	10.9988	11.4214	10.7876
sp|P06106|CYSD_YEAST	MET17	Homocysteine/cysteine synthase	43	10.7931	11.3027	11.2851	11.0421	11.0285	11.0677	11.0739	11.4408	10.9662
sp|P40469|MET18_YEAST	MET18	DNA repair/transcription protein MET18/MMS19	48	11.615	10.9591	11.5498	11.375	11.4044	10.9283	11.1215	10.8559	10.191
sp|P08465|MET2_YEAST	MET2	Homoserine O-acetyltransferase	3	10.777	10.7759	11.6264	11.6316	11.5868	11.3566	11.2119	10.2862	10.7475
sp|P32179|MET22_YEAST	MET22	3'(2'),5'-bisphosphate nucleotidase	25	10.5809	10.7043	11.4982	11.0047	11.2403	10.8551	11.8481	11.1101	11.1583
sp|P08536|MET3_YEAST	MET3	Sulfate adenylyltransferase	4	11.4651	11.1859	12.149	10.9036	10.6316	10.4458	11.0829	10.9674	11.1687
sp|P39014|MET30_YEAST	MET30	F-box protein MET30	1	15.0014	7.45164	12.9808	11.7551	10.1713	13.4035	10.8462	12.0237	6.36626
sp|Q03081|MET31_YEAST	MET31	Transcriptional regulator MET31	2	11.7636	9.87952	11.9321	11.7151	11.2417	11.9866	9.91994	11.6491	9.91218
sp|P32389|MET4_YEAST	MET4	Transcriptional activator of sulfur metabolism MET4	6	11.1989	10.3069	11.0414	11.2307	11.4081	11.061	11.9893	10.6817	11.0819
sp|P47169|MET5_YEAST	MET5	Sulfite reductase [NADPH] subunit beta	59	11.1964	11.049	11.5749	11.2811	10.9628	10.9763	11.3389	11.1695	10.4511
sp|P05694|METE_YEAST	MET6	5-methyltetrahydropteroyltriglutamate--homocysteine methyltransferase	136	10.599	11.9194	11.1516	10.6433	10.8685	10.8931	10.5619	11.1945	12.1688
sp|Q08645|FOLE_YEAST	MET7	Folylpolyglutamate synthase	33	12.8206	11.2341	10.9936	11.3364	11.0759	11.2593	11.0773	10.374	9.82865
sp|P15807|MET8_YEAST	MET8	Siroheme biosynthesis protein MET8	9	11.2264	10.9314	12.0122	11.1272	11.333	11.4598	10.8533	10.7498	10.307
sp|Q07938|MTAP_YEAST	MEU1	S-methyl-5'-thioadenosine phosphorylase	39	10.4819	11.722	10.9842	10.0993	11.0509	10.9332	11.5107	11.6243	11.5936
sp|Q99257|MEX67_YEAST	MEX67	mRNA export factor MEX67	27	11.5934	10.9179	11.3216	11.2971	11.1775	11.1076	11.1726	10.8301	10.5822
sp|P01149|MFAL1_YEAST	MF(ALPHA)1	Mating factor alpha-1	13	11.8627	10.9359	11.9113	12.4102	12.5786	12.7185	9.83632	9.23736	8.50899
sp|Q04922|MFB1_YEAST	MFB1	Mitochondrial F-box protein MFB1	15	11.1289	11.291	11.3288	11.1294	10.6808	11.4019	11.4091	11.0121	10.618
sp|P33441|MFT1_YEAST	MFT1	THO complex subunit MFT1	13	10.7187	10.859	11.0134	10.8547	10.7278	10.8074	12.0796	11.6073	11.332
sp|P40578|MGA2_YEAST	MGA2	Protein MGA2	16	12.0019	10.8784	12.076	11.7344	11.5176	10.7264	10.8496	10.4879	9.72771
sp|P38523|GRPE_YEAST	MGE1	GrpE protein homolog, mitochondrial	28	9.75328	10.5796	10.4166	10.8235	10.678	11.2736	11.4336	13.4336	11.6082
sp|P32266|MGM1_YEAST	MGM1	Dynamin-like GTPase MGM1, mitochondrial	37	11.3212	11.2261	11.4482	10.8594	11.1718	10.9503	11.1726	11.1754	10.675
sp|P32787|MG101_YEAST	MGM101	Mitochondrial genome maintenance protein MGM101	29	11.5536	10.9777	11.5561	11.1346	11.3686	11.0005	11.0639	10.9225	10.4222
sp|P25573|MGR1_YEAST	MGR1	Mitochondrial inner membrane i-AAA protease supercomplex subunit MGR1	17	11.511	11.115	11.3509	11.0954	11.1046	11.1302	10.7929	11.3489	10.5512
sp|Q04472|MGR3_YEAST	MGR3	Mitochondrial inner membrane i-AAA protease supercomplex subunit MGR3	18	11.1665	10.6006	11.3838	12.4304	11.1367	11.3589	10.595	11.1703	10.1579
sp|P40151|WRIP1_YEAST	MGS1	DNA-dependent ATPase MGS1	8	11.3722	10.4938	11.762	11.0878	11.1722	11.4659	11.1514	11.0845	10.4102
sp|P26188|MGMT_YEAST	MGT1	Methylated-DNA--protein-cysteine methyltransferase	2	12.474	10.9857	10.1965	11.6239	12.004	10.6522	10.9732	11.3026	9.78798
sp|Q3E835|CENPS_YEAST	MHF1	Inner kinetochore subunit MHF1	1	10.9154	12.3805	13.1305	11.6434	9.45502	9.34976	12.8006	10.3914	9.93349
sp|Q3E829|CENPX_YEAST	MHF2	Inner kinetochore subunit MHF2	2	9.90695	12.7109	10.9675	9.08218	9.66651	10.2808	12.7837	11.2149	13.3866
sp|P47085|MHO1_YEAST	MHO1	MEMO1 family protein MHO1	6	12.472	11.399	11.6606	11.8203	11.0348	10.8859	10.8492	10.0211	9.85711
sp|P43638|MHP1_YEAST	MHP1	MAP-homologous protein 1	37	11.339	11.8088	11.1226	11.1165	10.9582	11.1054	10.938	10.9972	10.6142
sp|Q06630|MHR1_YEAST	MHR1	Mitochondrial homologous recombination protein 1	6	11.6529	10.8931	11.1497	11.4923	11.7411	11.5925	10.0252	10.8014	10.6519
sp|Q12525|MHT1_YEAST	MHT1	Homocysteine S-methyltransferase 1	8	11.4602	11.077	11.223	11.0724	10.9484	10.5913	11.4011	11.2235	11.0032
sp|P36046|MIA40_YEAST	MIA40	Mitochondrial intermembrane space import and assembly protein 40	28	11.1532	10.6419	11.6815	11.7689	11.5599	11.7561	11.122	9.5824	10.7341
sp|Q96VH5|MIC10_YEAST	MIC10	MICOS complex subunit MIC10	5	12.2962	12.3606	11.6825	10.3157	11.0092	11.1869	10.2105	10.6058	10.3326
sp|P38341|MIC12_YEAST	MIC12	MICOS complex subunit MIC12	5	9.902	9.27491	9.43821	11.8683	13.4203	11.7211	10.4867	10.5241	13.3644
sp|P43594|MIC19_YEAST	MIC19	MICOS complex subunit MIC19	20	10.5736	10.3339	11.456	11.6912	11.5752	12.3254	11.6675	9.32833	11.0488
sp|P50087|MIC26_YEAST	MIC26	MICOS subunit MIC26	11	11.2211	11.0865	11.6743	11.6614	11.2747	11.5835	10.468	10.7913	10.2393
sp|P50945|MIC27_YEAST	MIC27	MICOS complex subunit MIC27	8	11.2484	11.706	11.8495	10.8542	10.9155	11.2214	11.15	10.9952	10.0598
sp|P36112|MIC60_YEAST	MIC60	MICOS complex subunit MIC60	21	10.5154	11.4363	11.0532	11.2213	11.2328	10.9835	10.9712	10.7416	11.8446
sp|P41821|MID1_YEAST	MID1	Stretch-activated cation channel MID1	1	11.8029	10.3035	10.2325	11.3922	11.6305	11.3114	11.6972	11.0116	10.6182
sp|P36027|MID2_YEAST	MID2	Cell wall integrity sensor MID2	2	12.499	11.4212	10.6694	11.3059	9.95319	10.7259	10.8031	12.3165	10.3058
sp|P35201|CENPC_YEAST	MIF2	Inner kinetochore subunit MIF2	4	11.0055	10.6302	11.1292	11.4239	12.2209	11.4673	10.9806	10.6957	10.4468
sp|P27705|MIG1_YEAST	MIG1	Regulatory protein MIG1	4	10.6883	10.6849	11.4588	11.3828	11.1293	11.4917	10.9119	11.1298	11.1226
sp|P53035|MIG2_YEAST	MIG2	Regulatory protein MIG2	1	12.041	13.8435	9.48908	12.7502	11.4385	11.7503	8.82009	10.5763	9.29092
sp|P43564|MIL1_YEAST	MIL1	Probable lipase MIL1	13	11.4353	10.5207	10.9759	11.1903	11.4031	11.4111	11.5437	10.6229	10.8969
sp|Q08176|MIM1_YEAST	MIM1	Mitochondrial import protein 1	1	12.6816	12.4381	12.4771	9.94535	11.4962	10.2392	9.74542	10.5216	10.4555
sp|Q3E798|MIM2_YEAST	MIM2	Mitochondrial import protein 2	1	11.6749	9.43716	12.8296	12.5085	12.7877	10.9629	10.866	11.0954	7.83777
sp|P15801|DPOG_YEAST	MIP1	DNA polymerase gamma	12	11.4022	10.6026	10.9023	12.3135	11.4529	11.1585	11.3029	10.61	10.2551
sp|P38760|MIP6_YEAST	MIP6	RNA-binding protein MIP6	1	11.4722	11.8246	9.54742	12.4233	9.98928	10.0602	12.3811	10.5615	11.7405
sp|P23641|MPCP_YEAST	MIR1	Mitochondrial phosphate carrier protein	45	11.7447	11.3231	11.2669	11.3164	11.2099	11.141	10.4866	10.7946	10.7168
sp|P09440|C1TM_YEAST	MIS1	C-1-tetrahydrofolate synthase, mitochondrial	99	10.9772	11.2391	11.0111	10.7695	11.1387	11.2727	10.9414	11.0374	11.613
sp|P40002|MIT1_YEAST	MIT1	Transcriptional regulator MIT1	4	10.6873	9.41423	11.0154	11.8627	11.2535	11.5965	11.745	11.3697	11.0556
sp|Q04341|MIX14_YEAST	MIX14	Mitochondrial intermembrane space cysteine motif-containing protein MIX14	6	12.2064	10.0984	11.8653	12.2336	12.0539	11.5593	11.8351	6.75319	11.3949
sp|Q03667|MIX17_YEAST	MIX17	Mitochondrial intermembrane space cysteine motif-containing protein MIX17	2	10.573	9.73903	13.4008	11.0429	12.6069	12.7039	12.7366	6.986	10.211
sp|P38162|MIX23_YEAST	MIX23	Mitochondrial intermembrane space cysteine motif-containing protein MIX23	3	11.2487	11.4974	10.6229	10.3913	10.8357	11.6056	12.0758	10.8466	10.8759
sp|P53379|MKC7_YEAST	MKC7	Aspartic proteinase MKC7	6	11.435	10.5155	11.1827	11.8182	11.429	11.9385	11.0199	10.0957	10.5655
sp|P32490|MKK1_YEAST	MKK1	MAP kinase kinase MKK1/SSP32	6	11.611	11.4344	11.6075	11.1172	10.5445	10.9889	11.0395	10.7209	10.9361
sp|P32491|MKK2_YEAST	MKK2	MAP kinase kinase MKK2/SSP33	5	11.8809	12.3619	10.3581	11.3954	11.3758	10.9072	11.1657	10.8262	9.72869
sp|P34072|MKS1_YEAST	MKS1	Negative regulator of RAS-cAMP pathway	10	10.7938	10.6702	11.2616	12.0902	11.4127	11.0576	11.0626	10.3778	11.2735
sp|P40850|MKT1_YEAST	MKT1	Post-transcriptional regulator MKT1	43	11.942	11.37	11.6983	11.2942	10.9244	10.8465	11.093	10.7496	10.082
sp|P53141|MLC1_YEAST	MLC1	Myosin light chain 1	45	11.3473	11.8858	10.8938	11.1552	10.8125	10.8009	11.2466	11.1302	10.7278
sp|Q06580|MLC2_YEAST	MLC2	Myosin light chain 2	2	11.3654	10.2601	11.8263	12.2654	12.1932	12.1311	11.8902	8.92777	9.14048
sp|P32047|MLF3_YEAST	MLF3	Protein MLF3	13	10.9651	9.59212	12.1376	12.1287	11.7064	12.0032	11.0459	9.8862	10.5348
sp|P38920|MLH1_YEAST	MLH1	DNA mismatch repair protein MLH1	23	11.4099	11.3657	11.559	11.4669	11.0849	11.0056	11.0112	11.0295	10.0673
sp|Q12083|MLH3_YEAST	MLH3	DNA mismatch repair protein MLH3	3	11.4747	12.3582	10.9619	11.9382	11.9174	9.97091	11.649	11.0454	8.68423
sp|Q02455|MLP1_YEAST	MLP1	Protein MLP1	94	10.8615	10.4875	11.4744	11.0014	10.8206	10.9427	11.7902	11.6283	10.9935
sp|P40457|MLP2_YEAST	MLP2	Protein MLP2	63	10.9768	10.7507	11.2468	11.0891	10.8797	10.8249	11.6611	11.8208	10.7501
sp|P30952|MLS1_YEAST	MLS1	Malate synthase 1	91	10.771	10.9768	10.951	10.9038	11.5515	11.622	10.6227	11.1192	11.4819
sp|P40185|MMF1_YEAST	MMF1	Protein MMF1, mitochondrial	101	10.0548	10.4099	11.1799	11.8329	11.7779	11.5788	11.4991	10.6139	11.0528
sp|P41800|MMM1_YEAST	MMM1	Maintenance of mitochondrial morphology protein 1	9	11.6526	11.461	11.2099	11.3485	10.7972	10.72	10.7964	10.4935	11.5208
sp|Q12372|MMP1_YEAST	MMP1	S-methylmethionine permease 1	3	11.4238	10.0886	11.9096	11.5377	11.474	11.7841	10.7691	11.3492	9.66374
sp|Q06324|MMR1_YEAST	MMR1	Mitochondrial MYO2 receptor-related protein 1	7	10.942	10.2803	11.0785	10.6683	11.12	10.9656	11.9618	11.777	11.2064
sp|Q06211|MMS1_YEAST	MMS1	E3 ubiquitin-protein ligase linker protein MMS1	15	10.9786	10.8638	10.9921	10.9356	11.2477	10.7627	11.5274	11.6927	10.9993
sp|P53152|MMS2_YEAST	MMS2	Ubiquitin-conjugating enzyme variant MMS2	14	10.8779	11.381	12.4034	11.1112	10.9779	10.6637	11.6092	10.7261	10.2496
sp|P38632|NSE2_YEAST	MMS21	E3 SUMO-protein ligase MMS21	3	11.0016	11.0676	11.3179	10.5607	10.6143	11.9526	11.5557	11.3408	10.5888
sp|P38257|MMS4_YEAST	MMS4	Crossover junction endonuclease MMS4	1	12.1004	11.396	11.4745	11.225	11.6021	11.1021	9.39594	9.84727	11.8566
sp|Q03218|MMT1_YEAST	MMT1	Mitochondrial metal transporter 1	12	11.3648	10.7439	11.4326	11.419	11.1517	10.936	11.5644	11.2387	10.1488
sp|Q08970|MMT2_YEAST	MMT2	Mitochondrial metal transporter 2	8	11.8248	11.4538	11.4755	11.34	11.9959	11.2859	10.8918	10.3559	9.37638
sp|P24720|MNE1_YEAST	MNE1	Protein MNE1	2	12.9144	11.9098	11.7807	10.2314	10.2963	10.7088	9.76588	11.0997	11.293
sp|P38888|MNL1_YEAST	MNL1	ER degradation-enhancing alpha-mannosidase-like protein 1	5	10.6612	10.6632	11.5588	10.725	11.1998	11.3061	11.7899	11.5747	10.5214
sp|Q12205|MNL2_YEAST	MNL2	Putative endoplasmic reticulum mannosidase MNL2	14	11.4241	11.0886	11.3797	11.2501	11.0699	11.1052	10.8289	10.8964	10.9571
sp|P39106|MNN1_YEAST	MNN1	Alpha-1,3-mannosyltransferase MNN1	41	11.4962	10.7568	11.3281	11.1345	11.2243	10.9301	10.9435	11.3556	10.8308
sp|P50108|MNN10_YEAST	MNN10	Probable alpha-1,6-mannosyltransferase MNN10	21	11.6768	10.7845	11.0877	11.4705	11.6048	10.7917	10.8956	11.2588	10.4296
sp|P46985|MNN11_YEAST	MNN11	Probable alpha-1,6-mannosyltransferase MNN11	27	11.9259	11.5651	11.3035	11.0171	11.3516	11.0574	10.7822	10.9398	10.0573
sp|P38069|MNN2_YEAST	MNN2	Alpha-1,2-mannosyltransferase MNN2	57	10.7466	10.9729	10.8814	10.9194	10.8968	11.192	10.745	11.7687	11.8771
sp|P36044|MNN4_YEAST	MNN4	Protein MNN4	10	11.4938	11.6129	11.9047	11.1015	11.2159	10.4195	10.9232	10.5749	10.7537
sp|P46982|MNN5_YEAST	MNN5	Alpha-1,2-mannosyltransferase MNN5	49	11.1269	10.5595	11.109	11.6802	11.3998	10.9888	11.1006	11.1832	10.8519
sp|P39107|MNN9_YEAST	MNN9	Mannan polymerase complexes subunit MNN9	22	10.8786	11.9382	10.7827	10.4779	11.1898	11.1036	10.9333	10.9055	11.7904
sp|P53163|MNP1_YEAST	MNP1	54S ribosomal protein L12, mitochondrial	19	11.0398	10.643	10.6902	11.2326	11.3185	11.0312	11.5203	10.5978	11.9265
sp|P35724|MNR2_YEAST	MNR2	Manganese resistance protein MNR2	14	11.3158	10.524	10.9507	11.1973	11.5785	11.3954	11.0923	10.9721	10.974
sp|P32906|MNS1_YEAST	MNS1	Endoplasmic reticulum mannosyl-oligosaccharide 1,2-alpha-mannosidase	23	11.1128	10.6945	11.0786	11.396	11.0089	11.3044	10.9209	11.2751	11.2086
sp|P53059|MNT2_YEAST	MNT2	Alpha-1,3-mannosyltransferase MNT2	5	11.7419	11.2794	11.1087	11.8393	10.9304	11.8658	11.1963	10.4801	9.55811
sp|P40549|MNT3_YEAST	MNT3	Alpha-1,3-mannosyltransferase MNT3	16	11.1088	11.2671	11.7376	10.8859	10.8698	11.1075	11.4532	11.1556	10.4146
sp|P53745|MNT4_YEAST	MNT4	Probable alpha-1,3-mannosyltransferase MNT4	1	6.30736	1.41556	6.09805	18.0328	17.6891	19.528	11.9893	12.5579	6.38197
sp|P40484|MOB1_YEAST	MOB1	DBF2 kinase activator protein MOB1	11	12.1562	11.7906	11.6144	10.6263	11.1671	10.9905	9.92594	10.99	10.739
sp|P43563|MOB2_YEAST	MOB2	CBK1 kinase activator protein MOB2	4	10.9244	12.2774	10.9686	10.7157	10.9738	11.6676	9.96248	11.6928	10.8173
sp|P07884|MOD5_YEAST	MOD5	tRNA dimethylallyltransferase	16	11.6018	10.6621	11.2371	11.1165	11.4374	11.384	11.103	10.9931	10.4649
sp|P47123|MOG1_YEAST	MOG1	Nuclear import protein MOG1	9	10.5716	9.99874	11.5178	11.6221	11.1633	11.6547	11.1486	11.2469	11.0762
sp|P53129|MON1_YEAST	MON1	Vacuolar fusion protein MON1	6	11.0566	10.7727	11.2733	11.3926	10.5172	11.127	11.2794	11.0052	11.576
sp|P48563|MON2_YEAST	MON2	Protein MON2	59	11.7045	11.2229	11.3156	11.2198	11.1155	10.8383	11.5176	10.8118	10.254
sp|P32333|MOT1_YEAST	MOT1	TATA-binding protein-associated factor MOT1	85	11.3234	11.243	11.3401	11.0988	11.1113	10.8814	11.0343	11.2462	10.7215
sp|P34909|NOT4_YEAST	MOT2	General negative regulator of transcription subunit 4	23	10.8857	9.84557	10.7187	11.5417	11.6097	11.2012	11.4895	10.7553	11.9526
sp|P54785|MOT3_YEAST	MOT3	Transcriptional activator/repressor MOT3	1	10.3094	10.2309	11.8307	11.7192	11.5896	10.7093	10.9847	11.0784	11.5478
sp|P53583|MPA43_YEAST	MPA43	Protein MPA43	9	11.2394	11.4265	11.0471	11.9819	11.1754	10.8522	10.7519	10.885	10.6405
sp|P53157|MPC1_YEAST	MPC1	Mitochondrial pyruvate carrier 1	2	12.3126	11.2274	11.2489	11.9575	11.4789	10.5347	10.7099	11.0684	9.46165
sp|P38857|MPC2_YEAST	MPC2	Mitochondrial pyruvate carrier 2	4	8.89364	7.84867	8.47086	12.0965	12.107	11.7228	10.2929	12.8901	15.6775
sp|Q12404|MPD1_YEAST	MPD1	Protein disulfide-isomerase MPD1	15	11.1177	11.4934	11.3196	10.8735	11.344	11.0371	10.703	10.9673	11.1445
sp|Q99316|MPD2_YEAST	MPD2	Protein disulfide isomerase MPD2	23	12.0014	11.9239	11.4286	10.3367	10.6616	11.0108	10.6246	11.2206	10.7916
sp|P35728|MPE1_YEAST	MPE1	Protein MPE1	9	11.1962	10.1598	11.3422	12.0846	11.0632	11.2447	11.285	10.8613	10.7629
sp|P40562|MPH1_YEAST	MPH1	ATP-dependent DNA helicase MPH1	13	11.6119	11.399	11.6747	11.1883	11.3135	11.2056	11.0155	10.7244	9.86701
sp|P40364|MPM1_YEAST	MPM1	Mitochondrial peculiar membrane protein 1	12	11.0279	10.8492	11.6821	11.4552	11.3685	11.4701	10.6359	10.1793	11.3319
sp|P25338|MPO1_YEAST	MPO1	2-hydroxy-palmitic acid dioxygenase MPO1	3	12.466	11.3043	11.7182	10.7449	11.2952	11.3057	10.496	10.8372	9.83251
sp|P47083|MPP10_YEAST	MPP10	U3 small nucleolar RNA-associated protein MPP10	32	10.8884	10.029	11.1891	11.0223	10.9876	11.8713	11.6831	11.1701	11.1592
sp|P53725|MPP6_YEAST	MPP6	M-phase phosphoprotein 6 homolog	8	10.9568	10.0003	11.0718	12.3874	12.5018	12.0433	11.5698	9.02094	10.448
sp|P54199|MPS1_YEAST	MPS1	Serine/threonine-protein kinase MPS1	1	14.9963	10.2011	14.2986	8.60473	11.4497	10.9883	11.6146	7.54997	10.2967
sp|P53159|MPS2_YEAST	MPS2	Monopolar spindle protein 2	5	11.7457	10.6935	12.1785	11.3414	12.237	11.3276	11.4221	10.5738	8.48046
sp|P47069|MPS3_YEAST	MPS3	Spindle pole body assembly component MPS3	8	11.1606	10.9728	11.1007	11.1897	11.1342	10.7937	11.2738	11.4317	10.9429
sp|P39016|MPT5_YEAST	MPT5	Suppressor protein MPT5	3	10.9553	11.0443	11.3459	11.2042	10.7224	11.3531	11.661	11.0891	10.6247
sp|P25588|MRC1_YEAST	MRC1	Mediator of replication checkpoint protein 1	20	11.3761	10.3446	11.1291	11.4555	11.6387	11.6334	11.2125	10.518	10.6919
sp|Q06106|MRD1_YEAST	MRD1	Multiple RNA-binding domain-containing protein 1	72	10.7736	10.1694	10.6878	11.2617	11.4121	11.4127	11.8286	11.1739	11.2803
sp|P32829|MRE11_YEAST	MRE11	Double-strand break repair protein MRE11	6	11.0989	11.8482	12.1051	10.8607	11.5957	11.5637	10.6948	10.5778	9.65523
sp|P30775|RF1M_YEAST	MRF1	Peptide chain release factor 1, mitochondrial	2	10.4359	12.0097	11.5816	11.2001	11.4037	10.968	10.2095	11.3964	10.7951
sp|Q12117|MRH1_YEAST	MRH1	Protein MRH1	45	11.0105	10.3853	10.4089	10.473	10.7113	11.9621	10.637	11.7432	12.6687
sp|P53166|MRH4_YEAST	MRH4	ATP-dependent RNA helicase MRH4, mitochondrial	17	11.6954	11.8627	11.3217	10.499	10.7906	10.5291	10.9441	11.577	10.7803
sp|Q06489|MTNA_YEAST	MRI1	Methylthioribose-1-phosphate isomerase	37	11.3032	11.1862	11.0975	11.3631	11.3032	10.9062	10.9566	10.9116	10.9723
sp|Q06815|MRL1_YEAST	MRL1	Mannose 6-phosphate receptor-like protein 1	2	13.8689	8.5673	13.2981	13.9068	11.8967	11.3164	11.458	9.19668	6.49125
sp|P25270|MRM1_YEAST	MRM1	rRNA methyltransferase 1, mitochondrial	11	12.1354	11.8682	11.8609	11.0067	10.6711	10.7162	10.8131	10.6977	10.2308
sp|P53123|MRM2_YEAST	MRM2	rRNA methyltransferase 2, mitochondrial	3	9.91779	11.0958	12.5763	11.5323	12.9006	10.9634	9.44081	10.2828	11.2903
sp|Q08925|MRN1_YEAST	MRN1	RNA-binding protein MRN1	36	11.591	10.9009	11.3842	10.9893	11.1638	11.0735	11.5596	10.8963	10.4415
[truncated: 2,634 more rows]

## Sheet: List of the Peptides
Table S1B: Peptides quantified in the experiment. Columns include: Uniprot protein ID, gene symbol, protein description, protein group ID, redundancy, whether peptide is a unique or razor peptide, peptide sequence, and TMT signal-to-noise for all channels.
							126_sn	127n_sn	127c_sn	128n_sn	128c_sn	129n_sn	129c_sn	130n_sn	130c_sn
ProteinId	GeneSymbol	Description	GroupId	Redundancy	Unique/Razor	PeptideSequence	centrifugation 400 rep1	centrifugation 400 rep2	centrifugation 400 rep3	centrifugation 4000 rep1	centrifugation 4000 rep2	centrifugation 4000 rep3	filtration rep1	filtration rep2	filtration rep3
sp|A6NMY6|AXA2L_HUMAN_contaminant	ANXA2P2	Putative annexin A2-like protein	1249	0	U	R.TNQELQEINR.V	29.0434	49.4417	24.6544	16.4006	23.7682	19.5452	22.3298	22.0802	20.1858
sp|A6NMY6|AXA2L_HUMAN_contaminant	ANXA2P2	Putative annexin A2-like protein	1249	0	U	K.WISIMTER.S	51.0791	111.641	54.8153	50.0984	66.9851	51.001	64.318	52.0293	48.2705
sp|A6NMY6|AXA2L_HUMAN_contaminant	ANXA2P2	Putative annexin A2-like protein	1249	0	U	K.SLYYYIQQDTK.G	45.7962	122.73	43.3673	36.9572	53.0368	41.5917	44.5822	36.6219	44.364
sp|A6NMY6|AXA2L_HUMAN_contaminant	ANXA2P2	Putative annexin A2-like protein	1249	0	U	K.SLYYYIQQDTK.G	74.2572	241.111	66.8952	54.3485	86.8072	56.9515	92.4678	73.5973	65.3734
sp|A6NMY6|AXA2L_HUMAN_contaminant	ANXA2P2	Putative annexin A2-like protein	1249	0	U	K.TPAQYDASELK.A	38.2106	115.13	28.184	20.7492	34.9428	28.9889	36.5245	47.178	34.3227
sp|A6NMY6|AXA2L_HUMAN_contaminant	ANXA2P2	Putative annexin A2-like protein	1249	0	U	K.ELASALK.S	144.459	457.584	104.072	54.9885	148.85	77.2203	124.055	145.553	105.138
sp|A6NMY6|AXA2L_HUMAN_contaminant	ANXA2P2	Putative annexin A2-like protein	1249	0	U	K.ALLYLCGGDD.-	27.2738	29.5517	24.7225	17.2702	25.7715	21.3944	22.7607	28.8939	26.3201
sp|A6NMY6|AXA2L_HUMAN_contaminant	ANXA2P2	Putative annexin A2-like protein	1249	0	U	K.DIISDTSGDFR.K	80.0269	221.317	48.0383	29.0538	93.0148	41.9071	59.7397	42.0661	41.1651
sp|A6NMY6|AXA2L_HUMAN_contaminant	ANXA2P2	Putative annexin A2-like protein	1249	0	U	K.SYSPYDMLESIR.K	54.3235	157.664	32.4731	35.0489	60.0413	31.4144	44.8659	35.2601	34.1231
sp|A6NMY6|AXA2L_HUMAN_contaminant	ANXA2P2	Putative annexin A2-like protein	1249	0	U	K.GLGTDEDSLIEIICSR.T	17.6704	22.1885	20.5049	28.009	26.5943	29.2352	24.9781	20.6662	20.1823
sp|O13297|CET1_YEAST	CET1	mRNA-capping enzyme subunit beta	1295	0	U	R.NLLSNGSPPMNDGSDANAK.L	28.5143	24.4045	32.1718	22.6966	26.4745	32.3125	23.4857	23.6192	33.4943
sp|O13297|CET1_YEAST	CET1	mRNA-capping enzyme subunit beta	1295	0	U	K.RDLEVLNEISASSK.P	163.726	133.436	175.427	182.913	165.97	196.918	209.498	166.615	154.175
sp|O13297|CET1_YEAST	CET1	mRNA-capping enzyme subunit beta	1295	0	U	K.RDLEVLNEISASSK.P	87.6082	85.3953	91.4083	100.065	96.8465	105.448	101.393	86.5242	76.2226
sp|O13297|CET1_YEAST	CET1	mRNA-capping enzyme subunit beta	1295	0	U	K.EEEANAAVDNIFEEK.A	51.3309	52.6478	49.6313	55.7897	49.3449	54.8339	49.8505	51.8692	47.7563
sp|O13297|CET1_YEAST	CET1	mRNA-capping enzyme subunit beta	1295	0	U	K.EEEANAAVDNIFEEK.A	43.5877	49.7861	55.6127	50.4469	46.6089	45.7764	48.3594	45.0382	45.8212
sp|O13297|CET1_YEAST	CET1	mRNA-capping enzyme subunit beta	1295	0	U	R.ALSLDDLVNHDENEK.V	41.2836	43.3657	38.8111	41.2014	44.5801	38.3788	36.1429	35.7485	37.0597
sp|O13297|CET1_YEAST	CET1	mRNA-capping enzyme subunit beta	1295	0	U	K.ALQSINVK.D	123.81	147.715	129.178	138.435	138.232	132.982	163.018	143.378	139.042
sp|O13297|CET1_YEAST	CET1	mRNA-capping enzyme subunit beta	1295	0	U	R.GISEVTENTGK.F	100.711	121.592	129.842	114.423	109.445	110.51	113.763	119.73	108.44
sp|O13297|CET1_YEAST	CET1	mRNA-capping enzyme subunit beta	1295	0	U	K.IAGNAVGSVVK.K	49.7198	68.3475	45.2929	55.6255	54.6548	55.507	57.6907	43.5555	52.1901
sp|O13297|CET1_YEAST	CET1	mRNA-capping enzyme subunit beta	1295	0	U	K.IAGNAVGSVVK.K	54.3075	61.6722	63.7576	57.1415	62.632	65.5455	73.0914	44.1235	54.0316
sp|O13297|CET1_YEAST	CET1	mRNA-capping enzyme subunit beta	1295	0	U	K.IAGNAVGSVVK.K	49.8793	43.6547	55.299	52.7602	53.8972	49.3087	56.2532	45.3679	47.4453
sp|O13297|CET1_YEAST	CET1	mRNA-capping enzyme subunit beta	1295	0	U	K.LSSLSYEIFEGSK.K	65.8895	62.7158	66.9709	73.2263	66.6908	77.0817	61.4532	68.8478	68.0844
sp|O13297|CET1_YEAST	CET1	mRNA-capping enzyme subunit beta	1295	0	U	K.VENHNQNSK.S	14.4024	16.4044	18.9709	12.5183	16.9049	17.9966	12.7148	8.52702	17.3483
sp|O13297|CET1_YEAST	CET1	mRNA-capping enzyme subunit beta	1295	0	U	R.PFAENLESDINQTETGQAAPIDNYK.E	35.4399	28.2795	35.51	34.9258	36.3091	31.7315	31.3049	23.681	31.146
sp|O13297|CET1_YEAST	CET1	mRNA-capping enzyme subunit beta	1295	0	U	R.SFIELEMK.F	147.542	132.177	127.606	130.699	126.777	109.561	133.942	130.445	129.304
sp|O13297|CET1_YEAST	CET1	mRNA-capping enzyme subunit beta	1295	0	U	K.ISLNLELPVPDNDPPEK.Y	87.7984	105.552	94.0613	83.738	95.3569	90.5057	85.7584	89.1668	88.3438
sp|O13297|CET1_YEAST	CET1	mRNA-capping enzyme subunit beta	1295	0	U	R.TFLNNGTIIR.R	52.2367	69.4155	55.8757	51.1464	56.1631	64.1295	55.3201	68.6959	60.7351
sp|O13297|CET1_YEAST	CET1	mRNA-capping enzyme subunit beta	1295	0	U	R.TFLNNGTIIR.R	79.8382	92.2562	87.2127	85.2487	89.6962	82.5741	103.366	95.0182	96.6396
sp|O13297|CET1_YEAST	CET1	mRNA-capping enzyme subunit beta	1295	0	U	K.QGNEGNIASNYITQVPLQK.Q	69.6003	74.8785	81.3606	90.082	94.285	77.2803	84.0345	69.0868	88.171
sp|O13297|CET1_YEAST	CET1	mRNA-capping enzyme subunit beta	1295	0	U	K.QGNEGNIASNYITQVPLQK.Q	75.17	59.52	75.9441	84.1827	77.4669	88.0783	80.5816	60.2807	70.3023
sp|O13297|CET1_YEAST	CET1	mRNA-capping enzyme subunit beta	1295	0	U	K.FSIIESQTR.D	68.2065	66.7255	69.5054	65.3601	64.4395	57.588	59.0643	64.0504	60.0878
sp|O13297|CET1_YEAST	CET1	mRNA-capping enzyme subunit beta	1295	0	U	K.FSIIESQTR.D	84.1949	86.71	77.0546	69.2581	77.1764	73.0486	71.8004	76.5825	72.5915
sp|O13297|CET1_YEAST	CET1	mRNA-capping enzyme subunit beta	1295	0	U	R.NLLSNGSPPMNDGSDANAK.L	16.5757	11.4172	13.5963	15.5663	16.254	11.7104	15.2485	10.9735	16.4363
sp|O13297|CET1_YEAST	CET1	mRNA-capping enzyme subunit beta	1295	0	U	R.NLLSNGSPPMNDGSDANAK.L	15.719	13.9517	20.0387	23.717	15.7458	21.8211	15.6688	13.8882	16.5521
sp|O13297|CET1_YEAST	CET1	mRNA-capping enzyme subunit beta	1295	0	U	R.DLEVLNEISASSK.P	57.7395	51.6095	69.1575	59.4714	60.4721	59.5192	63.9658	64.6908	62.5268
sp|O13297|CET1_YEAST	CET1	mRNA-capping enzyme subunit beta	1295	0	U	K.EEEANAAVDNIFEEK.A	56.8958	41.8143	51.5573	47.492	52.7023	49.4222	53.7037	38.7535	35.7593
sp|O13297|CET1_YEAST	CET1	mRNA-capping enzyme subunit beta	1295	0	U	R.ALSLDDLVNHDENEK.V	75.3897	57.9015	67.5733	66.5309	69.6075	62.0435	58.671	53.4433	52.7724
sp|O13297|CET1_YEAST	CET1	mRNA-capping enzyme subunit beta	1295	0	U	R.ALSLDDLVNHDENEK.V	40.3876	44.0537	58.2322	50.4475	48.277	42.1187	48.5638	38.9516	39.8436
sp|O13297|CET1_YEAST	CET1	mRNA-capping enzyme subunit beta	1295	0	U	R.GISEVTENTGK.F	24.9259	15.8841	17.0987	14.9288	20.1152	20.5743	17.6762	20.7018	17.32
sp|O13297|CET1_YEAST	CET1	mRNA-capping enzyme subunit beta	1295	0	U	K.IAGNAVGSVVK.K	33.6522	30.6692	32.5512	31.7996	35.7555	32.8256	31.1507	26.5301	35.3736
sp|O13297|CET1_YEAST	CET1	mRNA-capping enzyme subunit beta	1295	0	U	K.LSSLSYEIFEGSK.K	46.6051	47.3167	55.4854	52.1256	47.9931	41.7271	57.3121	46.3455	56.644
sp|O13297|CET1_YEAST	CET1	mRNA-capping enzyme subunit beta	1295	0	U	K.KEEEANAAVDNIFEEK.A	40.2089	35.9181	42.8568	55.9904	48.4496	50.7842	52.4294	38.4591	47.001
sp|O13297|CET1_YEAST	CET1	mRNA-capping enzyme subunit beta	1295	0	U	K.VENHNQNSK.S	29.441	21.0601	26.3573	18.4847	26.2784	23.1649	22.4614	28.9727	24.5626
sp|O13297|CET1_YEAST	CET1	mRNA-capping enzyme subunit beta	1295	0	U	R.HVAQLLLYSPK.D	48.6387	69.5563	48.3704	69.7108	67.0137	85.8127	63.3375	59.9771	109.464
sp|O13297|CET1_YEAST	CET1	mRNA-capping enzyme subunit beta	1295	0	U	R.HVAQLLLYSPK.D	68.9896	82.9239	87.4198	90.5172	91.6358	93.8687	87.8375	90.4474	102.504
sp|O13297|CET1_YEAST	CET1	mRNA-capping enzyme subunit beta	1295	0	U	R.TFLNNGTIIR.R	125.71	146.635	148.033	142.221	147.638	138.191	147.38	127.091	126.647
sp|O13329|FOB1_YEAST	FOB1	DNA replication fork-blocking protein FOB1	3080	0	U	K.ECLADWGK.C	116.735	91.2017	95.4807	97.9727	101.595	98.3134	89.4613	96.5183	95.5084
sp|O13329|FOB1_YEAST	FOB1	DNA replication fork-blocking protein FOB1	3080	0	U	K.ECLADWGK.C	102.001	98.5877	103.992	105.549	105.857	104.049	99.3949	121.172	90.5309
sp|O13329|FOB1_YEAST	FOB1	DNA replication fork-blocking protein FOB1	3080	0	U	K.QFDLTEK.N	76.9431	68.26	72.2878	81.537	77.2356	79.6023	78.0502	81.3618	80.8446
sp|O13329|FOB1_YEAST	FOB1	DNA replication fork-blocking protein FOB1	3080	0	U	R.QYYVDDEGNVR.D	58.1624	56.9176	59.409	53.8655	51.3026	39.4849	44.7729	50.355	45.2335
sp|O13329|FOB1_YEAST	FOB1	DNA replication fork-blocking protein FOB1	3080	0	U	K.YDGVVAENK.L	41.4202	39.0963	33.1628	44.4044	38.3539	36.2284	37.9045	40.1634	32.9193
sp|O13329|FOB1_YEAST	FOB1	DNA replication fork-blocking protein FOB1	3080	0	U	R.IESTGVAAPMQGTEEPEK.G	45.6058	33.9327	44.8638	52.1521	32.9807	47.2546	39.7856	41.5563	30.3944
sp|O13329|FOB1_YEAST	FOB1	DNA replication fork-blocking protein FOB1	3080	0	U	R.KPVQVLLSEVPGHNAK.F	74.5341	71.5417	69.9579	55.7659	59.9665	61.7576	65.4478	72.4602	77.303
sp|O13329|FOB1_YEAST	FOB1	DNA replication fork-blocking protein FOB1	3080	0	U	K.RKPVQVLLSEVPGHNAK.F	44.3272	48.7327	49.2647	42.3493	44.9949	53.409	46.2378	55.6177	46.8698
sp|O13329|FOB1_YEAST	FOB1	DNA replication fork-blocking protein FOB1	3080	0	U	K.RKPVQVLLSEVPGHNAK.F	71.8546	85.2378	72.9936	54.2803	87.8495	73.5238	65.8917	77.9909	99.4
sp|O13329|FOB1_YEAST	FOB1	DNA replication fork-blocking protein FOB1	3080	0	U	R.VPIFVTSSTLDK.D	45.925	43.5474	43.9078	35.4773	38.8911	29.6102	42.6311	39.9439	37.8616
sp|O13329|FOB1_YEAST	FOB1	DNA replication fork-blocking protein FOB1	3080	0	U	R.ETPIFLESLTR.Q	152.976	141.802	143.331	131.293	141.729	149.829	126.566	134.299	138.536
sp|O13329|FOB1_YEAST	FOB1	DNA replication fork-blocking protein FOB1	3080	0	U	R.VPIFVTSSTLDK.D	45.1623	34.805	41.8397	39.5021	39.3165	48.3696	34.2976	39.4848	31.555
sp|O13516|RS9A_YEAST	RPS9A	40S ribosomal protein S9-A	484	1	R	K.HIDFAPTSPFGGAR.P	37.6739	39.9958	29.9458	33.8804	29.1995	37.0492	31.5351	37.4982	33.7161
sp|O13516|RS9A_YEAST	RPS9A	40S ribosomal protein S9-A	484	1	R	K.QIVNIPSFMVR.L	66.0476	70.4635	53.5199	51.2154	54.2023	49.2581	56.3389	57.3003	56.4076
sp|O13516|RS9A_YEAST	RPS9A	40S ribosomal protein S9-A	484	1	R	K.RPYESSR.L	63.2709	60.4431	57.6844	70.0175	62.7942	58.0213	55.2561	58.8236	53.4707
sp|O13516|RS9A_YEAST	RPS9A	40S ribosomal protein S9-A	484	1	R	R.VGVLSEDK.K	54.6093	37.4948	47.7049	51.5529	49.2853	46.6568	47.4769	44.964	39.6219
sp|O13516|RS9A_YEAST	RPS9A	40S ribosomal protein S9-A	484	1	R	K.HIDFAPTSPFGGAR.P	14.5433	13.9367	15.5437	11.8722	8.5028	12.9983	15.4821	15.0296	14.7397
sp|O13516|RS9A_YEAST	RPS9A	40S ribosomal protein S9-A	484	1	R	K.QIVNIPSFMVR.L	29.3436	31.1353	28.449	29.3284	28.2112	29.8769	31.864	25.5308	28.7808
sp|O13516|RS9A_YEAST	RPS9A	40S ribosomal protein S9-A	484	1	R	K.RPYESSR.L	45.5041	36.2348	38.5922	36.2388	36.7841	37.1885	29.4128	31.2167	36.8872
sp|O13516|RS9A_YEAST	RPS9A	40S ribosomal protein S9-A	484	1	R	R.VGVLSEDK.K	63.6504	49.979	62.7811	70.7022	65.4355	56.8135	53.7734	54.6639	44.391
sp|O13516|RS9A_YEAST	RPS9A	40S ribosomal protein S9-A	484	1	R	K.HIDFAPTSPFGGAR.P	34.4825	44.0457	33.0282	22.2026	30.7564	33.2649	29.3629	29.356	48.2526
sp|O13516|RS9A_YEAST	RPS9A	40S ribosomal protein S9-A	484	1	R	K.LDYVLALK.V	14.5824	13.7542	12.9719	12.7518	9.59403	17.3418	15.2074	11.5443	8.12522
sp|O13516|RS9A_YEAST	RPS9A	40S ribosomal protein S9-A	484	1	R	K.QIVNIPSFM*VR.L	20.8923	38.9548	24.0862	23.6718	30.792	41.8817	25.446	28.582	25.0614
sp|O13516|RS9A_YEAST	RPS9A	40S ribosomal protein S9-A	484	1	R	K.QIVNIPSFM*VR.L	53.0331	53.6669	55.4481	62.3305	64.7846	56.8428	65.4256	50.5011	47.5424
sp|O13516|RS9A_YEAST	RPS9A	40S ribosomal protein S9-A	484	1	R	K.QIVNIPSFM*VR.L	76.8088	78.8038	77.9998	87.7686	73.5802	71.2249	79.9137	83.1977	70.2604
sp|O13516|RS9A_YEAST	RPS9A	40S ribosomal protein S9-A	484	1	R	K.QIVNIPSFM*VR.L	30.6455	18.3823	20.8996	23.1474	30.1785	20.1566	26.8997	23.7521	19.9347
sp|O13516|RS9A_YEAST	RPS9A	40S ribosomal protein S9-A	484	1	R	K.QIVNIPSFM*VR.L	28.5158	25.7443	23.8361	23.1585	25.7156	27.2015	25.1598	28.2555	19.2703
sp|O13516|RS9A_YEAST	RPS9A	40S ribosomal protein S9-A	484	1	R	K.QIVNIPSFM*VR.L	55.8375	51.6908	49.3218	29.0376	48.4633	38.3153	46.2902	54.8473	52.6641
sp|O13516|RS9A_YEAST	RPS9A	40S ribosomal protein S9-A	484	1	R	K.QIVNIPSFM*VR.L	24.783	28.8842	26.1896	24.4147	22.1118	19.8719	22.4846	25.677	20.8286
sp|O13516|RS9A_YEAST	RPS9A	40S ribosomal protein S9-A	484	1	R	K.QIVNIPSFM*VR.L	27.522	24.5795	25.7726	23.163	26.6167	24.6223	24.2102	26.2305	20.6949
sp|O13516|RS9A_YEAST	RPS9A	40S ribosomal protein S9-A	484	1	R	K.QIVNIPSFMVR.L	77.6936	70.9658	66.4466	57.8371	72.3473	61.7579	50.0041	55.5409	50.1085
sp|O13516|RS9A_YEAST	RPS9A	40S ribosomal protein S9-A	484	1	R	K.QIVNIPSFM*VR.L	31.6695	24.6669	28.3578	30.0696	29.1117	26.5224	24.688	26.6471	21.2417
sp|O13516|RS9A_YEAST	RPS9A	40S ribosomal protein S9-A	484	1	R	K.QIVNIPSFMVR.L	68.0925	53.3214	40.4809	52.4075	51.1711	60.8995	56.9335	43.681	45.6046
sp|O13516|RS9A_YEAST	RPS9A	40S ribosomal protein S9-A	484	1	R	K.HIDFAPTSPFGGAR.P	27.6283	23.4508	22.2434	23.7205	27.9763	21.5482	25.5883	28.839	19.0696
sp|O13516|RS9A_YEAST	RPS9A	40S ribosomal protein S9-A	484	1	R	K.LAGEFGLK.N	199.789	192.723	197.415	210.33	194.2	201.174	187.802	192.37	178.228
sp|O13516|RS9A_YEAST	RPS9A	40S ribosomal protein S9-A	484	1	R	K.QIVNIPSFM*VR.L	25.6397	27.4532	28.9843	32.3837	29.5053	22.2632	26.5437	26.7279	20.6611
sp|O13516|RS9A_YEAST	RPS9A	40S ribosomal protein S9-A	484	1	R	K.QIVNIPSFMVR.L	77.0514	75.66	75.4159	68.283	64.0473	77.6582	70.706	78.4754	76.0262
sp|O13516|RS9A_YEAST	RPS9A	40S ribosomal protein S9-A	484	1	R	K.HIDFAPTSPFGGAR.P	25.6238	29.7456	36.296	26.7461	26.2007	25.3728	21.6447	26.1322	21.8141
sp|O13516|RS9A_YEAST	RPS9A	40S ribosomal protein S9-A	484	1	R	K.LAGEFGLK.N	246.975	236.454	231.774	265.528	258.857	251.108	243.094	274.079	223.106
sp|O13516|RS9A_YEAST	RPS9A	40S ribosomal protein S9-A	484	1	R	K.LAGEFGLK.N	213.714	199.588	201.931	222.31	194.691	195.609	205.054	202.885	169.98
sp|O13516|RS9A_YEAST	RPS9A	40S ribosomal protein S9-A	484	1	R	R.LQTQVYK.L	77.1803	63.4384	68.4999	76.6171	72.259	68.2887	64.2278	64.5168	58.5331
sp|O13516|RS9A_YEAST	RPS9A	40S ribosomal protein S9-A	484	1	R	K.QIVNIPSFM*VR.L	67.5978	79.7579	69.3174	70.4009	68.6557	68.6393	75.3176	73.9113	75.3538
sp|O13516|RS9A_YEAST	RPS9A	40S ribosomal protein S9-A	484	1	R	K.QIVNIPSFMVR.L	52.0313	45.0504	50.2416	48.0659	48.1862	43.8578	47.8152	45.5304	48.4943
sp|O13516|RS9A_YEAST	RPS9A	40S ribosomal protein S9-A	484	1	R	K.QIVNIPSFMVR.L	47.8135	46.8443	57.0566	46.506	55.1458	46.9078	50.874	57.7516	52.5358
sp|O13516|RS9A_YEAST	RPS9A	40S ribosomal protein S9-A	484	1	R	K.QIVNIPSFMVR.L	23.7644	19.3241	26.8292	22.005	16.1436	24.5277	23.351	26.4769	18.2712
sp|O13516|RS9A_YEAST	RPS9A	40S ribosomal protein S9-A	484	1	R	R.VGVLSEDKK.K	164.863	189.165	161.899	168.424	170.326	173.054	156.027	147.784	177.982
sp|O13516|RS9A_YEAST	RPS9A	40S ribosomal protein S9-A	484	1	R	R.VGVLSEDKK.K	170.099	199.934	185.853	191.107	194.454	196.46	167.242	167.638	181.181
sp|O13516|RS9A_YEAST	RPS9A	40S ribosomal protein S9-A	484	1	R	R.VGVLSEDKK.K	219.851	236.843	217.628	233.544	230.841	214.52	208.02	201.073	197.98
sp|O13516|RS9A_YEAST	RPS9A	40S ribosomal protein S9-A	484	1	R	R.HIAVGKQIVNIPSFMVR.L	69.158	77.8935	70.1479	52.9661	60.1716	65.6431	55.5125	54.0802	49.4958
sp|O13516|RS9A_YEAST	RPS9A	40S ribosomal protein S9-A	484	1	R	K.KLDYVLALK.V	180.502	175.828	186.389	183.749	180.676	173.36	183.192	200.595	161.27
sp|O13516|RS9A_YEAST	RPS9A	40S ribosomal protein S9-A	484	1	R	R.LFEGNALIR.R	101.799	103.128	106.902	92.7683	113.081	100.237	88.2922	107.277	98.9624
sp|O13516|RS9A_YEAST	RPS9A	40S ribosomal protein S9-A	484	1	R	R.LFEGNALIRR.L	93.8049	124.959	104.124	105.087	121.033	189.755	114.652	163.197	166.441
sp|O13516|RS9A_YEAST	RPS9A	40S ribosomal protein S9-A	484	1	R	R.LQTQVYK.L	154.602	126.028	182.554	180.059	137.96	156.432	151.305	138.389	107.797
sp|O13516|RS9A_YEAST	RPS9A	40S ribosomal protein S9-A	484	1	R	K.QIVNIPSFM*VR.L	42.7606	30.0372	30.8057	29.2698	34.29	32.5734	42.4823	34.417	28.7033
sp|O13516|RS9A_YEAST	RPS9A	40S ribosomal protein S9-A	484	1	R	K.KLDYVLALK.V	59.0476	42.0932	53.7608	55.2148	55.4748	54.8927	47.4303	57.1487	48.85
sp|O13516|RS9A_YEAST	RPS9A	40S ribosomal protein S9-A	484	1	R	K.KLDYVLALK.V	14.1951	18.5946	18.9883	22.9538	15.248	15.5639	14.8524	17.5742	15.9683
sp|O13516|RS9A_YEAST	RPS9A	40S ribosomal protein S9-A	484	1	R	R.LFEGNALIR.R	91.4031	90.2707	73.3759	74.7899	78.8594	74.9309	66.7792	83.8539	84.6718
sp|O13516|RS9A_YEAST	RPS9A	40S ribosomal protein S9-A	484	1	R	R.LFEGNALIR.R	63.96	95.9898	64.4976	231.019	74.9597	47.6066	83.399	55.6071	54.2755
sp|O13516|RS9A_YEAST	RPS9A	40S ribosomal protein S9-A	484	1	R	R.LQTQVYK.L	193.571	150.657	155.048	185.084	167.17	160.441	154.082	156.617	121.405
sp|O13516|RS9A_YEAST	RPS9A	40S ribosomal protein S9-A	484	1	R	K.HIDFAPTSPFGGAR.P	15.2141	13.5331	12.2162	13.684	16.3613	12.7406	14.1338	16.3948	12.1239
sp|O13516|RS9A_YEAST	RPS9A	40S ribosomal protein S9-A	484	1	R	R.LFEGNALIR.R	209.719	197.575	181.639	167.89	179.844	169.066	196.346	201.983	186.795
sp|O13516|RS9A_YEAST	RPS9A	40S ribosomal protein S9-A	484	1	R	R.LFEGNALIR.R	126.7	144.83	141.38	101.917	138.03	127.882	133.408	135.931	143.754
sp|O13516|RS9A_YEAST	RPS9A	40S ribosomal protein S9-A	484	1	R	R.LFEGNALIR.R	17.6951	16.9167	16.2624	22.1315	15.5764	18.3101	16.3	18.6216	15.3075
sp|O13516|RS9A_YEAST	RPS9A	40S ribosomal protein S9-A	484	1	R	R.RLQTQVYK.L	161.206	205.332	144.478	129.721	156.71	156.926	169.943	205.288	214.458
sp|O13516|RS9A_YEAST	RPS9A	40S ribosomal protein S9-A	484	1	R	K.VEDFLER.R	246.359	199.347	228.833	243.641	228.516	244.229	221.697	240.098	218.366
sp|O13516|RS9A_YEAST	RPS9A	40S ribosomal protein S9-A	484	1	R	K.HIDFAPTSPFGGAR.P	57.6196	49.8896	71.6134	43.7296	61.0515	53.8781	62.8415	42.2024	42.3706
sp|O13516|RS9A_YEAST	RPS9A	40S ribosomal protein S9-A	484	1	R	K.HIDFAPTSPFGGARPGR.V	22.5562	26.9649	27.3449	21.5303	17.4697	38.5647	19.201	36.6696	33.1986
sp|O13516|RS9A_YEAST	RPS9A	40S ribosomal protein S9-A	484	1	R	K.LDYVLALK.V	60.6703	51.1098	64.9252	57.5141	51.4295	42.3308	53.604	55.4511	40.4588
sp|O13516|RS9A_YEAST	RPS9A	40S ribosomal protein S9-A	484	1	R	R.LFEGNALIR.R	23.4692	25.6558	19.9816	27.3688	27.9158	24.1667	19.8844	21.365	17.4225
sp|O13516|RS9A_YEAST	RPS9A	40S ribosomal protein S9-A	484	1	R	R.LFEGNALIR.R	23.7344	20.0755	12.8578	14.9765	13.9767	16.6017	22.5603	19.2246	19.5498
sp|O13516|RS9A_YEAST	RPS9A	40S ribosomal protein S9-A	484	1	R	K.VEDFLER.R	102.373	95.1716	106.12	107.861	97.8369	100.315	103.849	118.974	92.623
sp|O13516|RS9A_YEAST	RPS9A	40S ribosomal protein S9-A	484	1	R	R.DLLTRDEKDPK.R	217.138	285.053	239.094	271.049	274.274	303.948	230.932	248.243	308.382
sp|O13516|RS9A_YEAST	RPS9A	40S ribosomal protein S9-A	484	1	R	K.HIDFAPTSPFGGAR.P	93.115	70.6754	87.4297	95.1285	86.8288	85.2992	80.1641	80.7716	65.2336
sp|O13516|RS9A_YEAST	RPS9A	40S ribosomal protein S9-A	484	1	R	R.ISFQLSK.I	240.944	237.204	242.944	245.434	216.359	232.405	232.454	239.119	201.801
sp|O13516|RS9A_YEAST	RPS9A	40S ribosomal protein S9-A	484	1	R	R.ISFQLSK.I	133.803	113.686	113.577	139.756	126.09	120.796	111.881	127.462	113.46
sp|O13516|RS9A_YEAST	RPS9A	40S ribosomal protein S9-A	484	1	R	K.LDYVLALK.V	28.3174	21.2847	23.6584	21.07	25.301	23.8834	25.049	20.2061	17.3414
sp|O13516|RS9A_YEAST	RPS9A	40S ribosomal protein S9-A	484	1	R	K.LDYVLALK.V	52.9416	38.4347	56.4273	67.4412	44.1817	51.2583	50.7579	46.0899	37.4902
sp|O13516|RS9A_YEAST	RPS9A	40S ribosomal protein S9-A	484	1	R	K.QIVNIPSFMVR.L	18.537	18.8409	21.1187	17.0888	20.9885	16.0831	16.9424	20.7602	16.4813
sp|O13516|RS9A_YEAST	RPS9A	40S ribosomal protein S9-A	484	1	R	K.VEDFLER.R	58.1223	50.6669	50.5749	65.4871	53.1852	57.5005	48.5739	64.0118	43.6766
sp|O13516|RS9A_YEAST	RPS9A	40S ribosomal protein S9-A	484	1	R	K.VEDFLER.R	223.679	196.939	200.868	254.8	220.713	244.562	202.48	240.823	199.281
sp|O13516|RS9A_YEAST	RPS9A	40S ribosomal protein S9-A	484	1	R	K.VEDFLER.R	169.842	137.633	168.617	196.638	165.734	183.181	149.082	171.618	134.551
sp|O13516|RS9A_YEAST	RPS9A	40S ribosomal protein S9-A	484	1	R	K.HIDFAPTSPFGGAR.P	77.4258	75.6558	93.8044	96.1771	87.208	88.7167	80.1343	85.5536	100.068
sp|O13516|RS9A_YEAST	RPS9A	40S ribosomal protein S9-A	484	1	R	K.HIDFAPTSPFGGAR.P	84.5538	69.0665	81.8581	89.2722	99.5669	85.5246	79.7025	91.0097	91.0074
sp|O13516|RS9A_YEAST	RPS9A	40S ribosomal protein S9-A	484	1	R	K.HIDFAPTSPFGGAR.P	43.3564	34.1334	40.2348	43.2382	37.4852	39.7529	35.0568	40.0157	37.9658
sp|O13516|RS9A_YEAST	RPS9A	40S ribosomal protein S9-A	484	1	R	K.HIDFAPTSPFGGAR.P	78.9476	99.4062	94.6759	98.1881	86.1994	72.1487	89.6212	89.1478	68.4505
sp|O13516|RS9A_YEAST	RPS9A	40S ribosomal protein S9-A	484	1	R	R.ISFQLSK.I	163.657	168.059	136.134	142.561	131.931	148.147	138.681	154.991	127.029
sp|O13516|RS9A_YEAST	RPS9A	40S ribosomal protein S9-A	484	1	R	R.ISFQLSK.I	77.24	77.0911	82.0879	84.0779	74.1358	71.6045	74.5277	75.4874	71.6461
sp|O13516|RS9A_YEAST	RPS9A	40S ribosomal protein S9-A	484	1	R	K.KLDYVLALK.V	52.8711	50.493	56.4746	50.6149	61.2019	55.0538	53.9869	60.0468	55.907
sp|O13516|RS9A_YEAST	RPS9A	40S ribosomal protein S9-A	484	1	R	K.VEDFLER.R	176.66	158.28	233.204	192.726	262.07	201.154	158.623	191.605	162.356
sp|O13516|RS9A_YEAST	RPS9A	40S ribosomal protein S9-A	484	1	R	R.ISFQLSK.I	95.0897	89.8431	94.061	119.082	98.4328	100.038	100.849	103.792	89.6623
sp|O13516|RS9A_YEAST	RPS9A	40S ribosomal protein S9-A	484	1	R	K.QIVNIPSFMVR.L	25.7545	24.6624	23.5591	21.2097	28.3731	27.5847	23.4541	25.462	30.6362
sp|O13516|RS9A_YEAST	RPS9A	40S ribosomal protein S9-A	484	1	R	R.VGVLSEDK.K	164.286	142.26	142.386	184.854	163.227	158.12	154.162	137.489	111.461
sp|O13516|RS9A_YEAST	RPS9A	40S ribosomal protein S9-A	484	1	R	R.VGVLSEDK.K	195.388	176.896	205.138	234.786	181.531	198.646	160.311	146.839	122.678
sp|O13516|RS9A_YEAST	RPS9A	40S ribosomal protein S9-A	484	1	R	K.HIDFAPTSPFGGAR.P	34.9948	35.4686	32.5209	42.7904	45.7492	30.7587	39.2174	38.1103	31.6217
sp|O13516|RS9A_YEAST	RPS9A	40S ribosomal protein S9-A	484	1	R	K.HIDFAPTSPFGGAR.P	114.963	106.119	146.202	139.739	155.574	136.725	136.956	161.558	165.709
sp|O13516|RS9A_YEAST	RPS9A	40S ribosomal protein S9-A	484	1	R	K.HIDFAPTSPFGGAR.P	77.4708	82.9475	76.7054	69.3181	75.0876	76.2952	70.6114	83.0239	49.9759
sp|O13516|RS9A_YEAST	RPS9A	40S ribosomal protein S9-A	484	1	R	R.ISFQLSK.I	59.8996	58.0403	79.1224	74.4959	72.9481	63.9163	55.7266	55.8809	48.6079
sp|O13516|RS9A_YEAST	RPS9A	40S ribosomal protein S9-A	484	1	R	R.ISFQLSK.I	117.769	110.727	98.7076	118.548	102.506	99.524	102.951	104.391	96.483
sp|O13516|RS9A_YEAST	RPS9A	40S ribosomal protein S9-A	484	1	R	R.ISFQLSK.I	261.874	240.022	276.339	268.793	245.608	251.995	269.906	265.271	237.709
sp|O13516|RS9A_YEAST	RPS9A	40S ribosomal protein S9-A	484	1	R	K.KLDYVLALK.V	44.9796	41.8402	54.119	50.2235	49.5009	49.767	44.5551	48.9364	41.4788
sp|O13516|RS9A_YEAST	RPS9A	40S ribosomal protein S9-A	484	1	R	K.LAGEFGLK.N	42.7935	38.9683	33.519	36.4042	39.9042	42.7948	44.3327	45.4214	40.8902
sp|O13516|RS9A_YEAST	RPS9A	40S ribosomal protein S9-A	484	1	R	K.LDYVLALK.V	43.3143	28.8239	40.322	39.832	41.9641	37.6582	38.021	33.7696	24.6126
sp|O13516|RS9A_YEAST	RPS9A	40S ribosomal protein S9-A	484	1	R	K.VEDFLER.R	235.907	172.36	202.395	248.422	229.323	206.68	210.758	210.406	190.057
sp|O13516|RS9A_YEAST	RPS9A	40S ribosomal protein S9-A	484	1	R	K.HIDFAPTSPFGGAR.P	45.8129	54.3725	53.9039	58.5945	61.4642	54.7485	54.6609	54.5477	56.8152
sp|O13516|RS9A_YEAST	RPS9A	40S ribosomal protein S9-A	484	1	R	R.ISFQLSK.I	108.236	101.856	115.358	116.088	116.265	116.419	101.411	119.635	98.6886
sp|O13516|RS9A_YEAST	RPS9A	40S ribosomal protein S9-A	484	0	U	R.KAEASGEAADEADEADEE.-	27.4567	33.6199	19.2468	19.7052	22.7898	22.9233	20.1564	26.8514	29.1616
sp|O13516|RS9A_YEAST	RPS9A	40S ribosomal protein S9-A	484	1	R	R.LFEGNALIR.R	186.991	200.756	192.013	183.568	187.287	188.35	183.357	185.524	185.489
sp|O13516|RS9A_YEAST	RPS9A	40S ribosomal protein S9-A	484	1	R	K.HIDFAPTSPFGGAR.P	28.0073	43.882	40.2205	28.0276	33.0016	33.6231	28.9013	28.2263	32.1782
sp|O13516|RS9A_YEAST	RPS9A	40S ribosomal protein S9-A	484	1	R	K.QIVNIPSFMVR.L	31.3009	22.1996	26.6435	23.4658	24.4447	28.4654	28.5237	25.8249	29.9144
sp|O13516|RS9A_YEAST	RPS9A	40S ribosomal protein S9-A	484	1	R	K.RPYESSR.L	70.5031	50.0704	55.2525	53.3567	52.947	42.7298	49.3439	51.0312	47.5675
sp|O13516|RS9A_YEAST	RPS9A	40S ribosomal protein S9-A	484	1	R	R.VGVLSEDK.K	108.467	117.071	116.848	150.698	136.125	133.272	114.797	122.577	81.8873
sp|O13516|RS9A_YEAST	RPS9A	40S ribosomal protein S9-A	484	1	R	K.HIDFAPTSPFGGAR.P	19.35	13.6706	14.645	17.2553	18.6172	17.8614	13.2382	16.1368	11.6769
sp|O13516|RS9A_YEAST	RPS9A	40S ribosomal protein S9-A	484	1	R	K.QIVNIPSFM*VR.L	42.6887	40.3751	35.1671	43.0253	39.7515	33.148	31.4829	32.6627	35.4546
sp|O13516|RS9A_YEAST	RPS9A	40S ribosomal protein S9-A	484	1	R	K.QIVNIPSFMVR.L	59.9779	69.2875	64.122	52.3412	64.7911	57.6172	50.6016	61.0562	58.8536
sp|O13516|RS9A_YEAST	RPS9A	40S ribosomal protein S9-A	484	1	R	K.RPYESSR.L	18.8916	18.5464	18.6728	17.5669	12.1712	10.4573	17.7241	15.3408	12.647
sp|O13516|RS9A_YEAST	RPS9A	40S ribosomal protein S9-A	484	1	R	R.VGVLSEDK.K	68.1608	70.5382	58.6193	73.0167	61.0232	68.4119	58.2808	66.7545	49.2068
sp|O13516|RS9A_YEAST	RPS9A	40S ribosomal protein S9-A	484	1	R	R.DLLTRDEK.D	91.2698	108.876	90.7984	92.3693	97.9012	602.161	132.804	408.55	387.541
sp|O13516|RS9A_YEAST	RPS9A	40S ribosomal protein S9-A	484	1	R	K.LAGEFGLK.N	24.2383	21.6942	22.6882	24.4314	26.7658	21.3066	22.1267	25.891	20.2784
sp|O13516|RS9A_YEAST	RPS9A	40S ribosomal protein S9-A	484	1	R	K.QIVNIPSFM*VR.L	21.5062	25.6937	21.4952	18.0454	16.7728	20.7231	21.7465	22.0888	15.4752
sp|O13516|RS9A_YEAST	RPS9A	40S ribosomal protein S9-A	484	1	R	K.HIDFAPTSPFGGAR.P	17.9265	22.6493	23.164	18.197	18.8821	16.0521	20.113	18.0873	18.2098
sp|O13516|RS9A_YEAST	RPS9A	40S ribosomal protein S9-A	484	1	R	K.LAGEFGLK.N	75.1448	71.8616	72.9553	76.1575	67.7229	72.4006	76.2627	78.6668	71.6543
sp|O13516|RS9A_YEAST	RPS9A	40S ribosomal protein S9-A	484	1	R	K.QIVNIPSFM*VR.L	106.488	109.277	97.3341	94.8462	98.0137	94.3199	92.3384	95.1588	90.545
sp|O13516|RS9A_YEAST	RPS9A	40S ribosomal protein S9-A	484	1	R	K.QIVNIPSFM*VR.L	10.634	11.9024	14.8986	15.0634	10.4367	13.105	11.2456	12.4725	9.45977
sp|O13516|RS9A_YEAST	RPS9A	40S ribosomal protein S9-A	484	1	R	K.QIVNIPSFM*VR.L	20.8872	15.4953	11.3886	16.46	17.1434	18.673	16.2664	15.7948	14.0116
sp|O13516|RS9A_YEAST	RPS9A	40S ribosomal protein S9-A	484	1	R	K.QIVNIPSFM*VR.L	20.7196	27.2001	18.7551	11.6855	11.0389	13.5944	12.4348	11.2081	12.5962
sp|O13516|RS9A_YEAST	RPS9A	40S ribosomal protein S9-A	484	1	R	K.QIVNIPSFM*VR.L	17.2402	11.0923	11.3316	12.2876	17.1619	13.133	19.0367	19.1657	15.6106
sp|O13516|RS9A_YEAST	RPS9A	40S ribosomal protein S9-A	484	1	R	K.QIVNIPSFMVR.L	21.5976	25.4259	26.625	19.9482	23.4074	23.0926	23.1507	20.9462	19.1156
sp|O13516|RS9A_YEAST	RPS9A	40S ribosomal protein S9-A	484	1	R	K.QIVNIPSFMVR.L	49.0282	41.8278	36.2405	39.383	43.258	38.424	39.6727	35.2332	34.9364
sp|O13516|RS9A_YEAST	RPS9A	40S ribosomal protein S9-A	484	1	R	K.RPYESSRLDAELK.L	45.6894	56.0042	50.7824	54.8415	59.8334	275.077	80.7638	189.04	247.734
sp|O13516|RS9A_YEAST	RPS9A	40S ribosomal protein S9-A	484	1	R	R.VGVLSEDKK.K	172.037	178.228	162.189	169.385	193.925	163.506	168.063	152.133	172.413
sp|O13516|RS9A_YEAST	RPS9A	40S ribosomal protein S9-A	484	1	R	K.HIDFAPTSPFGGAR.P	14.0113	16.3781	14.353	14.5778	11.3951	12.0828	18.6646	16.8275	18.0486
sp|O13516|RS9A_YEAST	RPS9A	40S ribosomal protein S9-A	484	1	R	R.LQTQVYK.L	73.3327	68.967	75.45	76.7292	75.9263	77.9329	65.6529	83.441	79.1816
sp|O13516|RS9A_YEAST	RPS9A	40S ribosomal protein S9-A	484	1	R	K.HIDFAPTSPFGGAR.P	65.7143	55.6984	61.229	51.7082	53.7677	47.3838	55.7811	62.2018	42.9695
sp|O13516|RS9A_YEAST	RPS9A	40S ribosomal protein S9-A	484	1	R	K.KLDYVLALK.V	46.4792	40.8611	45.7178	49.6749	50.1557	46.9748	43.7409	45.0739	43.3201
sp|O13516|RS9A_YEAST	RPS9A	40S ribosomal protein S9-A	484	1	R	R.LFEGNALIR.R	181.432	178.644	155.918	169.835	181.883	176.309	170.067	176.91	180.311
sp|O13516|RS9A_YEAST	RPS9A	40S ribosomal protein S9-A	484	1	R	R.LFEGNALIRR.L	185.883	206.472	202.159	229.921	199.108	308.957	217.062	284.481	278.001
sp|O13516|RS9A_YEAST	RPS9A	40S ribosomal protein S9-A	484	1	R	R.LQTQVYK.L	381.837	294.295	332.336	375.953	298.447	328.387	289.797	310.541	233.098
sp|O13516|RS9A_YEAST	RPS9A	40S ribosomal protein S9-A	484	1	R	K.QIVNIPSFM*VR.L	15.5731	19.8934	23.5412	15.5315	15.9068	17.9783	20.4002	16.3624	18.0579
sp|O13516|RS9A_YEAST	RPS9A	40S ribosomal protein S9-A	484	1	R	K.RPYESSR.L	24.9332	13.26	15.5836	18.4071	16.1813	15.8489	20.6134	24.7979	28.4281
sp|O13516|RS9A_YEAST	RPS9A	40S ribosomal protein S9-A	484	1	R	K.VEDFLERR.L	11.7127	28.0775	13.5935	16.3955	19.2292	54.9805	17.959	51.7828	42.6233
sp|O13516|RS9A_YEAST	RPS9A	40S ribosomal protein S9-A	484	1	R	R.LFEGNALIR.R	267.749	252.517	228.439	230.509	245.726	235.162	233.669	227.441	225.972
sp|O13516|RS9A_YEAST	RPS9A	40S ribosomal protein S9-A	484	1	R	R.LQTQVYK.L	77.8733	55.6942	67.2825	79.3441	64.2416	68.2485	69.6458	68.0316	63.2426
sp|O13516|RS9A_YEAST	RPS9A	40S ribosomal protein S9-A	484	1	R	R.LDSEKHIDFAPTSPFGGAR.P	13.0509	10.2837	15.8252	26.5126	15.1567	14.3146	14.8214	17.4896	24.4391
sp|O13516|RS9A_YEAST	RPS9A	40S ribosomal protein S9-A	484	1	R	R.LQTQVYK.L	35.5845	35.2479	41.9493	46.0286	40.3639	31.8258	37.6965	42.0508	23.5882
sp|O13516|RS9A_YEAST	RPS9A	40S ribosomal protein S9-A	484	1	R	R.LQTQVYK.L	37.8506	38.1516	88.1147	78.8373	76.9137	62.1096	38.1332	31.1719	30.9355
sp|O13516|RS9A_YEAST	RPS9A	40S ribosomal protein S9-A	484	1	R	K.QIVNIPSFMVR.L	21.9387	15.6587	18.8963	17.9245	18.9328	18.4277	17.4714	19.1102	15.6435
sp|O13516|RS9A_YEAST	RPS9A	40S ribosomal protein S9-A	484	1	R	K.VEDFLER.R	70.1608	41.3676	62.9413	73.7835	70.2024	63.4805	75.6605	63.0332	58.5274
sp|O13516|RS9A_YEAST	RPS9A	40S ribosomal protein S9-A	484	1	R	K.HIDFAPTSPFGGARPGR.V	25.199	21.2706	17.9768	18.4471	20.1498	32.9573	20.5844	31.0952	24.4746
sp|O13516|RS9A_YEAST	RPS9A	40S ribosomal protein S9-A	484	1	R	K.LDYVLALK.V	23.8538	24.0671	24.8676	23.9202	23.7391	26.4086	20.4343	25.4591	22.1162
sp|O13516|RS9A_YEAST	RPS9A	40S ribosomal protein S9-A	484	1	R	K.QIVNIPSFMVR.L	15.4536	17.8225	19.5862	14.8897	17.6888	9.14803	14.841	16.0574	19.2655
sp|O13516|RS9A_YEAST	RPS9A	40S ribosomal protein S9-A	484	1	R	K.VEDFLER.R	247.437	193.876	253.764	286.697	243.878	257.913	252.647	254.781	233.468
sp|O13516|RS9A_YEAST	RPS9A	40S ribosomal protein S9-A	484	1	R	K.VEDFLER.R	163.803	129.034	168.163	199.826	181.332	165.508	165.196	170.877	161.082
sp|O13525|COQ4_YEAST	COQ4	Ubiquinone biosynthesis protein COQ4, mitochondrial	3592	0	U	K.FIDDPMHAYIFK.R	14.2843	20.7483	14.4842	15.8474	11.1691	15.401	11.8334	10.6465	9.81575
sp|O13525|COQ4_YEAST	COQ4	Ubiquinone biosynthesis protein COQ4, mitochondrial	3592	0	U	K.ITLPPDLR.T	133.616	133.504	123.22	134.524	125.999	120.029	128.432	141.741	99.0961
sp|O13539|THP2_YEAST	THP2	THO complex subunit THP2	2970	0	U	K.SISEYYSTFEHLNR.D	40.974	45.2133	55.4442	46.2709	54.1304	50.4406	48.6959	55.0175	44.9934
sp|O13539|THP2_YEAST	THP2	THO complex subunit THP2	2970	0	U	R.ELINSSIR.L	128.902	138.852	118.181	112.352	122.876	127.818	119.702	132.96	125.097
sp|O13539|THP2_YEAST	THP2	THO complex subunit THP2	2970	0	U	R.SSDDLLTESLK.K	38.1108	35.0304	40.7602	35.7067	42.1054	37.5527	34.9711	41.3117	43.6555
sp|O13539|THP2_YEAST	THP2	THO complex subunit THP2	2970	0	U	R.EAQLLEDTK.T	42.7697	55.8688	56.8768	54.7134	41.249	53.9767	45.7803	50.9449	35.4995
sp|O13539|THP2_YEAST	THP2	THO complex subunit THP2	2970	0	U	K.QVEVSDPSVTVYEMDK.W	44.3767	56.6755	51.0815	46.5102	52.1985	61.4442	62.0061	64.2835	60.838
sp|O13539|THP2_YEAST	THP2	THO complex subunit THP2	2970	0	U	K.QVEVSDPSVTVYEMDK.W	36.3	44.5809	38.9202	43.9394	34.8803	42.903	43.7309	48.1196	36.1212
sp|O13539|THP2_YEAST	THP2	THO complex subunit THP2	2970	0	U	K.NYLDQIK.M	48.0451	44.0409	41.275	34.556	36.1938	35.9685	45.0382	42.4846	41.3392
sp|O13539|THP2_YEAST	THP2	THO complex subunit THP2	2970	0	U	K.LQGILEQYCAPDTDIR.G	42.8875	40.8883	38.8232	42.172	40.9127	33.3394	37.2519	44.7025	33.5169
sp|O13539|THP2_YEAST	THP2	THO complex subunit THP2	2970	0	U	K.SISEYYSTFEHLNR.D	42.8772	57.6494	53.9993	45.4522	47.3939	50.3327	46.2485	51.1543	55.8454
sp|O13539|THP2_YEAST	THP2	THO complex subunit THP2	2970	0	U	R.DVAAGVQNPK.S	71.4612	68.8909	76.1995	71.8051	59.3391	71.2447	79.197	72.2672	72.2459
sp|O13539|THP2_YEAST	THP2	THO complex subunit THP2	2970	0	U	R.LSVDLAK.Q	222.796	207.904	252.069	212.953	209.778	200.983	210.836	225.836	199.218
sp|O13539|THP2_YEAST	THP2	THO complex subunit THP2	2970	0	U	R.SSDDLLTESLK.K	25.208	29.7066	27.1137	31.0245	23.9296	24.522	33.1272	36.2224	25.813
sp|O13539|THP2_YEAST	THP2	THO complex subunit THP2	2970	0	U	R.EAQLLEDTK.T	55.3755	52.2197	49.8201	50.3048	62.516	65.5375	55.1036	48.7342	35.4178
sp|O13539|THP2_YEAST	THP2	THO complex subunit THP2	2970	0	U	R.EAQLLEDTK.T	43.6645	41.659	38.2143	39.6122	42.3365	42.0785	40.6472	42.1311	38.6376
sp|O13539|THP2_YEAST	THP2	THO complex subunit THP2	2970	0	U	K.SEINAPSESYPVDK.E	55.1662	59.4297	62.212	60.7732	63.7803	62.4764	67.6288	83.4422	88.5294
sp|O13539|THP2_YEAST	THP2	THO complex subunit THP2	2970	0	U	K.SEINAPSESYPVDK.E	134.567	145.305	132.855	132.94	133.606	125.852	159.515	147.291	178.363
sp|O13547|CCW14_YEAST	CCW14	Covalently-linked cell wall protein 14	1744	0	U	K.CLDSICPNNDADAAYSAFK.S	31.8785	27.0196	25.6622	35.6981	26.6059	33.8383	35.8496	39.1596	31.6374
sp|O13547|CCW14_YEAST	CCW14	Covalently-linked cell wall protein 14	1744	0	U	K.CLDSICPNNDADAAYSAFK.S	14.6319	21.2526	20.1466	24.816	20.0625	23.6475	16.5179	19.4548	17.9824
sp|O13547|CCW14_YEAST	CCW14	Covalently-linked cell wall protein 14	1744	0	U	K.CLDSICPNNDADAAYSAFK.S	15.6579	20.0339	24.6354	23.8333	15.8548	22.1788	20.0301	19.0195	20.1956
sp|O13547|CCW14_YEAST	CCW14	Covalently-linked cell wall protein 14	1744	0	U	K.CLDSICPNNDADAAYSAFK.S	28.2233	28.2175	24.0206	36.9374	26.9986	32.3694	30.5141	34.6156	30.0915
sp|O13547|CCW14_YEAST	CCW14	Covalently-linked cell wall protein 14	1744	0	U	K.ASSSSAAPSSSK.A	35.7372	57.4475	35.5568	42.1129	37.3263	45.3661	57.8751	65.0919	50.2903
sp|O13547|CCW14_YEAST	CCW14	Covalently-linked cell wall protein 14	1744	0	U	K.CLDSICPNNDADAAYSAFK.S	13.2099	14.5814	17.6156	18.2341	15.54	15.0939	22.1465	23.7493	17.6917
sp|O13547|CCW14_YEAST	CCW14	Covalently-linked cell wall protein 14	1744	0	U	K.CLDSICPNNDADAAYSAFK.S	18.1797	15.2008	18.2121	33.1363	24.9922	24.3922	28.7796	24.8601	21.7069
sp|O13547|CCW14_YEAST	CCW14	Covalently-linked cell wall protein 14	1744	0	U	K.SSSTCDSLNQVTCYCEHENSAVK.K	16.2437	23.5738	18.2478	26.5382	15.2734	28.8481	27.5033	43.6925	24.6074
sp|O13547|CCW14_YEAST	CCW14	Covalently-linked cell wall protein 14	1744	0	U	K.SSSTCDSLNQVTCYCEHENSAVK.K	19.5753	24.1582	28.9187	28.5195	22.0751	25.8597	27.0488	26.3033	25.2252
sp|O13547|CCW14_YEAST	CCW14	Covalently-linked cell wall protein 14	1744	0	U	K.SSSTCDSLNQVTCYCEHENSAVK.K	13.3985	15.9754	27.2975	23.3032	16.7426	22.149	18.0618	24.223	24.8743
sp|O13563|RPN13_YEAST	RPN13	26S proteasome regulatory subunit RPN13	842	1	R	R.AGVCEYNEDSR.L	142.083	143.693	118.544	186.65	141.591	153.735	132.381	116.782	127.195
sp|O13563|RPN13_YEAST	RPN13	26S proteasome regulatory subunit RPN13	842	1	R	K.AQDVDVSM*QD.-	78.5761	52.5067	62.4394	69.7804	82.9144	74.9652	67.7708	62.8837	55.8266
sp|O13563|RPN13_YEAST	RPN13	26S proteasome regulatory subunit RPN13	842	1	R	K.AQDVDVSMQD.-	104.245	104.099	112.931	110.592	113.421	120.428	114.667	133.588	125.546
sp|O13563|RPN13_YEAST	RPN13	26S proteasome regulatory subunit RPN13	842	1	R	K.AQDVDVSM*QD.-	32.2001	49.2345	33.8857	40.5979	31.6644	33.9381	38.1145	33.705	23.5409
sp|O13563|RPN13_YEAST	RPN13	26S proteasome regulatory subunit RPN13	842	1	R	R.YFFWLQEK.N	24.4787	21.6578	21.3597	23.2729	20.3535	21.4202	22.5246	23.2941	16.7338
sp|O13563|RPN13_YEAST	RPN13	26S proteasome regulatory subunit RPN13	842	1	R	R.ELDPISLILIPGETM*WVPIK.S	33.8221	34.6708	32.9182	30.2902	37.8345	35.1597	32.0285	39.6764	28.8755
sp|O13563|RPN13_YEAST	RPN13	26S proteasome regulatory subunit RPN13	842	1	R	R.ELDPISLILIPGETMWVPIK.S	46.3563	51.553	45.9611	51.7125	37.066	44.7929	56.6641	45.1798	44.6609
sp|O13563|RPN13_YEAST	RPN13	26S proteasome regulatory subunit RPN13	842	1	R	K.NSGNLPLNELSAK.D	77.5418	79.4803	78.1493	73.1033	73.7463	78.0452	79.2535	91.6782	86.0165
sp|O13563|RPN13_YEAST	RPN13	26S proteasome regulatory subunit RPN13	842	1	R	K.NSGNLPLNELSAK.D	72.3873	72.6935	87.5249	73.4913	80.7862	87.2336	74.7001	87.0813	75.2801
sp|O13563|RPN13_YEAST	RPN13	26S proteasome regulatory subunit RPN13	842	1	R	K.NSGNLPLNELSAK.D	48.5346	48.6193	38.7908	43.1405	44.8338	43.193	38.0902	45.2983	40.0579
sp|O13563|RPN13_YEAST	RPN13	26S proteasome regulatory subunit RPN13	842	1	R	R.AGVCEYNEDSR.L	156.045	127.906	115.091	149.346	124.201	129.914	122.383	104.572	107.597
sp|O13563|RPN13_YEAST	RPN13	26S proteasome regulatory subunit RPN13	842	1	R	K.AQDVDVSM*QD.-	39.8154	47.5657	46.7261	39.3025	55.6559	46.4124	40.7258	63.6445	52.4006
sp|O13563|RPN13_YEAST	RPN13	26S proteasome regulatory subunit RPN13	842	1	R	K.AQDVDVSMQD.-	73.7225	71.4926	74.0265	85.8637	89.8573	66.4542	71.2057	80.2958	58.9625
sp|O13563|RPN13_YEAST	RPN13	26S proteasome regulatory subunit RPN13	842	1	R	R.ELDPISLILIPGETMWVPIK.S	19.0683	14.8476	11.3182	10.855	11.4385	13.9505	10.0713	12.9577	8.54513
sp|O13585|YP089_YEAST	YPR089W	Dilute domain-containing protein YPR089W	468	0	U	R.ADYIELLHDNPSGAK.L	115.041	96.9917	106.328	103.584	85.1276	95.5429	83.2551	92.8285	81.4927
sp|O13585|YP089_YEAST	YPR089W	Dilute domain-containing protein YPR089W	468	0	U	K.LDQEDRPECDSWVQLVK.L	20.2297	21.0443	19.7889	14.3591	19.3719	18.8874	22.8078	21.2709	18.808
sp|O13585|YP089_YEAST	YPR089W	Dilute domain-containing protein YPR089W	468	0	U	K.NMNHSQGAATLIDPTYTEDYHGTFDYDK.L	11.7584	13.5645	13.9793	9.14931	8.28473	12.6687	15.64	12.783	15.9603
sp|O13585|YP089_YEAST	YPR089W	Dilute domain-containing protein YPR089W	468	0	U	K.PMLIDDFMWQR.F	11.1017	15.554	15.0246	13.4076	16.5639	17.6131	15.5357	12.6598	10.635
sp|O13585|YP089_YEAST	YPR089W	Dilute domain-containing protein YPR089W	468	0	U	R.NVATYKPIDENNK.D	123.912	128.61	106.967	99.8089	99.8993	111.528	100.603	104.06	100.079
sp|O13585|YP089_YEAST	YPR089W	Dilute domain-containing protein YPR089W	468	0	U	R.ITPVQLLK.S	61.5283	52.4246	54.7391	52.2166	62.9846	62.4545	62.2799	49.9908	48.2155
sp|O13585|YP089_YEAST	YPR089W	Dilute domain-containing protein YPR089W	468	0	U	R.FPMTLIR.D	144.666	150.504	150.058	139.374	138.678	132.234	154.999	138.472	145.136
sp|O13585|YP089_YEAST	YPR089W	Dilute domain-containing protein YPR089W	468	0	U	K.HEIPQISQPK.D	103.124	103.816	109.194	98.5269	113.433	111.14	95.9484	106.22	104.476
sp|O13585|YP089_YEAST	YPR089W	Dilute domain-containing protein YPR089W	468	0	U	R.TNSGTSDFTGDEDK.A	27.2197	31.8115	34.2111	30.4031	38.9357	36.4672	35.532	31.2644	37.9554
sp|O13585|YP089_YEAST	YPR089W	Dilute domain-containing protein YPR089W	468	0	U	R.TNSGTSDFTGDEDK.A	30.4157	34.5649	42.6722	38.603	40.7034	47.1501	38.8419	43.8721	36.8353
sp|O13585|YP089_YEAST	YPR089W	Dilute domain-containing protein YPR089W	468	0	U	K.GPDSHSFQPFLPGSIQDDVYEIHDVNFK.Q	30.7383	27.6059	27.136	25.809	35.2353	25.0556	25.2852	32.626	24.4942
sp|O13585|YP089_YEAST	YPR089W	Dilute domain-containing protein YPR089W	468	0	U	K.GPDSHSFQPFLPGSIQDDVYEIHDVNFK.Q	25.0681	34.2897	27.32	26.8253	29.4556	28.4622	32.6656	29.062	33.1105
sp|O13585|YP089_YEAST	YPR089W	Dilute domain-containing protein YPR089W	468	0	U	K.YNYELNENK.F	93.126	86.8716	85.0112	86.924	107.333	93.4025	85.5362	83.8049	81.6276
sp|O13585|YP089_YEAST	YPR089W	Dilute domain-containing protein YPR089W	468	0	U	R.NVATYKPIDENNK.D	44.921	55.2064	42.7705	47.9922	43.4583	42.81	42.5384	40.3292	46.3363
sp|O14455|RL36B_YEAST	RPL36B	60S ribosomal protein L36-B	1091	0	U	K.KVTQMTPAPK.I	47.7692	49.4501	39.0921	42.6135	47.6358	41.2507	45.3622	46.5265	59.5244
sp|O14455|RL36B_YEAST	RPL36B	60S ribosomal protein L36-B	1091	0	U	K.KVTQMTPAPK.I	66.9208	82.4112	69.5688	50.2645	67.7911	59.2665	70.0953	80.4421	102.313
sp|O14455|RL36B_YEAST	RPL36B	60S ribosomal protein L36-B	1091	0	U	K.VTQM*TPAPK.I	76.8772	86.5749	100.342	89.1515	92.9268	99.6801	95.2157	89.497	92.1203
sp|O14455|RL36B_YEAST	RPL36B	60S ribosomal protein L36-B	1091	0	U	K.VTQMTPAPK.I	36.7794	40.9724	37.9529	38.4795	39.9461	35.1982	33.1136	30.1385	34.0554
sp|O14455|RL36B_YEAST	RPL36B	60S ribosomal protein L36-B	1091	0	U	K.VTQM*TPAPK.I	26.2897	24.0324	21.6383	27.8603	25.4698	31.9428	23.1298	22.6394	24.4155
sp|O14455|RL36B_YEAST	RPL36B	60S ribosomal protein L36-B	1091	0	U	K.VTQMTPAPK.I	25.8441	21.311	22.878	26.5525	25.3948	25.5096	19.3739	17.7473	20.5616
sp|O14455|RL36B_YEAST	RPL36B	60S ribosomal protein L36-B	1091	0	U	K.KVTQM*TPAPK.I	77.2792	91.6446	73.7699	65.8551	68.491	77.7718	80.4399	78.8038	93.9266
sp|O14455|RL36B_YEAST	RPL36B	60S ribosomal protein L36-B	1091	0	U	K.KVTQMTPAPK.I	92.6841	108.186	89.4492	90.7034	106.368	93.5953	93.6609	107.409	113.131
sp|O14455|RL36B_YEAST	RPL36B	60S ribosomal protein L36-B	1091	0	U	K.KVTQM*TPAPK.I	202.601	239.236	182.827	175.411	221.887	200.094	192.806	215.844	248.585
sp|O14455|RL36B_YEAST	RPL36B	60S ribosomal protein L36-B	1091	0	U	K.KVTQMTPAPK.I	233.656	257.19	220.711	217.448	248.749	222.961	244.806	266.36	313.539
sp|O14455|RL36B_YEAST	RPL36B	60S ribosomal protein L36-B	1091	0	U	K.VTQM*TPAPK.I	25.8349	28.2838	25.4963	25.6215	21.9757	24.9979	29.2521	19.1817	22.3659
sp|O14455|RL36B_YEAST	RPL36B	60S ribosomal protein L36-B	1091	0	U	K.KVTQM*TPAPK.I	131.736	130.812	120.632	114.271	111.64	106.826	119.98	132.543	136.42
sp|O14455|RL36B_YEAST	RPL36B	60S ribosomal protein L36-B	1091	0	U	K.KVTQMTPAPK.I	99.8995	130.202	102.812	104.416	107.507	115.561	110.86	120.869	147.406
sp|O14455|RL36B_YEAST	RPL36B	60S ribosomal protein L36-B	1091	0	U	K.KVTQMTPAPK.I	17.3372	18.4863	12.8785	10.1965	14.077	17.5241	11.6326	13.4958	18.5881
sp|O14455|RL36B_YEAST	RPL36B	60S ribosomal protein L36-B	1091	0	U	K.VTQM*TPAPK.I	112.221	109.831	119.019	123.886	118.374	119.653	112.463	126.606	106.663
sp|O14455|RL36B_YEAST	RPL36B	60S ribosomal protein L36-B	1091	0	U	K.VTQMTPAPK.I	58.6218	57.1171	46.3316	45.6741	60.8608	46.5187	43.5996	53.4347	55.5031
sp|O14455|RL36B_YEAST	RPL36B	60S ribosomal protein L36-B	1091	0	U	K.VTQM*TPAPK.I	146.776	121.004	135.091	151.36	161.342	152.337	142.637	141.366	124.814
sp|O14455|RL36B_YEAST	RPL36B	60S ribosomal protein L36-B	1091	0	U	K.VTQM*TPAPK.I	59.205	57.1817	67.5609	77.6126	67.5196	63.0199	61.222	66.8495	81.0844
sp|O14455|RL36B_YEAST	RPL36B	60S ribosomal protein L36-B	1091	0	U	K.VTQM*TPAPK.I	33.903	27.0474	27.0761	36.8062	30.1747	28.547	31.9103	24.8416	20.2019
sp|O14455|RL36B_YEAST	RPL36B	60S ribosomal protein L36-B	1091	0	U	K.VTQMTPAPK.I	67.1832	66.7826	54.686	70.95	68.6711	69.0681	71.0183	72.1306	60.8193
sp|O14455|RL36B_YEAST	RPL36B	60S ribosomal protein L36-B	1091	0	U	K.VTQMTPAPK.I	25.3565	18.5215	20.689	29.426	18.4411	25.3717	25.5633	20.2861	24.8537
sp|O14464|RTC6_YEAST	RTC6	54S ribosomal protein RTC6, mitochondrial	3539	0	U	K.FCSDCYLVR.R	145.074	144.715	111.613	145.048	139.409	153.453	128.71	124.217	148.504
sp|O14467|MBF1_YEAST	MBF1	Multiprotein-bridging factor 1	1022	0	U	R.AIPNQQVLSK.L	41.9645	37.6432	37.5942	39.8873	38.7802	37.8226	42.4558	33.2427	34.4769
sp|O14467|MBF1_YEAST	MBF1	Multiprotein-bridging factor 1	1022	0	U	R.AIPNQQVLSK.L	92.8111	87.9084	91.6254	112.825	114.694	107.69	96.7829	95.1946	114.461
sp|O14467|MBF1_YEAST	MBF1	Multiprotein-bridging factor 1	1022	0	U	R.GNNIGSPLGAPK.K	55.5911	52.7205	42.8239	43.7449	53.2318	53.85	54.008	41.2282	47.5028
sp|O14467|MBF1_YEAST	MBF1	Multiprotein-bridging factor 1	1022	0	U	K.KYGSTNTR.G	461.125	627.894	391.766	307.186	483.425	372.197	438.384	338.53	699.294
sp|O14467|MBF1_YEAST	MBF1	Multiprotein-bridging factor 1	1022	0	U	R.ETDIVKPK.K	135.799	126.309	131.91	149.487	144.982	153.871	127.781	110.609	139.469
sp|O14467|MBF1_YEAST	MBF1	Multiprotein-bridging factor 1	1022	0	U	K.PTVVNDYEAAR.A	247.414	147.421	229.68	244.818	253.445	270.371	227.93	148.402	214.742
sp|O14467|MBF1_YEAST	MBF1	Multiprotein-bridging factor 1	1022	0	U	K.PTVVNDYEAAR.A	74.8219	42.8601	53.8103	73.1259	57.444	70.2341	59.9396	50.1539	49.2072
sp|O14467|MBF1_YEAST	MBF1	Multiprotein-bridging factor 1	1022	0	U	R.ETDIVKPK.K	134.877	120.837	124.54	112.587	125.415	106.796	119.007	98.7571	142.586
sp|O14467|MBF1_YEAST	MBF1	Multiprotein-bridging factor 1	1022	0	U	K.PTVVNDYEAAR.A	37.4481	27.27	40.5927	40.0687	45.6747	51.3249	40.0649	31.6447	42.1667
sp|O14467|MBF1_YEAST	MBF1	Multiprotein-bridging factor 1	1022	0	U	K.PTVVNDYEAAR.A	205.884	139.424	195.577	197.959	200.891	227.389	194.312	139.301	184.819
sp|O14467|MBF1_YEAST	MBF1	Multiprotein-bridging factor 1	1022	0	U	K.PTVVNDYEAAR.A	49.1066	33.9951	50.2768	47.9195	44.7283	46.9962	42.5152	33.1548	39.7287
sp|O14467|MBF1_YEAST	MBF1	Multiprotein-bridging factor 1	1022	0	U	K.INEKPTVVNDYEAAR.A	195.977	297.282	211.562	172.373	227.686	225.364	218.941	187.979	383.856
sp|O14467|MBF1_YEAST	MBF1	Multiprotein-bridging factor 1	1022	0	U	R.AIPNQQVLSK.L	91.3911	99.7738	102.048	92.2381	101.459	95.3297	107.513	83.9382	86.0418
sp|O14467|MBF1_YEAST	MBF1	Multiprotein-bridging factor 1	1022	0	U	R.AIPNQQVLSK.L	115.215	110.003	109.091	119.416	124.267	110.773	113.902	87.7418	119.958
sp|O14467|MBF1_YEAST	MBF1	Multiprotein-bridging factor 1	1022	0	U	R.AIPNQQVLSK.L	96.0171	94.8867	103.159	107.945	91.9462	106.868	97.2894	84.6916	96.5179
sp|O14467|MBF1_YEAST	MBF1	Multiprotein-bridging factor 1	1022	0	U	R.GNNIGSPLGAPK.K	38.7568	32.5694	31.1495	28.7225	34.726	36.9462	36.1762	30.2483	35.4674
sp|O14467|MBF1_YEAST	MBF1	Multiprotein-bridging factor 1	1022	0	U	R.AIPNQQVLSK.L	24.9959	17.8112	16.7981	21.4923	19.1988	14.7244	23.7706	16.9169	17.9729
sp|O14467|MBF1_YEAST	MBF1	Multiprotein-bridging factor 1	1022	0	U	R.ETDIVKPK.K	163.428	172.832	192.227	181.032	196.929	180.957	182.202	148.829	197.819
sp|O14467|MBF1_YEAST	MBF1	Multiprotein-bridging factor 1	1022	0	U	R.GNNIGSPLGAPK.K	54.4938	50.0819	50.2312	61.8415	70.4486	56.3608	57.621	44.7219	62.6181
sp|O14467|MBF1_YEAST	MBF1	Multiprotein-bridging factor 1	1022	0	U	R.GNNIGSPLGAPK.K	95.5991	105.198	135.277	132.741	143.924	139.571	148.341	111.62	146.898
sp|O14467|MBF1_YEAST	MBF1	Multiprotein-bridging factor 1	1022	0	U	K.KLDPNVGR.A	167.62	167.119	148.977	144.957	166.839	159.766	169.808	127.116	163.992
sp|O14467|MBF1_YEAST	MBF1	Multiprotein-bridging factor 1	1022	0	U	R.QGLVVSVDK.K	191.084	161.429	182.472	222.979	182.036	202.491	147.453	108.127	140.1
sp|O14467|MBF1_YEAST	MBF1	Multiprotein-bridging factor 1	1022	0	U	R.RQGLVVSVDK.K	98.3983	137.944	102.011	95.7703	161.145	199.253	208.142	150.063	259.745
sp|O14467|MBF1_YEAST	MBF1	Multiprotein-bridging factor 1	1022	0	U	R.ETDIVKPK.K	281.268	241.638	278.643	216.064	258.219	234.849	236.832	175.775	269.059
sp|O14467|MBF1_YEAST	MBF1	Multiprotein-bridging factor 1	1022	0	U	R.GNNIGSPLGAPK.K	68.1165	61.1256	60.6968	62.9747	65.578	64.169	65.9505	67.8899	65.6286
sp|O14467|MBF1_YEAST	MBF1	Multiprotein-bridging factor 1	1022	0	U	R.QGLVVSVDK.K	23.7141	23.0363	25.4445	17.8389	24.0754	24.4073	18.6126	22.0987	18.663
sp|O14467|MBF1_YEAST	MBF1	Multiprotein-bridging factor 1	1022	0	U	K.VDRETDIVKPK.K	87.5663	216.419	83.0733	101.858	151.314	291.395	173.57	229.435	547.865
sp|O43137|YB085_YEAST	YBR085C-A	Uncharacterized protein YBR085C-A	2491	0	U	K.NYEIQTVLSEDK.S	88.8431	86.4004	83.9232	96.1269	85.2897	81.6433	83.9114	67.591	83.8691
sp|O43137|YB085_YEAST	YBR085C-A	Uncharacterized protein YBR085C-A	2491	0	U	K.DYLLDLAGQA.-	39.5422	33.1328	38.8135	40.567	42.1553	44.3987	34.3234	18.8783	38.9267
sp|O43137|YB085_YEAST	YBR085C-A	Uncharacterized protein YBR085C-A	2491	0	U	K.DGEVIANIIGEAK.D	65.7713	68.0515	66.4423	71.3118	64.0677	60.4056	68.9088	41.6125	56.253
sp|O43137|YB085_YEAST	YBR085C-A	Uncharacterized protein YBR085C-A	2491	0	U	K.DGEVIANIIGEAK.D	57.4425	45.0986	60.293	52.0257	61.5997	53.138	74.6317	42.7436	47.6705
sp|O43137|YB085_YEAST	YBR085C-A	Uncharacterized protein YBR085C-A	2491	0	U	K.NYEIQTVLSEDK.S	23.7159	12.6935	19.3356	20.9106	24.2528	20.7878	18.321	12.4757	18.467
sp|O60200|MDM35_YEAST	MDM35	Mitochondrial distribution and morphology protein 35	3136	0	U	K.YDSCFNEWYSEK.F	83.6569	85.2123	82.0146	89.7023	83.9865	98.501	82.5865	73.4034	66.8305
sp|O60200|MDM35_YEAST	MDM35	Mitochondrial distribution and morphology protein 35	3136	0	U	R.EEAPFENGGK.L	96.6343	93.3998	114.056	90.9398	99.0789	98.4119	96.2984	71.6982	81.806
sp|O60200|MDM35_YEAST	MDM35	Mitochondrial distribution and morphology protein 35	3136	0	U	K.YDSCFNEWYSEK.F	75.5583	66.4238	68.9178	78.0685	68.725	79.4311	67.1652	51.9017	47.8031
sp|O60200|MDM35_YEAST	MDM35	Mitochondrial distribution and morphology protein 35	3136	0	U	K.YDSCFNEWYSEK.F	65.0286	83.507	49.55	41.9029	58.2901	37.4707	44.6815	38.6564	43.3959
sp|O60200|MDM35_YEAST	MDM35	Mitochondrial distribution and morphology protein 35	3136	0	U	K.SVENECSK.Q	23.4938	22.0188	24.0356	21.7529	21.0951	22.9763	18.6992	10.8167	18.3509
sp|O74700|TIM9_YEAST	TIM9	Mitochondrial import inner membrane translocase subunit TIM9	3426	0	U	R.LYSNLVER.C	129.715	134.044	143.815	121.03	116.717	131.111	147.547	105.134	129.254
sp|O74700|TIM9_YEAST	TIM9	Mitochondrial import inner membrane translocase subunit TIM9	3426	0	U	K.EQTCIM*K.C	127.152	132.078	131.844	112.068	98.2567	120.537	119.203	85.3966	125.364
sp|O74700|TIM9_YEAST	TIM9	Mitochondrial import inner membrane translocase subunit TIM9	3426	0	U	K.EQTCIMK.C	329.102	311.037	302.625	246.227	244.424	288.76	273.046	184.576	266.959
sp|O74700|TIM9_YEAST	TIM9	Mitochondrial import inner membrane translocase subunit TIM9	3426	0	U	K.EQTCIMK.C	85.4041	79.766	81.6158	64.0071	71.4589	66.1426	73.2611	50.298	77.1919
sp|O74700|TIM9_YEAST	TIM9	Mitochondrial import inner membrane translocase subunit TIM9	3426	0	U	R.FQEQNAALGQGLGR.-	38.7004	42.8697	40.1382	30.6665	28.4502	29.1536	38.7597	29.0178	38.8576
sp|O74700|TIM9_YEAST	TIM9	Mitochondrial import inner membrane translocase subunit TIM9	3426	0	U	K.EQTCIMK.C	93.4572	93.2874	95.9833	76.3929	73.2567	80.4445	94.4493	74.3652	92.4853
sp|O74700|TIM9_YEAST	TIM9	Mitochondrial import inner membrane translocase subunit TIM9	3426	0	U	R.FQEQNAALGQGLGR.-	72.571	70.3532	70.5803	54.6672	62.6461	77.7515	64.2568	66.5709	55.7522
sp|O74700|TIM9_YEAST	TIM9	Mitochondrial import inner membrane translocase subunit TIM9	3426	0	U	R.FQEQNAALGQGLGR.-	21.0584	18.0085	23.7559	24.4797	13.9934	15.3579	20.4912	19.2015	15.8621
sp|O74700|TIM9_YEAST	TIM9	Mitochondrial import inner membrane translocase subunit TIM9	3426	0	U	K.EQQEFQK.V	46.8566	49.8186	61.5015	40.1782	55.237	45.0631	55.0542	46.078	53.3149
sp|O74700|TIM9_YEAST	TIM9	Mitochondrial import inner membrane translocase subunit TIM9	3426	0	U	K.EQQEFQK.V	18.7987	23.3384	19.4217	16.3891	8.05296	19.506	24.2492	9.4384	12.6155
sp|O75012|MRP10_YEAST	MRP10	37S ribosomal protein MRP10, mitochondrial	1993	0	U	K.SCTSESALGK.R	120.376	102.445	139.498	126.782	136.999	126.509	131.242	89.4384	109.124
sp|O75012|MRP10_YEAST	MRP10	37S ribosomal protein MRP10, mitochondrial	1993	0	U	K.CAGLVTELK.S	197.903	160.321	190.55	179.306	191.197	200.669	178.553	93.5452	148.607
sp|O75012|MRP10_YEAST	MRP10	37S ribosomal protein MRP10, mitochondrial	1993	0	U	K.SCTSESALGK.R	27.4933	21.8085	19.4717	25.3692	23.0177	28.2781	21.813	13.9635	20.7431
sp|O76013|KRT36_HUMAN_contaminant	KRT36	Keratin, type I cuticular Ha6	383	2	R	R.LANYLEK.V	234.121	149.008	211.672	313.176	206.224	210.762	177.131	160.975	101.249
sp|O76013|KRT36_HUMAN_contaminant	KRT36	Keratin, type I cuticular Ha6	383	2	R	R.LANYLEK.V	149.944	86.7299	131.406	210.426	129.149	115.63	118.072	113.304	54.6407
sp|O94742|SEM1_YEAST	SEM1	26S proteasome complex subunit SEM1	4081	0	U	K.SLEEDDEFEDFPIDTWANGETIK.S	14.9439	17.4508	15.4919	15.5024	18.2221	19.2293	14.7342	7.5494	10.7527
sp|O94742|SEM1_YEAST	SEM1	26S proteasome complex subunit SEM1	4081	0	U	K.SLEEDDEFEDFPIDTWANGETIK.S	22.3691	18.7859	19.1169	28.9807	22.1006	21.8188	20.0234	11.9028	19.3607
sp|O94742|SEM1_YEAST	SEM1	26S proteasome complex subunit SEM1	4081	0	U	K.SNAVTQTNIWEENWDDVEVDDDFTNELK.A	15.8178	9.49884	8.69553	14.2993	15.3918	8.61128	9.13904	11.0613	16.2075
sp|O94742|SEM1_YEAST	SEM1	26S proteasome complex subunit SEM1	4081	0	U	K.SLEEDDEFEDFPIDTWANGETIK.S	11.4878	10.7866	10.9118	13.5809	14.5171	12.8634	11.9689	9.84018	11.4837
sp|O94742|SEM1_YEAST	SEM1	26S proteasome complex subunit SEM1	4081	0	U	K.NEEINKK.S	243.574	251.177	223.028	270.035	283.749	330.495	281.212	96.7675	237.802
sp|O94742|SEM1_YEAST	SEM1	26S proteasome complex subunit SEM1	4081	0	U	K.KNEEINKK.S	173.734	160.435	162.59	158.214	198.809	178.594	152.056	68.7103	195.897
sp|P00044|CYC1_YEAST	CYC1	Cytochrome c isoform 1	2862	1	R	K.VGPNLHGIFGR.H	14.8716	14.7116	15.0715	11.7506	8.65179	14.5289	17.5895	12.2348	13.2745
sp|P00044|CYC1_YEAST	CYC1	Cytochrome c isoform 1	2862	0	U	R.NDLITYLK.K	67.2003	40.9598	58.8781	63.4545	55.8677	45.6179	41.5616	32.768	34.3945
sp|P00044|CYC1_YEAST	CYC1	Cytochrome c isoform 1	2862	1	R	K.VGPNLHGIFGR.H	78.8311	89.6278	77.668	88.4051	80.8647	77.362	74.8539	50.1205	67.8093
sp|P00044|CYC1_YEAST	CYC1	Cytochrome c isoform 1	2862	1	R	K.VGPNLHGIFGR.H	162.012	160.295	150.556	155.935	150.296	131.041	130.757	70.9312	128.57
sp|P00044|CYC1_YEAST	CYC1	Cytochrome c isoform 1	2862	0	U	R.HSGQAEGYSYTDANIK.K	17.5504	19.7826	18.9223	16.7041	22.2196	20.9966	11.7286	12.1195	11.8354
sp|P00044|CYC1_YEAST	CYC1	Cytochrome c isoform 1	2862	0	U	K.M*AFGGLK.K	215.09	218.456	210.33	196.577	218.3	212.175	198.985	144.537	187.3
sp|P00044|CYC1_YEAST	CYC1	Cytochrome c isoform 1	2862	0	U	K.MAFGGLK.K	267.926	242.497	260.992	254.507	257.774	262.363	226.242	169.929	228.217
sp|P00044|CYC1_YEAST	CYC1	Cytochrome c isoform 1	2862	0	U	K.NVLWDENNM*SEYLTNPK.K	22.2107	13.0477	19.5038	21.6513	18.4799	17.2795	18.5267	16.7353	14.1624
sp|P00044|CYC1_YEAST	CYC1	Cytochrome c isoform 1	2862	0	U	K.NVLWDENNMSEYLTNPK.K	19.2056	19.7955	19.4251	20.6147	20.4206	19.2058	18.2767	15.3726	19.471
sp|P00044|CYC1_YEAST	CYC1	Cytochrome c isoform 1	2862	0	U	K.M*AFGGLK.K	231.475	216.406	207.001	205.818	217.581	227.897	197.154	171.061	191.788
sp|P00044|CYC1_YEAST	CYC1	Cytochrome c isoform 1	2862	0	U	K.MAFGGLK.K	327.366	321.424	320.585	303.723	297.237	331.059	278.499	202.783	305.283
sp|P00044|CYC1_YEAST	CYC1	Cytochrome c isoform 1	2862	0	U	K.M*AFGGLK.K	147.253	159.755	185.903	168.065	173.675	179.418	171.953	114.19	105.363
sp|P00044|CYC1_YEAST	CYC1	Cytochrome c isoform 1	2862	1	R	K.VGPNLHGIFGR.H	36.8462	34.1986	29.154	33.5286	25.5375	34.4026	30.1687	16.6628	25.8695
sp|P00044|CYC1_YEAST	CYC1	Cytochrome c isoform 1	2862	0	U	R.NDLITYLK.K	196.532	215.424	196.31	213.305	178.982	196.699	177.008	167.677	202.675
sp|P00044|CYC1_YEAST	CYC1	Cytochrome c isoform 1	2862	1	R	K.VGPNLHGIFGR.H	19.861	15.8268	15.4885	15.1982	13.2836	14.6555	12.4316	11.3615	13.6082
sp|P00044|CYC1_YEAST	CYC1	Cytochrome c isoform 1	2862	0	U	R.HSGQAEGYSYTDANIK.K	29.6553	35.499	29.1642	27.1058	31.5909	27.9596	29.8186	20.9719	31.5246
sp|P00044|CYC1_YEAST	CYC1	Cytochrome c isoform 1	2862	0	U	R.HSGQAEGYSYTDANIK.K	31.7036	46.2311	36.3494	31.6326	33.1769	31.333	32.7003	18.0341	31.2097
sp|P00044|CYC1_YEAST	CYC1	Cytochrome c isoform 1	2862	0	U	R.HSGQAEGYSYTDANIK.K	45.4108	46.9807	54.9542	49.6498	44.8526	45.7579	49.655	33.8235	45.7993
sp|P00045|CYC7_YEAST	CYC7	Cytochrome c isoform 2	2862	0	U	K.GYSYTDANINK.N	121.071	120.489	123.677	123.865	120.604	123.533	124.251	107.155	107.041
sp|P00045|CYC7_YEAST	CYC7	Cytochrome c isoform 2	2862	0	U	K.GYSYTDANINK.N	94.1327	107.17	97.8519	92.1077	88.1904	100.751	107	61.0672	90.2212
sp|P00045|CYC7_YEAST	CYC7	Cytochrome c isoform 2	2862	0	U	K.GYSYTDANINK.N	162.814	201.862	211.101	178.34	183.246	169.309	184.677	113.402	176.268
sp|P00045|CYC7_YEAST	CYC7	Cytochrome c isoform 2	2862	0	U	K.ESTGFKPGSAK.K	215.641	234.249	217.374	211.101	233.938	226.759	203.576	127.462	227.656
sp|P00045|CYC7_YEAST	CYC7	Cytochrome c isoform 2	2862	0	U	K.DRNDLITYMTK.A	10.4311	9.47878	15.8998	15.5916	12.8199	15.825	13.7156	5.4675	17.0928
sp|P00045|CYC7_YEAST	CYC7	Cytochrome c isoform 2	2862	0	U	K.MAFAGLK.K	171.808	143.566	174.069	181.866	161.435	183.647	167.11	96.9455	149.16
sp|P00045|CYC7_YEAST	CYC7	Cytochrome c isoform 2	2862	0	U	K.M*AFAGLK.K	35.0158	24.5346	31.1873	30.5844	28.5186	37.6255	29.3732	20.8347	26.2181
sp|P00045|CYC7_YEAST	CYC7	Cytochrome c isoform 2	2862	0	U	K.GYSYTDANINK.N	22.2226	20.9809	23.0774	26.3828	22.7292	17.055	19.7105	20.5229	27.7806
sp|P00045|CYC7_YEAST	CYC7	Cytochrome c isoform 2	2862	0	U	K.WDEDSMSEYLTNPK.K	67.4422	64.3006	59.1083	66.5772	72.4191	60.5528	67.9007	56.0261	58.2906
sp|P00045|CYC7_YEAST	CYC7	Cytochrome c isoform 2	2862	0	U	K.ESTGFKPGSAK.K	167.487	161.578	166.426	170.786	171.632	166.223	151.759	102.886	146.845
sp|P00045|CYC7_YEAST	CYC7	Cytochrome c isoform 2	2862	0	U	K.ESTGFKPGSAK.K	136.905	124.448	147.36	134.236	137.825	129.841	118.989	75.3368	128.382
sp|P00045|CYC7_YEAST	CYC7	Cytochrome c isoform 2	2862	0	U	K.DRNDLITYM*TK.A	109.641	94.0587	101.347	126.655	117.118	118.694	120.841	99.0792	105.032
sp|P00045|CYC7_YEAST	CYC7	Cytochrome c isoform 2	2862	0	U	K.DRNDLITYMTK.A	29.0117	30.0001	35.7607	39.2536	48.9971	51.1869	40.6882	19.7843	45.0108
sp|P00127|QCR6_YEAST	QCR6	Cytochrome b-c1 complex subunit 6, mitochondrial	65	0	U	K.IQQQQPGYADLEHK.E	35.7356	25.254	39.3304	41.7631	36.7594	36.0981	29.5218	21.2146	15.7674
sp|P00127|QCR6_YEAST	QCR6	Cytochrome b-c1 complex subunit 6, mitochondrial	65	0	U	K.EDCVEEFFHLQHYLDTATAPR.L	77.8627	61.017	76.4508	100.575	89.0737	89.4081	68.606	28.9107	57.8558
sp|P00127|QCR6_YEAST	QCR6	Cytochrome b-c1 complex subunit 6, mitochondrial	65	0	U	K.IQQQQPGYADLEHK.E	160.506	99.2837	144.362	157.868	148.535	161.985	126.842	59.2052	93.6328
sp|P00127|QCR6_YEAST	QCR6	Cytochrome b-c1 complex subunit 6, mitochondrial	65	0	U	K.ALVHHYEECAER.V	77.4321	52.4139	77.8546	72.1349	74.4849	75.9344	66.0979	23.9702	54.4563
sp|P00127|QCR6_YEAST	QCR6	Cytochrome b-c1 complex subunit 6, mitochondrial	65	0	U	K.AAEGEEK.E	297.956	215.543	307.655	310.872	287.529	311.299	252.092	88.1778	220.687
sp|P00127|QCR6_YEAST	QCR6	Cytochrome b-c1 complex subunit 6, mitochondrial	65	0	U	K.ALVHHYEECAER.V	30.558	24.6281	26.3317	29.9494	28.511	35.323	22.4515	12.4959	19.4477
sp|P00127|QCR6_YEAST	QCR6	Cytochrome b-c1 complex subunit 6, mitochondrial	65	0	U	K.ALVHHYEECAER.V	50.791	40.8929	56.6802	49.8029	47.1324	47.1403	58.2448	45.1252	49.6683
sp|P00127|QCR6_YEAST	QCR6	Cytochrome b-c1 complex subunit 6, mitochondrial	65	0	U	K.AAEGEEK.E	182.216	144.018	200.419	193.71	209.193	207.362	169.51	101.583	128.031
sp|P00127|QCR6_YEAST	QCR6	Cytochrome b-c1 complex subunit 6, mitochondrial	65	0	U	K.IQQQQPGYADLEHK.E	93.4643	54.8796	76.4174	83.6532	90.1927	93.8624	70.7374	27.6124	53.0775
sp|P00128|QCR7_YEAST	QCR7	Cytochrome b-c1 complex subunit 7, mitochondrial	2380	0	U	R.LPEDESYAR.A	98.1582	82.9313	99.515	100.19	101.177	91.9061	89.1821	98.3061	71.8029
sp|P00128|QCR7_YEAST	QCR7	Cytochrome b-c1 complex subunit 7, mitochondrial	2380	0	U	R.RLPEDESYAR.A	8.71052	14.6775	13.0139	15.6221	12.6996	14.9878	14.6514	10.5949	12.5236
sp|P00128|QCR7_YEAST	QCR7	Cytochrome b-c1 complex subunit 7, mitochondrial	2380	0	U	K.FDDLIAEENPIMQTALR.R	23.7034	23.1254	27.7479	36.7785	24.2554	20.2288	27.597	29.2335	26.6715
sp|P00128|QCR7_YEAST	QCR7	Cytochrome b-c1 complex subunit 7, mitochondrial	2380	0	U	K.FDDLIAEENPIMQTALR.R	22.965	22.2863	22.7456	27.9052	23.1853	19.0127	22.9556	24.3727	22.2899
sp|P00128|QCR7_YEAST	QCR7	Cytochrome b-c1 complex subunit 7, mitochondrial	2380	0	U	R.LPEDESYAR.A	196.268	203.152	197.439	182.494	154.929	157.483	158.495	195.583	154.647
sp|P00128|QCR7_YEAST	QCR7	Cytochrome b-c1 complex subunit 7, mitochondrial	2380	0	U	K.FDDLIAEENPIMQTALR.R	29.1311	24.5852	26.0321	24.4368	20.8701	20.2588	24.2773	32.2502	32.1312
sp|P00128|QCR7_YEAST	QCR7	Cytochrome b-c1 complex subunit 7, mitochondrial	2380	0	U	R.IGDYILK.S	71.0651	76.5575	68.2679	66.5462	72.4898	55.7642	59.9562	60.2479	65.4793
sp|P00128|QCR7_YEAST	QCR7	Cytochrome b-c1 complex subunit 7, mitochondrial	2380	0	U	K.EKDELDNIEVSK.-	150.362	142.442	174.147	140.701	152.909	120.973	138.661	138.988	145.177
sp|P00128|QCR7_YEAST	QCR7	Cytochrome b-c1 complex subunit 7, mitochondrial	2380	0	U	K.DELDNIEVSK.-	35.4724	30.2831	35.8406	34.729	35.3713	32.363	29.7746	40.8436	32.55
sp|P00128|QCR7_YEAST	QCR7	Cytochrome b-c1 complex subunit 7, mitochondrial	2380	0	U	R.RLPEDESYAR.A	25.2814	25.4934	29.7364	31.6621	33.3599	30.6185	23.0847	26.1242	29.9505
sp|P00128|QCR7_YEAST	QCR7	Cytochrome b-c1 complex subunit 7, mitochondrial	2380	0	U	R.LPEDESYAR.A	393.446	379.646	381.668	301.214	308.343	279.266	289.607	335.188	300.136
sp|P00128|QCR7_YEAST	QCR7	Cytochrome b-c1 complex subunit 7, mitochondrial	2380	0	U	R.RLPEDESYAR.A	238.007	273.613	267.615	280.723	278.507	276.285	256.35	273.005	265.904
sp|P00128|QCR7_YEAST	QCR7	Cytochrome b-c1 complex subunit 7, mitochondrial	2380	0	U	K.FDDLIAEENPIMQTALR.R	38.1616	28.5935	28.4819	25.2668	24.8802	31.1905	26.9435	41.5305	35.085
sp|P00128|QCR7_YEAST	QCR7	Cytochrome b-c1 complex subunit 7, mitochondrial	2380	0	U	R.IGDYILK.S	75.2901	88.0776	87.0156	80.4843	71.96	78.3908	78.1136	72.3334	67.5787
sp|P00128|QCR7_YEAST	QCR7	Cytochrome b-c1 complex subunit 7, mitochondrial	2380	0	U	R.IGDYILK.S	67.4876	70.7237	73.7052	93.285	84.5659	74.5437	57.7842	63.7695	60.7111
sp|P00128|QCR7_YEAST	QCR7	Cytochrome b-c1 complex subunit 7, mitochondrial	2380	0	U	R.IGDYILK.S	39.4084	40.4534	32.0388	42.7296	40.7159	41.661	38.9604	38.0779	32.8622
sp|P00128|QCR7_YEAST	QCR7	Cytochrome b-c1 complex subunit 7, mitochondrial	2380	0	U	K.EKDELDNIEVSK.-	186.439	204.397	182.117	198.955	198.784	194.534	193.165	219.575	188.473
sp|P00128|QCR7_YEAST	QCR7	Cytochrome b-c1 complex subunit 7, mitochondrial	2380	0	U	K.EKDELDNIEVSK.-	94.0259	103.942	107.248	109.008	89.1342	97.8797	94.4227	95.8146	84.2124
sp|P00128|QCR7_YEAST	QCR7	Cytochrome b-c1 complex subunit 7, mitochondrial	2380	0	U	K.LCVPVANQFINLAGYK.K	95.6994	120.373	98.6859	89.7169	85.6862	83.5882	96.3029	85.5291	105.957
sp|P00175|CYB2_YEAST	CYB2	Cytochrome b2, mitochondrial	1194	0	U	R.PFLYANSCYGR.N	52.6974	60.8629	57.0707	38.2061	58.6079	58.9526	49.123	46.8161	73.4796
sp|P00175|CYB2_YEAST	CYB2	Cytochrome b2, mitochondrial	1194	0	U	K.ALFVTVDAPSLGQR.E	38.5438	43.1311	41.4313	35.0496	34.312	30.3843	39.2674	36.3115	47.1165
sp|P00175|CYB2_YEAST	CYB2	Cytochrome b2, mitochondrial	1194	0	U	K.DVTAIFEPLHAPNVIDK.Y	31.6328	27.663	38.9327	31.9607	28.8612	26.851	24.7187	29.6121	31.3056
sp|P00175|CYB2_YEAST	CYB2	Cytochrome b2, mitochondrial	1194	0	U	R.FLPNHPGGQDVIK.F	146.159	131.91	150.458	125.394	134.075	120.812	123.828	112.502	123.537
sp|P00175|CYB2_YEAST	CYB2	Cytochrome b2, mitochondrial	1194	0	U	K.QAWAYYSSGANDEVTHR.E	36.3134	50.7386	45.58	41.5119	40.9111	46.3309	42.5656	43.3391	49.3349
sp|P00175|CYB2_YEAST	CYB2	Cytochrome b2, mitochondrial	1194	0	U	K.ISPAEVAK.H	53.0084	65.1394	43.2577	41.39	48.0421	37.7212	41.3821	37.8981	34.708
sp|P00175|CYB2_YEAST	CYB2	Cytochrome b2, mitochondrial	1194	0	U	K.ITDDLVK.N	140.206	129.693	143.266	152.155	156.007	140.122	142.497	153.649	128.642
sp|P00175|CYB2_YEAST	CYB2	Cytochrome b2, mitochondrial	1194	0	U	K.LEVFVDGGVR.R	155.78	134.555	152.156	156.093	132.701	140.192	137.569	121.246	97.2631
sp|P00175|CYB2_YEAST	CYB2	Cytochrome b2, mitochondrial	1194	0	U	K.ITDDLVK.N	46.4938	41.4381	47.4587	54.7449	59.6732	53.2088	60.9156	81.3805	78.7501
sp|P00175|CYB2_YEAST	CYB2	Cytochrome b2, mitochondrial	1194	0	U	K.FIDPSLTWK.D	31.4685	30.3508	19.1252	18.9989	31.4074	26.8347	27.5453	23.6272	17.1528
sp|P00175|CYB2_YEAST	CYB2	Cytochrome b2, mitochondrial	1194	0	U	R.GCGQGVTK.V	94.9491	93.0198	100.932	92.8398	95.9441	86.5197	73.0622	76.4754	83.0611
sp|P00175|CYB2_YEAST	CYB2	Cytochrome b2, mitochondrial	1194	0	U	K.DVTAIFEPLHAPNVIDK.Y	45.8011	53.0595	48.7134	38.8657	40.15	38.0326	42.1469	41.7172	45.1575
sp|P00175|CYB2_YEAST	CYB2	Cytochrome b2, mitochondrial	1194	0	U	K.ALFVTVDAPSLGQR.E	32.6296	40.8913	32.2349	33.8248	35.8525	31.9211	36.7445	32.0325	32.0918
sp|P00330|ADH1_YEAST	ADH1	Alcohol dehydrogenase 1	445	0	U	K.ATDGGAHGVINVSVSEAAIEASTR.Y	26.5638	20.1497	21.2577	24.2544	24.5714	17.0976	23.313	23.8211	20.4669
sp|P00330|ADH1_YEAST	ADH1	Alcohol dehydrogenase 1	445	0	U	K.CCSDVFNQVVK.S	35.2377	22.0266	28.1133	29.8384	28.2021	25.0895	27.106	26.8989	25.5055
sp|P00330|ADH1_YEAST	ADH1	Alcohol dehydrogenase 1	445	0	U	K.DIVGAVLK.A	54.659	59.1527	69.5318	68.3425	70.2808	59.4634	63.6478	65.4333	68.3216
sp|P00330|ADH1_YEAST	ADH1	Alcohol dehydrogenase 1	445	0	U	K.DIVGAVLK.A	77.9319	62.1144	70.5393	68.5421	66.052	68.9882	74.0729	73.6539	73.1529
sp|P00330|ADH1_YEAST	ADH1	Alcohol dehydrogenase 1	445	0	U	R.SIGGEVFIDFTK.E	85.398	83.0624	107.159	93.6612	98.3259	90.6542	81.8693	84.5959	98.9004
sp|P00330|ADH1_YEAST	ADH1	Alcohol dehydrogenase 1	445	0	U	R.VLGIDGGEGK.E	73.6766	75.8575	74.6054	76.9395	61.6541	67.3702	72.0616	82.4439	59.6242
sp|P00330|ADH1_YEAST	ADH1	Alcohol dehydrogenase 1	445	0	U	R.VLGIDGGEGK.E	54.6285	53.5415	43.0587	59.2398	55.7604	46.0516	52.0183	39.5356	44.3448
sp|P00330|ADH1_YEAST	ADH1	Alcohol dehydrogenase 1	445	0	U	R.VLGIDGGEGKEELFR.S	107.276	182.254	104.67	70.1751	117.043	101.819	107.065	114.79	214.858
sp|P00330|ADH1_YEAST	ADH1	Alcohol dehydrogenase 1	445	0	U	K.VVGLSTLPEIYEKMEK.G	54.2197	72.6777	73.8131	78.1755	72.9034	64.8736	60.0421	72.7304	100.319
sp|P00330|ADH1_YEAST	ADH1	Alcohol dehydrogenase 1	445	0	U	K.ATDGGAHGVINVSVSEAAIEASTR.Y	9.25282	14.7303	13.9942	18.4141	15.6399	10.0162	12.6192	13.8513	16.991
sp|P00330|ADH1_YEAST	ADH1	Alcohol dehydrogenase 1	445	0	U	K.CCSDVFNQVVKSISIVGSYVGNR.A	78.7	94.1744	69.165	92.6332	79.0856	77.9058	86.6631	86.6239	85.784
sp|P00330|ADH1_YEAST	ADH1	Alcohol dehydrogenase 1	445	0	U	K.DIVGAVLK.A	131.592	121.872	122.886	134.682	135.382	129.941	121.545	124.015	126.579
sp|P00330|ADH1_YEAST	ADH1	Alcohol dehydrogenase 1	445	0	U	R.GLVKSPIKVVGLSTLPEIYEK.M	48.0623	65.7435	59.3727	72.1423	64.628	86.0144	67.3924	86.9558	79.0093
sp|P00330|ADH1_YEAST	ADH1	Alcohol dehydrogenase 1	445	0	U	K.GVIFYESHGKLEYK.D	44.9076	97.5675	45.4607	91.9955	51.9692	84.9175	57.9055	111.077	197.627
sp|P00330|ADH1_YEAST	ADH1	Alcohol dehydrogenase 1	445	0	U	R.SIGGEVFIDFTK.E	52.7989	52.9335	52.9435	58.7208	48.4619	54.4508	50.7276	50.2671	43.165
sp|P00330|ADH1_YEAST	ADH1	Alcohol dehydrogenase 1	445	0	U	R.VLGIDGGEGK.E	55.0805	51.3281	50.648	46.3472	45.2197	37.7279	51.3275	68.0103	48.298
sp|P00330|ADH1_YEAST	ADH1	Alcohol dehydrogenase 1	445	0	U	K.ANELLINVK.Y	22.4626	28.8602	34.5372	29.7723	29.1	22.4053	28.0711	32.9673	34.4797
sp|P00330|ADH1_YEAST	ADH1	Alcohol dehydrogenase 1	445	0	U	R.ANGTTVLVGMPAGAK.C	89.5129	97.5468	70.6496	89.5405	82.3223	78.1151	74.1195	86.3878	69.1656
sp|P00330|ADH1_YEAST	ADH1	Alcohol dehydrogenase 1	445	0	U	R.ANGTTVLVGMPAGAK.C	87.8339	90.6486	81.9289	87.0348	83.5294	69.6629	86.1984	85.9367	85.4254
sp|P00330|ADH1_YEAST	ADH1	Alcohol dehydrogenase 1	445	0	U	K.DIVGAVLK.A	57.7087	53.0715	51.2974	45.0409	48.1303	45.8127	60.034	49.3625	52.2676
sp|P00330|ADH1_YEAST	ADH1	Alcohol dehydrogenase 1	445	0	U	R.VLGIDGGEGKEELFR.S	58.9435	90.5959	60.6148	53.6242	69.6254	64.1243	77.6898	73.5705	89.4704
sp|P00330|ADH1_YEAST	ADH1	Alcohol dehydrogenase 1	445	0	U	K.VVGLSTLPEIYEK.M	58.6622	49.3175	58.2053	73.0351	55.4299	45.9484	59.3872	52.358	63.3597
sp|P00330|ADH1_YEAST	ADH1	Alcohol dehydrogenase 1	445	0	U	K.ANELLINVK.Y	29.6634	28.3978	26.3849	27.7614	30.6041	30.5267	25.9383	28.7826	34.6469
sp|P00330|ADH1_YEAST	ADH1	Alcohol dehydrogenase 1	445	0	U	R.ANGTTVLVGM*PAGAK.C	48.5927	46.6015	44.9348	40.3753	41.2664	40.1609	44.2529	39.7607	38.0017
sp|P00330|ADH1_YEAST	ADH1	Alcohol dehydrogenase 1	445	0	U	R.ANGTTVLVGM*PAGAK.C	46.8644	48.3293	43.9823	47.4565	51.9147	40.0821	49.4402	44.9028	45.0546
sp|P00330|ADH1_YEAST	ADH1	Alcohol dehydrogenase 1	445	0	U	R.ANGTTVLVGMPAGAK.C	56.624	47.8277	60.5165	57.6859	60.5715	59.4041	54.5814	58.2713	57.5464
sp|P00330|ADH1_YEAST	ADH1	Alcohol dehydrogenase 1	445	0	U	K.ATDGGAHGVINVSVSEAAIEASTR.Y	27.0809	37.7597	30.7424	28.2694	32.9902	31.2266	29.6983	33.3323	38.6689
sp|P00330|ADH1_YEAST	ADH1	Alcohol dehydrogenase 1	445	0	U	K.DIVGAVLK.A	123.14	123.106	123.01	121.07	127.66	109.69	118.326	125.028	111.446
sp|P00330|ADH1_YEAST	ADH1	Alcohol dehydrogenase 1	445	0	U	K.GVIFYESHGK.L	138.979	148.682	135.512	138.484	138.159	134.585	127.746	152.526	137.332
sp|P00330|ADH1_YEAST	ADH1	Alcohol dehydrogenase 1	445	0	U	R.SIGGEVFIDFTKEK.D	86.0041	112.64	121.588	121.298	124.438	117.4	103.276	97.0317	101.571
sp|P00330|ADH1_YEAST	ADH1	Alcohol dehydrogenase 1	445	0	U	K.VVGLSTLPEIYEK.M	67.5485	62.1085	68.967	57.9128	72.4739	60.3181	63.1251	58.2613	60.3259
sp|P00330|ADH1_YEAST	ADH1	Alcohol dehydrogenase 1	445	0	U	K.ANELLINVK.Y	41.9023	33.9316	43.9777	41.594	42.5454	45.8596	49.0663	48.2271	43.217
sp|P00330|ADH1_YEAST	ADH1	Alcohol dehydrogenase 1	445	0	U	R.ANGTTVLVGM*PAGAK.C	141.098	167.083	158.698	151.347	158.397	163.019	152.689	163.146	217.588
sp|P00330|ADH1_YEAST	ADH1	Alcohol dehydrogenase 1	445	0	U	R.ANGTTVLVGM*PAGAK.C	129.66	137.083	121.241	123.39	121.806	115.05	115.576	125.736	137.165
sp|P00330|ADH1_YEAST	ADH1	Alcohol dehydrogenase 1	445	0	U	R.ANGTTVLVGM*PAGAK.C	163.779	148.377	144.59	154.87	157.112	138.414	131.298	141.484	149.552
sp|P00330|ADH1_YEAST	ADH1	Alcohol dehydrogenase 1	445	0	U	R.ANGTTVLVGM*PAGAK.C	110.933	100.099	104.977	95.8222	104.709	99.5803	97.5967	107.727	77.644
sp|P00330|ADH1_YEAST	ADH1	Alcohol dehydrogenase 1	445	0	U	R.ANGTTVLVGM*PAGAK.C	61.4915	64.3867	67.3618	71.699	62.743	69.8789	69.554	66.0643	59.2042
sp|P00330|ADH1_YEAST	ADH1	Alcohol dehydrogenase 1	445	0	U	R.ANGTTVLVGM*PAGAK.C	132.584	121.67	125.104	141.868	126.491	121.555	125.422	119.305	133.186
sp|P00330|ADH1_YEAST	ADH1	Alcohol dehydrogenase 1	445	0	U	R.ANGTTVLVGM*PAGAK.C	77.4146	67.6375	71.4896	74.1498	59.6559	71.9791	53.8128	63.7045	64.6198
sp|P00330|ADH1_YEAST	ADH1	Alcohol dehydrogenase 1	445	0	U	R.ANGTTVLVGM*PAGAK.C	69.9963	69.3782	73.227	77.8261	79.8721	79.8335	74.0741	68.8108	81.2923
sp|P00330|ADH1_YEAST	ADH1	Alcohol dehydrogenase 1	445	0	U	R.ANGTTVLVGM*PAGAK.C	126.295	117.738	128.743	110.682	117.982	109.395	110.271	104.77	119.015
sp|P00330|ADH1_YEAST	ADH1	Alcohol dehydrogenase 1	445	0	U	R.ANGTTVLVGM*PAGAK.C	55.4433	54.0736	56.3985	55.3238	56.857	55.5053	54.9664	43.6007	52.193
sp|P00330|ADH1_YEAST	ADH1	Alcohol dehydrogenase 1	445	0	U	R.ANGTTVLVGM*PAGAK.C	15.9692	15.0919	66.9488	25.3345	49.8986	44.8339	74.6139	19.0823	23.1592
sp|P00330|ADH1_YEAST	ADH1	Alcohol dehydrogenase 1	445	0	U	R.ANGTTVLVGM*PAGAK.C	101.536	118.772	97.4309	93.3105	119.977	95.7204	90.5327	102.395	95.2275
sp|P00330|ADH1_YEAST	ADH1	Alcohol dehydrogenase 1	445	0	U	R.ANGTTVLVGMPAGAK.C	54.6671	56.0847	44.1511	54.0905	55.4238	55.7974	52.8052	49.5838	43.9575
sp|P00330|ADH1_YEAST	ADH1	Alcohol dehydrogenase 1	445	0	U	R.ANGTTVLVGMPAGAK.C	130.045	126.16	125.683	131.825	123.267	110.144	108.584	107.823	99.622
sp|P00330|ADH1_YEAST	ADH1	Alcohol dehydrogenase 1	445	0	U	R.ANGTTVLVGM*PAGAK.C	73.409	69.8837	74.2675	65.4499	68.489	69.8839	64.9349	65.2353	59.4155
sp|P00330|ADH1_YEAST	ADH1	Alcohol dehydrogenase 1	445	0	U	R.ANGTTVLVGMPAGAK.C	17.0421	22.5257	19.1553	15.1234	21.322	17.5516	14.7371	19.2249	16.5512
sp|P00330|ADH1_YEAST	ADH1	Alcohol dehydrogenase 1	445	0	U	K.ATDGGAHGVINVSVSEAAIEASTR.Y	29.5224	21.9873	19.6805	26.5798	20.6833	20.4975	18.2897	18.4388	19.7124
sp|P00330|ADH1_YEAST	ADH1	Alcohol dehydrogenase 1	445	0	U	K.DIVGAVLK.A	290.283	285.511	267.693	270.441	289.737	290.148	287.466	295.278	286.152
sp|P00330|ADH1_YEAST	ADH1	Alcohol dehydrogenase 1	445	0	U	K.DIVGAVLK.A	251.78	254.029	255.628	247.377	239.387	227.056	221.201	241.814	224.943
sp|P00330|ADH1_YEAST	ADH1	Alcohol dehydrogenase 1	445	0	U	K.DIVGAVLK.A	376.358	381.86	326.273	354.958	320.562	332.747	321.068	312.397	295.713
sp|P00330|ADH1_YEAST	ADH1	Alcohol dehydrogenase 1	445	0	U	K.DIVGAVLK.A	69.2327	55.631	52.7589	58.6252	63.3144	57.3238	57.7113	48.6175	57.9492
sp|P00330|ADH1_YEAST	ADH1	Alcohol dehydrogenase 1	445	0	U	K.DIVGAVLK.A	139.699	128.076	126.456	133.231	132.256	115.97	129.835	123.555	121.273
sp|P00330|ADH1_YEAST	ADH1	Alcohol dehydrogenase 1	445	0	U	K.DIVGAVLK.A	85.6305	88.3388	89.5522	85.2603	81.7854	77.7748	79.9673	87.6294	73.7958
sp|P00330|ADH1_YEAST	ADH1	Alcohol dehydrogenase 1	445	0	U	K.DIVGAVLK.A	40.8391	40.1473	38.4326	48.1748	39.559	40.1815	34.4863	34.9807	31.8479
sp|P00330|ADH1_YEAST	ADH1	Alcohol dehydrogenase 1	445	0	U	K.DIVGAVLK.A	37.1648	26.8048	29.075	33.7851	31.6711	30.6215	29.5353	29.7882	28.5379
sp|P00330|ADH1_YEAST	ADH1	Alcohol dehydrogenase 1	445	0	U	K.DIVGAVLK.A	34.2541	32.2336	29.0463	37.1495	29.6707	25.6871	34.6983	35.8808	21.1715
sp|P00330|ADH1_YEAST	ADH1	Alcohol dehydrogenase 1	445	0	U	K.DIVGAVLK.A	27.5769	32.067	24.3803	26.4009	21.3457	19.7759	27.6177	23.7868	26.882
sp|P00330|ADH1_YEAST	ADH1	Alcohol dehydrogenase 1	445	0	U	K.DIVGAVLK.A	16.3334	22.2007	20.1801	20.0592	23.9778	16.8145	13.8803	18.9841	17.3594
sp|P00330|ADH1_YEAST	ADH1	Alcohol dehydrogenase 1	445	0	U	K.DIVGAVLK.A	15.5544	17.2738	22.987	24.9372	18.9528	18.4367	20.093	16.3599	16.5764
sp|P00330|ADH1_YEAST	ADH1	Alcohol dehydrogenase 1	445	0	U	K.DIVGAVLK.A	42.8827	39.5665	37.6412	38.1287	37.6775	36.1047	38.3248	36.3407	41.2878
sp|P00330|ADH1_YEAST	ADH1	Alcohol dehydrogenase 1	445	0	U	K.GVIFYESHGK.L	95.2203	103.679	108.214	101.983	96.4444	87.0321	98.0721	117.713	93.9176
sp|P00330|ADH1_YEAST	ADH1	Alcohol dehydrogenase 1	445	0	U	R.SIGGEVFIDFTK.E	32.4528	36.0107	28.8147	32.965	27.7129	27.7849	29.1369	26.9264	24.7672
sp|P00330|ADH1_YEAST	ADH1	Alcohol dehydrogenase 1	445	0	U	K.VVGLSTLPEIYEK.M	33.1796	42.0462	45.0291	38.2416	31.0719	30.3666	35.2365	30.1836	29.6948
sp|P00330|ADH1_YEAST	ADH1	Alcohol dehydrogenase 1	445	0	U	K.VVGLSTLPEIYEK.M	108.704	113.343	119.586	122.748	118.496	120.469	127.254	116.749	119.472
sp|P00330|ADH1_YEAST	ADH1	Alcohol dehydrogenase 1	445	0	U	K.VVGLSTLPEIYEK.M	24.0333	30.9236	32.6408	24.0326	28.2205	29.6699	29.8631	31.6184	26.5179
sp|P00330|ADH1_YEAST	ADH1	Alcohol dehydrogenase 1	445	0	U	K.ANELLINVK.Y	81.1609	82.68	82.6568	72.8983	71.7386	74.9406	77.4769	72.4935	65.3258
sp|P00330|ADH1_YEAST	ADH1	Alcohol dehydrogenase 1	445	0	U	K.ANELLINVK.Y	169.024	174.355	229.762	253.252	222.454	236.177	246.427	251.1	238.638
sp|P00330|ADH1_YEAST	ADH1	Alcohol dehydrogenase 1	445	0	U	K.ANELLINVK.Y	107.897	105.339	113.875	106.404	107.6	93.9116	102.449	95.9706	98.235
sp|P00330|ADH1_YEAST	ADH1	Alcohol dehydrogenase 1	445	0	U	K.ANELLINVK.Y	14.4132	12.6952	9.403	15.9319	11.9341	10.3552	12.7091	18.0134	11.5709
sp|P00330|ADH1_YEAST	ADH1	Alcohol dehydrogenase 1	445	0	U	K.GVIFYESHGK.L	193.606	173.818	204.753	194.737	184.154	182.401	193.324	195.015	181.458
sp|P00330|ADH1_YEAST	ADH1	Alcohol dehydrogenase 1	445	0	U	K.SANLMAGHWVAISGAAGGLGSLAVQYAK.A	14.0853	23.9969	24.5843	19.9789	22.5706	22.603	19.6954	17.2255	28.1088
sp|P00330|ADH1_YEAST	ADH1	Alcohol dehydrogenase 1	445	0	U	R.SIGGEVFIDFTK.E	160.758	160.559	175.675	162.556	150.658	142.563	143.624	141.707	148.492
sp|P00330|ADH1_YEAST	ADH1	Alcohol dehydrogenase 1	445	0	U	K.VVGLSTLPEIYEK.M	115.863	98.6455	105.481	99.6294	104.137	96.9406	95.6089	106.071	103.382
sp|P00330|ADH1_YEAST	ADH1	Alcohol dehydrogenase 1	445	0	U	K.VVGLSTLPEIYEK.M	50.1615	54.1839	68.8015	83.3495	74.0427	79.2078	69.0873	72.7953	65.5825
sp|P00330|ADH1_YEAST	ADH1	Alcohol dehydrogenase 1	445	0	U	K.VVGLSTLPEIYEK.M	82.8074	70.2168	70.4976	82.3063	75.5481	82.0683	72.7913	88.6452	75.2184
sp|P00330|ADH1_YEAST	ADH1	Alcohol dehydrogenase 1	445	0	U	K.ANELLINVK.Y	93.8996	105.157	42.9309	16.1238	10.0178	9.05223	10.7057	6.86675	4.10093
sp|P00330|ADH1_YEAST	ADH1	Alcohol dehydrogenase 1	445	0	U	K.ATDGGAHGVINVSVSEAAIEASTR.Y	19.2839	19.8084	21.1913	14.9018	19.9674	18.0651	24.5739	16.3597	16.6582
sp|P00330|ADH1_YEAST	ADH1	Alcohol dehydrogenase 1	445	0	U	K.ATDGGAHGVINVSVSEAAIEASTR.Y	14.3915	15.0108	13.8994	11.6663	10.2087	10.6267	13.47	12.1645	12.5075
sp|P00330|ADH1_YEAST	ADH1	Alcohol dehydrogenase 1	445	0	U	K.GVIFYESHGK.L	216.768	208.785	231.343	245.878	219.151	220.93	217.901	186.245	172.775
sp|P00330|ADH1_YEAST	ADH1	Alcohol dehydrogenase 1	445	0	U	K.GVIFYESHGK.L	246.679	227.215	250.263	253.132	232.172	251.363	245.069	219.73	235.629
sp|P00330|ADH1_YEAST	ADH1	Alcohol dehydrogenase 1	445	0	U	K.GVIFYESHGK.L	163.772	143.895	151.077	172.053	165.194	156.307	155.877	147.203	136.3
sp|P00330|ADH1_YEAST	ADH1	Alcohol dehydrogenase 1	445	0	U	K.GVIFYESHGK.L	65.2431	58.5184	57.8086	61.7673	62.754	53.5768	60.3398	57.6128	68.7946
sp|P00330|ADH1_YEAST	ADH1	Alcohol dehydrogenase 1	445	0	U	K.GVIFYESHGK.L	74.7149	58.3087	65.8044	76.2604	64.8137	63.3423	61.3419	58.872	49.9123
sp|P00330|ADH1_YEAST	ADH1	Alcohol dehydrogenase 1	445	0	U	K.GVIFYESHGK.L	10.8512	18.9292	10.8891	12.9358	9.46939	12.3992	10.2552	12.7488	12.5176
sp|P00330|ADH1_YEAST	ADH1	Alcohol dehydrogenase 1	445	0	U	R.SIGGEVFIDFTK.E	36.889	32.8079	36.7377	40.8485	32.7732	30.2136	30.3641	23.6815	33.3552
sp|P00330|ADH1_YEAST	ADH1	Alcohol dehydrogenase 1	445	0	U	R.SIGGEVFIDFTK.E	78.8248	75.5665	81.8357	101.05	88.2503	83.4321	86.3615	86.3388	81.1331
sp|P00330|ADH1_YEAST	ADH1	Alcohol dehydrogenase 1	445	0	U	R.SIGGEVFIDFTK.E	22.5942	19.5902	18.6815	18.6481	19.2142	20.3889	23.5863	17.7281	21.5542
sp|P00330|ADH1_YEAST	ADH1	Alcohol dehydrogenase 1	445	0	U	R.SIGGEVFIDFTK.E	16.1895	14.1679	20.4776	18.9867	22.0322	18.235	17.6753	14.6591	16.1818
sp|P00330|ADH1_YEAST	ADH1	Alcohol dehydrogenase 1	445	0	U	R.SIGGEVFIDFTK.E	10.393	13.7121	14.4509	17.521	14.2428	11.9941	13.4565	14.1175	14.6573
sp|P00330|ADH1_YEAST	ADH1	Alcohol dehydrogenase 1	445	0	U	R.VLGIDGGEGK.E	29.9456	24.7793	27.2714	32.0489	28.4901	18.3881	22.5205	28.618	19.3475
sp|P00330|ADH1_YEAST	ADH1	Alcohol dehydrogenase 1	445	0	U	K.VVGLSTLPEIYEK.M	86.7034	85.5264	91.0303	92.2605	87.9079	92.9352	92.4389	91.9677	88.7683
sp|P00330|ADH1_YEAST	ADH1	Alcohol dehydrogenase 1	445	0	U	K.ANELLINVK.Y	49.518	43.9919	58.8649	53.7533	53.9032	50.7296	44.2826	38.7854	46.5931
sp|P00330|ADH1_YEAST	ADH1	Alcohol dehydrogenase 1	445	0	U	R.ANGTTVLVGM*PAGAK.C	39.0766	33.5609	33.5889	31.5421	37.0149	36.3765	39.5894	31.7601	26.0712
sp|P00330|ADH1_YEAST	ADH1	Alcohol dehydrogenase 1	445	0	U	K.ATDGGAHGVINVSVSEAAIEASTR.Y	88.1338	98.4554	80.1715	80.3295	72.7695	77.7866	70.2243	75.3195	67.44
sp|P00330|ADH1_YEAST	ADH1	Alcohol dehydrogenase 1	445	0	U	K.ATDGGAHGVINVSVSEAAIEASTR.Y	18.3094	16.6595	18.8294	13.941	17.9876	20.5048	16.6747	20.141	17.9442
sp|P00330|ADH1_YEAST	ADH1	Alcohol dehydrogenase 1	445	0	U	K.ATDGGAHGVINVSVSEAAIEASTR.Y	45.1023	40.478	53.0722	56.3014	41.5885	45.771	46.8066	50.4372	48.3237
sp|P00330|ADH1_YEAST	ADH1	Alcohol dehydrogenase 1	445	0	U	K.ATDGGAHGVINVSVSEAAIEASTR.Y	22.2613	19.5807	19.1831	16.003	16.3191	22.2374	22.3265	16.9872	18.2007
sp|P00330|ADH1_YEAST	ADH1	Alcohol dehydrogenase 1	445	0	U	K.GVIFYESHGK.L	259.94	276.707	274.47	267.436	274.667	248.305	264.121	268.861	246.275
sp|P00330|ADH1_YEAST	ADH1	Alcohol dehydrogenase 1	445	0	U	R.SIGGEVFIDFTK.E	103.407	87.1065	85.4052	79.3014	85.6331	81.9951	79.0527	81.4135	81.1338
sp|P00330|ADH1_YEAST	ADH1	Alcohol dehydrogenase 1	445	0	U	R.SIGGEVFIDFTK.E	54.8345	50.2466	56.2123	50.9675	43.6461	47.5804	42.0097	44.3176	47.8508
sp|P00330|ADH1_YEAST	ADH1	Alcohol dehydrogenase 1	445	0	U	R.VLGIDGGEGKEELFR.S	160.362	291.362	171.458	106.577	207.464	145.028	182.217	201.109	339.322
sp|P00330|ADH1_YEAST	ADH1	Alcohol dehydrogenase 1	445	0	U	K.VVGLSTLPEIYEK.M	62.9783	57.0296	46.2548	55.8676	58.6082	57.6042	59.1463	54.7971	48.2713
sp|P00330|ADH1_YEAST	ADH1	Alcohol dehydrogenase 1	445	0	U	R.ANGTTVLVGM*PAGAK.C	93.4237	88.5776	99.5257	82.4455	98.0361	82.2652	91.1008	89.8394	93.3856
sp|P00330|ADH1_YEAST	ADH1	Alcohol dehydrogenase 1	445	0	U	R.ANGTTVLVGM*PAGAK.C	68.9968	64.5123	69.6797	74.658	65.6145	69.1502	62.8695	68.5396	66.1986
sp|P00330|ADH1_YEAST	ADH1	Alcohol dehydrogenase 1	445	0	U	R.ANGTTVLVGM*PAGAK.C	60.075	66.8623	66.8272	67.7764	67.8159	65.1129	66.0904	76.7707	71.8765
sp|P00330|ADH1_YEAST	ADH1	Alcohol dehydrogenase 1	445	0	U	K.ATDGGAHGVINVSVSEAAIEASTR.Y	18.4017	16.638	14.3165	12.2419	15.3464	11.8552	15.5955	18.2359	16.2865
sp|P00330|ADH1_YEAST	ADH1	Alcohol dehydrogenase 1	445	0	U	K.GVIFYESHGK.L	46.5809	43.2142	45.9086	46.3632	50.3946	48.4288	46.8034	51.5487	45.8766
sp|P00330|ADH1_YEAST	ADH1	Alcohol dehydrogenase 1	445	0	U	R.VLGIDGGEGKEELFR.S	98.5366	194.046	95.4378	65.2889	116.203	107.999	101.423	123.299	222.29
sp|P00330|ADH1_YEAST	ADH1	Alcohol dehydrogenase 1	445	0	U	R.VLGIDGGEGKEELFR.S	45.5303	78.2091	51.9947	42.4844	56.9067	39.4867	52.7512	52.7363	75.4517
sp|P00330|ADH1_YEAST	ADH1	Alcohol dehydrogenase 1	445	0	U	K.VVGLSTLPEIYEK.M	48.9772	54.0625	56.2373	49.6007	49.3785	52.293	56.025	48.9634	50.8194
sp|P00330|ADH1_YEAST	ADH1	Alcohol dehydrogenase 1	445	0	U	R.ANGTTVLVGM*PAGAK.C	18.2842	17.6377	18.4203	22.2987	20.7974	17.4702	19.2516	15.6316	15.6631
sp|P00330|ADH1_YEAST	ADH1	Alcohol dehydrogenase 1	445	0	U	K.ATDGGAHGVINVSVSEAAIEASTR.Y	10.7918	19.3739	15.4083	13.7198	14.6784	10.5658	12.4401	13.0686	17.3368
sp|P00330|ADH1_YEAST	ADH1	Alcohol dehydrogenase 1	445	0	U	K.CCSDVFNQVVK.S	31.113	32.9061	32.4895	31.6643	37.0938	29.3065	29.2951	28.9369	29.2328
sp|P00330|ADH1_YEAST	ADH1	Alcohol dehydrogenase 1	445	0	U	K.DIVGAVLK.A	58.6215	63.8796	68.1542	59.1937	54.0282	58.8209	58.5758	69.9525	49.4639
sp|P00330|ADH1_YEAST	ADH1	Alcohol dehydrogenase 1	445	0	U	K.GVIFYESHGK.L	134.239	156.901	130.824	159.529	154.433	155.109	167.18	163.394	133.458
sp|P00330|ADH1_YEAST	ADH1	Alcohol dehydrogenase 1	445	0	U	R.SIGGEVFIDFTK.E	34.2531	35.708	31.6267	31.2107	33.7845	30.6089	34.4854	29.5992	31.2009
sp|P00330|ADH1_YEAST	ADH1	Alcohol dehydrogenase 1	445	0	U	R.VLGIDGGEGK.E	229.591	197.783	210.996	180.572	190.404	184.639	194.092	211.979	168.118
sp|P00330|ADH1_YEAST	ADH1	Alcohol dehydrogenase 1	445	0	U	R.VLGIDGGEGK.E	235.905	187.249	227.376	253.891	223.837	202.509	226.024	207.651	157.911
sp|P00330|ADH1_YEAST	ADH1	Alcohol dehydrogenase 1	445	0	U	R.VLGIDGGEGK.E	32.8694	30.957	33.4728	43.5709	33.1534	41.0547	35.0526	45.8768	27.3843
sp|P00330|ADH1_YEAST	ADH1	Alcohol dehydrogenase 1	445	0	U	R.VLGIDGGEGKEELFR.S	93.8491	167.959	86.4049	64.5295	116.565	104.065	97.9641	120.389	166.759
sp|P00330|ADH1_YEAST	ADH1	Alcohol dehydrogenase 1	445	0	U	R.VLGIDGGEGKEELFR.S	69.1494	113.033	62.5485	44.1807	75.1228	63.6054	65.201	70.0638	125.229
sp|P00330|ADH1_YEAST	ADH1	Alcohol dehydrogenase 1	445	0	U	R.VLGIDGGEGKEELFR.S	54.5295	85.7215	52.3682	27.4684	53.0645	53.0417	57.128	49.8699	105.714
sp|P00330|ADH1_YEAST	ADH1	Alcohol dehydrogenase 1	445	0	U	R.VLGIDGGEGKEELFR.S	99.804	119.601	99.3387	92.8446	96.431	85.8166	99.3184	97.2529	129.609
sp|P00330|ADH1_YEAST	ADH1	Alcohol dehydrogenase 1	445	0	U	R.VLGIDGGEGKEELFR.S	60.8532	87.5115	57.7202	42.372	66.2231	57.885	66.0681	67.9421	112.822
sp|P00330|ADH1_YEAST	ADH1	Alcohol dehydrogenase 1	445	0	U	K.VVGLSTLPEIYEK.M	56.2123	57.6208	61.9888	57.7482	55.1716	49.0748	54.84	53.8635	58.6213
sp|P00330|ADH1_YEAST	ADH1	Alcohol dehydrogenase 1	445	0	U	R.ANGTTVLVGMPAGAK.C	80.2612	81.2067	87.1434	77.0159	72.4224	84.4219	86.1374	81.359	77.5723
sp|P00330|ADH1_YEAST	ADH1	Alcohol dehydrogenase 1	445	0	U	K.ATDGGAHGVINVSVSEAAIEASTR.Y	55.4155	39.9917	39.2403	38.0055	48.1797	47.1974	46.9438	47.6308	54.5303
sp|P00330|ADH1_YEAST	ADH1	Alcohol dehydrogenase 1	445	0	U	K.CCSDVFNQVVK.S	211.075	178.421	187.166	193.962	194.423	199.988	195.933	193.11	201.516
sp|P00330|ADH1_YEAST	ADH1	Alcohol dehydrogenase 1	445	0	U	K.CCSDVFNQVVK.S	60.4225	55.6856	50.5717	64.5954	50.5508	62.5986	53.2188	55.4346	60.3849
sp|P00330|ADH1_YEAST	ADH1	Alcohol dehydrogenase 1	445	0	U	K.CCSDVFNQVVK.S	120.413	102.447	109.539	129.179	96.364	104.025	113.95	110.596	110.431
sp|P00330|ADH1_YEAST	ADH1	Alcohol dehydrogenase 1	445	0	U	K.DIVGAVLK.A	39.4721	32.7312	36.4363	32.3252	32.3605	34.5647	32.0184	37.2309	37.0738
sp|P00330|ADH1_YEAST	ADH1	Alcohol dehydrogenase 1	445	0	U	R.SIGGEVFIDFTK.E	47.0143	51.408	56.0439	48.9851	45.8664	43.1682	44.5061	44.8834	45.8777
sp|P00330|ADH1_YEAST	ADH1	Alcohol dehydrogenase 1	445	0	U	R.VLGIDGGEGK.E	103.411	100.919	99.424	125.484	109.47	103.793	99.6949	106.77	68.3829
sp|P00330|ADH1_YEAST	ADH1	Alcohol dehydrogenase 1	445	0	U	R.VLGIDGGEGK.E	116.309	99.0328	88.4152	91.7148	84.2493	81.8607	83.9435	90.4605	65.1719
sp|P00330|ADH1_YEAST	ADH1	Alcohol dehydrogenase 1	445	0	U	R.VLGIDGGEGKEELFR.S	89.671	139.162	86.6787	69.5025	95.249	84.8217	92.9183	113.265	172.292
sp|P00330|ADH1_YEAST	ADH1	Alcohol dehydrogenase 1	445	0	U	R.VLGIDGGEGKEELFR.S	103.341	183.895	104.516	74.6312	113.266	102.601	110.373	133.745	223.318
sp|P00330|ADH1_YEAST	ADH1	Alcohol dehydrogenase 1	445	0	U	K.VVGLSTLPEIYEK.M	96.5993	122.493	77.3383	66.4718	60.2631	75.8036	73.242	69.2473	61.4767
sp|P00330|ADH1_YEAST	ADH1	Alcohol dehydrogenase 1	445	0	U	K.ATDGGAHGVINVSVSEAAIEASTR.Y	33.4761	30.0826	24.4305	40.4776	34.456	32.302	28.2878	23.5445	28.1852
sp|P00330|ADH1_YEAST	ADH1	Alcohol dehydrogenase 1	445	0	U	K.ATDGGAHGVINVSVSEAAIEASTR.Y	25.8376	24.7586	20.1662	25.4843	23.7691	22.378	21.4318	20.4032	22.5601
sp|P00330|ADH1_YEAST	ADH1	Alcohol dehydrogenase 1	445	0	U	K.CCSDVFNQVVK.S	21.8885	16.4809	17.406	16.2256	17.854	21.4053	17.7331	19.3209	20.1372
sp|P00330|ADH1_YEAST	ADH1	Alcohol dehydrogenase 1	445	0	U	K.DIVGAVLK.A	27.4434	22.5723	30.6986	28.0291	24.071	22.824	22.6135	24.8349	18.4565
sp|P00330|ADH1_YEAST	ADH1	Alcohol dehydrogenase 1	445	0	U	R.SIGGEVFIDFTK.E	24.5389	33.3482	32.2845	32.0186	32.7316	32.2608	30.86	28.0377	23.1249
sp|P00330|ADH1_YEAST	ADH1	Alcohol dehydrogenase 1	445	0	U	R.VLGIDGGEGKEELFR.S	94.3947	165.291	103.589	69.296	109.778	98.7983	105.157	109.295	183.765
sp|P00330|ADH1_YEAST	ADH1	Alcohol dehydrogenase 1	445	0	U	R.VLGIDGGEGKEELFR.S	114.454	230.957	129.388	93.0624	141.686	118.595	146.803	142.924	270.967
sp|P00330|ADH1_YEAST	ADH1	Alcohol dehydrogenase 1	445	0	U	R.ANGTTVLVGMPAGAK.C	54.7211	49.0517	54.8842	54.245	50.9499	47.4019	52.2518	42.8708	42.8128
sp|P00330|ADH1_YEAST	ADH1	Alcohol dehydrogenase 1	445	0	U	K.ATDGGAHGVINVSVSEAAIEASTR.Y	14.856	18.7105	17.4249	9.7496	13.206	14.5065	10.7323	15.2419	16.3866
sp|P00330|ADH1_YEAST	ADH1	Alcohol dehydrogenase 1	445	0	U	K.ATDGGAHGVINVSVSEAAIEASTR.Y	9.05252	13.6177	16.2252	17.1757	17.552	14.0508	11.8466	10.1744	12.8436
sp|P00330|ADH1_YEAST	ADH1	Alcohol dehydrogenase 1	445	0	U	K.CCSDVFNQVVK.S	54.9139	54.9547	56.9014	63.2162	56.4529	60.8673	66.6282	63.1402	57.8952
sp|P00330|ADH1_YEAST	ADH1	Alcohol dehydrogenase 1	445	0	U	K.DIVGAVLK.A	45.7116	40.771	47.2967	42.0343	42.3771	41.3222	37.605	43.023	40.4448
sp|P00330|ADH1_YEAST	ADH1	Alcohol dehydrogenase 1	445	0	U	R.SIGGEVFIDFTK.E	33.0447	31.5155	31.7291	28.9753	29.5251	23.6987	31.0544	30.2287	28.2352
sp|P00330|ADH1_YEAST	ADH1	Alcohol dehydrogenase 1	445	0	U	R.VLGIDGGEGK.E	109.706	100.383	122.323	106.688	103.94	101.038	96.5539	114.16	79.1321
sp|P00330|ADH1_YEAST	ADH1	Alcohol dehydrogenase 1	445	0	U	R.VLGIDGGEGK.E	80.5901	53.6575	111.194	105.494	92.3974	92.2475	93.5203	98.9649	75.0646
sp|P00330|ADH1_YEAST	ADH1	Alcohol dehydrogenase 1	445	0	U	R.VLGIDGGEGK.E	83.7689	72.4426	84.4654	100.881	86.0669	82.1781	75.2827	89.4971	55.2984
sp|P00330|ADH1_YEAST	ADH1	Alcohol dehydrogenase 1	445	0	U	R.VLGIDGGEGK.E	67.6032	57.8694	73.8023	84.5923	82.6395	90.4467	79.3	90.4135	62.1426
sp|P00330|ADH1_YEAST	ADH1	Alcohol dehydrogenase 1	445	0	U	R.VLGIDGGEGK.E	189.501	131.196	197.809	198.918	166.451	169.152	182.906	161.375	127.928
sp|P00330|ADH1_YEAST	ADH1	Alcohol dehydrogenase 1	445	0	U	R.VLGIDGGEGK.E	35.6764	26.5004	34.9802	35.4037	28.5152	32.7618	31.3868	34.8355	26.1598
sp|P00330|ADH1_YEAST	ADH1	Alcohol dehydrogenase 1	445	0	U	R.VLGIDGGEGKEELFR.S	182.048	322.696	186.139	109.231	197.617	161.613	188.203	204.013	417.939
sp|P00330|ADH1_YEAST	ADH1	Alcohol dehydrogenase 1	445	0	U	K.VVGLSTLPEIYEK.M	65.6553	69.3543	87.1058	87.5148	84.0822	81.3229	62.0758	85.3806	80.9929
sp|P00330|ADH1_YEAST	ADH1	Alcohol dehydrogenase 1	445	0	U	K.ANELLINVK.Y	21.5647	24.0801	19.048	22.8676	26.8141	24.8716	24.2436	24.6496	22.0089
sp|P00330|ADH1_YEAST	ADH1	Alcohol dehydrogenase 1	445	0	U	K.ATDGGAHGVINVSVSEAAIEASTR.Y	35.7056	27.4717	30.6628	27.5011	38.0917	31.4117	38.5092	36.099	41.5451
sp|P00330|ADH1_YEAST	ADH1	Alcohol dehydrogenase 1	445	0	U	K.CCSDVFNQVVK.S	110.884	94.5821	98.0261	115.191	109.407	113.978	104.174	106.687	106.834
sp|P00330|ADH1_YEAST	ADH1	Alcohol dehydrogenase 1	445	0	U	K.CCSDVFNQVVK.S	110.379	102.925	99.4175	134.024	121.17	123.04	109.06	116.959	111.09
sp|P00330|ADH1_YEAST	ADH1	Alcohol dehydrogenase 1	445	0	U	K.CCSDVFNQVVK.S	146.983	131.461	148.672	172.189	174.192	167.296	170.975	171.792	172.365
sp|P00330|ADH1_YEAST	ADH1	Alcohol dehydrogenase 1	445	0	U	K.DIVGAVLK.A	18.2049	21.7989	23.0671	16.0587	19.1229	21.6269	22.1026	15.665	15.1604
sp|P00330|ADH1_YEAST	ADH1	Alcohol dehydrogenase 1	445	0	U	R.SIGGEVFIDFTK.E	34.5781	24.4406	27.5027	32.6168	36.5592	30.5463	26.4876	29.5959	27.42
sp|P00330|ADH1_YEAST	ADH1	Alcohol dehydrogenase 1	445	0	U	R.VLGIDGGEGKEELFR.S	132.834	244.95	134.072	91.0212	168.241	139.309	150.796	153.754	300.922
sp|P00330|ADH1_YEAST	ADH1	Alcohol dehydrogenase 1	445	0	U	K.VVGLSTLPEIYEK.M	43.1408	41.4321	46.5212	46.987	46.8152	49.6145	53.6627	50.8379	48.4479
sp|P00330|ADH1_YEAST	ADH1	Alcohol dehydrogenase 1	445	0	U	K.ANELLINVK.Y	20.8196	22.2893	21.3776	21.4557	19.3983	23.9804	20.1589	20.3212	21.2536
sp|P00330|ADH1_YEAST	ADH1	Alcohol dehydrogenase 1	445	0	U	K.ATDGGAHGVINVSVSEAAIEASTR.Y	10.5709	17.5336	14.5667	14.5504	13.2422	16.7155	18.5844	14.8763	14.3881
sp|P00330|ADH1_YEAST	ADH1	Alcohol dehydrogenase 1	445	0	U	K.ATDGGAHGVINVSVSEAAIEASTR.Y	28.3527	25.6464	28.5585	35.404	33.7563	35.5812	32.2333	25.2984	30.9524
sp|P00330|ADH1_YEAST	ADH1	Alcohol dehydrogenase 1	445	0	U	K.CCSDVFNQVVK.S	135.895	124.011	102.601	140.03	129.097	131.804	118.933	115.319	105.903
sp|P00330|ADH1_YEAST	ADH1	Alcohol dehydrogenase 1	445	0	U	K.DIVGAVLK.A	63.5772	52.1562	53.8704	51.3306	55.3459	55.7359	49.7808	47.8273	46.0595
sp|P00330|ADH1_YEAST	ADH1	Alcohol dehydrogenase 1	445	0	U	R.SIGGEVFIDFTK.E	30.1218	30.8519	49.8586	29.9035	31.5543	39.179	45.3031	29.5924	29.8714
sp|P00330|ADH1_YEAST	ADH1	Alcohol dehydrogenase 1	445	0	U	R.VLGIDGGEGK.E	35.8746	24.1675	35.6269	31.5664	22.5195	31.298	32.6226	33.1238	31.3465
sp|P00330|ADH1_YEAST	ADH1	Alcohol dehydrogenase 1	445	0	U	R.VLGIDGGEGKEELFR.S	123.913	192.402	133.985	84.1512	144.392	133.622	135.212	135.689	272.16
sp|P00330|ADH1_YEAST	ADH1	Alcohol dehydrogenase 1	445	0	U	K.VVGLSTLPEIYEK.M	73.2332	79.0488	73.1707	77.8781	72.3932	73.3071	88.0233	91.4826	70.0454
sp|P00330|ADH1_YEAST	ADH1	Alcohol dehydrogenase 1	445	0	U	K.ANELLINVK.Y	17.4775	12.1198	18.3995	13.053	15.4001	14.4631	12.3436	11.3041	12.7327
sp|P00330|ADH1_YEAST	ADH1	Alcohol dehydrogenase 1	445	0	U	K.ATDGGAHGVINVSVSEAAIEASTR.Y	11.2828	11.7907	9.72593	12.5507	11.5519	12.6469	12.2434	14.0973	14.3786
sp|P00330|ADH1_YEAST	ADH1	Alcohol dehydrogenase 1	445	0	U	K.ATDGGAHGVINVSVSEAAIEASTR.Y	15.9863	20.0611	22.7163	16.0698	15.9145	16.255	16.6771	23.0585	22.6231
sp|P00330|ADH1_YEAST	ADH1	Alcohol dehydrogenase 1	445	0	U	K.DIVGAVLK.A	16.3429	19.8121	17.1169	16.4968	17.5457	14.5011	24.3264	14.3301	17.8536
sp|P00330|ADH1_YEAST	ADH1	Alcohol dehydrogenase 1	445	0	U	K.DIVGAVLK.A	57.5795	63.6008	55.8238	53.1569	63.4341	57.7849	62.6141	55.5094	52.4898
sp|P00330|ADH1_YEAST	ADH1	Alcohol dehydrogenase 1	445	0	U	R.VLGIDGGEGK.E	67.6279	54.3499	56.9076	60.8803	57.8613	56.4523	52.5778	61.8854	38.0126
sp|P00330|ADH1_YEAST	ADH1	Alcohol dehydrogenase 1	445	0	U	K.VVGLSTLPEIYEK.M	147.456	142.668	146.542	146.885	166.812	147.927	147.483	145.375	155.472
sp|P00330|ADH1_YEAST	ADH1	Alcohol dehydrogenase 1	445	0	U	K.VVGLSTLPEIYEKMEK.G	51.7451	59.6323	55.6271	59.1423	63.9106	58.9684	45.8034	70.0672	68.0923
sp|P00330|ADH1_YEAST	ADH1	Alcohol dehydrogenase 1	445	0	U	K.ANELLINVK.Y	28.9943	26.8584	23.5984	25.9781	25.9949	23.568	21.6441	18.4335	22.0027
sp|P00330|ADH1_YEAST	ADH1	Alcohol dehydrogenase 1	445	0	U	K.ATDGGAHGVINVSVSEAAIEASTR.Y	24.9162	28.2597	20.6068	27.3049	26.9699	24.4602	22.0367	28.2964	21.4108
sp|P00330|ADH1_YEAST	ADH1	Alcohol dehydrogenase 1	445	0	U	K.DIVGAVLK.A	45.2642	44.9976	47.7454	46.1441	41.247	44.8697	46.0447	37.0232	35.8427
sp|P00330|ADH1_YEAST	ADH1	Alcohol dehydrogenase 1	445	0	U	R.GLVKSPIKVVGLSTLPEIYEK.M	11.3091	19.0116	19.2567	20.2339	24.0925	25.2516	14.1103	27.4919	21.7585
sp|P00330|ADH1_YEAST	ADH1	Alcohol dehydrogenase 1	445	0	U	K.GVIFYESHGKLEYK.D	84.5409	174.152	78.3432	171.341	120.367	169.272	124.899	226.087	390.662
sp|P00330|ADH1_YEAST	ADH1	Alcohol dehydrogenase 1	445	0	U	K.VVGLSTLPEIYEK.M	57.0214	55.6148	60.7482	48.3334	64.652	59.6771	62.5883	65.7117	59.0259
sp|P00330|ADH1_YEAST	ADH1	Alcohol dehydrogenase 1	445	0	U	K.ANELLINVK.Y	13.6636	11.2965	11.5055	11.8133	13.2655	15.3389	11.6324	11.0417	16.2812
sp|P00330|ADH1_YEAST	ADH1	Alcohol dehydrogenase 1	445	0	U	K.ATDGGAHGVINVSVSEAAIEASTR.Y	18.085	16.4519	20.2559	15.3449	16.3509	13.0655	14.597	22.2121	12.6988
sp|P00330|ADH1_YEAST	ADH1	Alcohol dehydrogenase 1	445	0	U	R.VLGIDGGEGKEELFR.S	70.4191	102.396	61.229	52.0346	70.882	56.8095	65.3801	73.4335	137.676
sp|P00330|ADH1_YEAST	ADH1	Alcohol dehydrogenase 1	445	0	U	K.VVGLSTLPEIYEK.M	78.8118	75.2627	73.9854	78.5109	77.3671	70.3089	86.6406	71.2572	69.1363
sp|P00330|ADH1_YEAST	ADH1	Alcohol dehydrogenase 1	445	0	U	K.ANELLINVK.Y	59.3559	63.7311	67.1757	56.4782	60.8284	66.827	67.8146	62.733	56.0751
sp|P00330|ADH1_YEAST	ADH1	Alcohol dehydrogenase 1	445	0	U	K.ANELLINVK.Y	53.8747	51.6429	60.0613	58.6602	52.0435	52.8166	48.4689	46.6184	49.6985
sp|P00330|ADH1_YEAST	ADH1	Alcohol dehydrogenase 1	445	0	U	R.ANGTTVLVGM*PAGAK.C	45.4755	45.4718	47.6564	44.1147	45.8164	47.2454	46.3529	37.6975	45.0043
sp|P00330|ADH1_YEAST	ADH1	Alcohol dehydrogenase 1	445	0	U	R.ANGTTVLVGM*PAGAK.C	15.3232	10.65	11.7983	10.7006	13.446	10.2163	11.976	12.6575	15.0839
sp|P00330|ADH1_YEAST	ADH1	Alcohol dehydrogenase 1	445	0	U	R.ANGTTVLVGM*PAGAK.C	38.4514	48.0275	99.9058	43.3885	70.3544	74.0458	110.867	40.9806	45.0408
sp|P00330|ADH1_YEAST	ADH1	Alcohol dehydrogenase 1	445	0	U	R.ANGTTVLVGMPAGAK.C	21.3921	19.1736	15.0393	19.9801	15.9885	19.4608	17.7143	10.571	17.1656
sp|P00330|ADH1_YEAST	ADH1	Alcohol dehydrogenase 1	445	0	U	K.DIVGAVLK.A	158.737	127.419	139.817	133.665	126.493	127.254	122.57	127.029	130.257
sp|P00330|ADH1_YEAST	ADH1	Alcohol dehydrogenase 1	445	0	U	K.DIVGAVLK.A	52.16	57.8055	57.2561	51.2291	54.5273	64.8268	59.7459	58.8207	51.183
sp|P00330|ADH1_YEAST	ADH1	Alcohol dehydrogenase 1	445	0	U	K.DIVGAVLK.A	225.21	215.094	218.869	199.358	217.663	216.279	221.321	204.07	182.873
sp|P00330|ADH1_YEAST	ADH1	Alcohol dehydrogenase 1	445	0	U	K.DIVGAVLK.A	47.9604	34.4102	35.2081	43.0907	42.4377	45.4312	35.1611	40.2349	41.3963
sp|P00330|ADH1_YEAST	ADH1	Alcohol dehydrogenase 1	445	0	U	K.DIVGAVLK.A	12.6151	14.2628	16.5046	14.42	14.5847	14.6121	17.521	15.1342	15.5508
sp|P00330|ADH1_YEAST	ADH1	Alcohol dehydrogenase 1	445	0	U	K.DIVGAVLK.A	47.3483	44.2447	41.152	43.9175	43.8421	34.7498	44.5527	52.7765	40.5465
sp|P00330|ADH1_YEAST	ADH1	Alcohol dehydrogenase 1	445	0	U	K.GVIFYESHGK.L	47.3338	70.2174	53.1078	46.0373	50.0691	54.7181	53.0874	48.4237	64.2442
sp|P00330|ADH1_YEAST	ADH1	Alcohol dehydrogenase 1	445	0	U	R.VLGIDGGEGK.E	16.5713	14.9551	27.5365	32.6322	30.6974	18.7267	11.9864	18.2367	10.6658
sp|P00330|ADH1_YEAST	ADH1	Alcohol dehydrogenase 1	445	0	U	K.VVGLSTLPEIYEK.M	95.0733	87.0287	97.486	97.9126	98.1188	98.8662	97.5886	94.6236	95.5786
sp|P00330|ADH1_YEAST	ADH1	Alcohol dehydrogenase 1	445	0	U	K.ANELLINVK.Y	128.902	126.271	127.138	119.918	126.22	110.17	126.545	137.932	117.864
sp|P00330|ADH1_YEAST	ADH1	Alcohol dehydrogenase 1	445	0	U	R.ANGTTVLVGM*PAGAK.C	95.8291	105.127	119.728	107.506	97.0775	109.917	110.827	95.751	105.476
sp|P00330|ADH1_YEAST	ADH1	Alcohol dehydrogenase 1	445	0	U	R.ANGTTVLVGM*PAGAK.C	82.7129	91.5232	103.133	104.093	106.359	116.603	98.2725	110.837	108.865
sp|P00330|ADH1_YEAST	ADH1	Alcohol dehydrogenase 1	445	0	U	R.ANGTTVLVGM*PAGAK.C	57.5417	56.2846	60.5223	57.8869	54.885	44.1335	57.7939	45.3772	46.2843
sp|P00330|ADH1_YEAST	ADH1	Alcohol dehydrogenase 1	445	0	U	R.ANGTTVLVGM*PAGAK.C	70.4206	68.7159	77.3892	76.7347	76.8321	75.1538	66.9569	65.6632	65.857
sp|P00330|ADH1_YEAST	ADH1	Alcohol dehydrogenase 1	445	0	U	R.ANGTTVLVGM*PAGAK.C	54.0496	65.3571	61.3877	69.3551	66.0887	65.123	57.489	61.1793	69.6867
sp|P00330|ADH1_YEAST	ADH1	Alcohol dehydrogenase 1	445	0	U	R.ANGTTVLVGM*PAGAK.C	64.5015	68.2992	63.0926	64.2981	65.8842	64.9602	61.4419	54.4109	61.1889
sp|P00330|ADH1_YEAST	ADH1	Alcohol dehydrogenase 1	445	0	U	R.ANGTTVLVGM*PAGAK.C	75.2669	80.8056	69.898	67.9482	76.954	71.4047	72.9642	62.6405	61.34
sp|P00330|ADH1_YEAST	ADH1	Alcohol dehydrogenase 1	445	0	U	R.ANGTTVLVGM*PAGAK.C	71.2822	57.7039	61.6327	62.8735	65.8184	64.2952	54.8599	58.0643	64.5945
sp|P00330|ADH1_YEAST	ADH1	Alcohol dehydrogenase 1	445	0	U	R.ANGTTVLVGM*PAGAK.C	70.6253	84.7694	71.5189	77.4097	75.2945	73.0903	78.8752	80.0028	80.5262
sp|P00330|ADH1_YEAST	ADH1	Alcohol dehydrogenase 1	445	0	U	R.ANGTTVLVGMPAGAK.C	98.2845	105.769	103.338	104.785	98.8021	98.9469	98.3933	98.3193	85.1675
sp|P00330|ADH1_YEAST	ADH1	Alcohol dehydrogenase 1	445	0	U	R.ANGTTVLVGMPAGAK.C	101.636	105.832	95.3197	89.1335	87.213	95.8773	94.8557	79.1956	82.0491
sp|P00330|ADH1_YEAST	ADH1	Alcohol dehydrogenase 1	445	0	U	R.ANGTTVLVGM*PAGAK.C	52.018	43.4751	47.3942	43.4622	32.5979	38.0317	42.0852	35.2674	33.4529
sp|P00330|ADH1_YEAST	ADH1	Alcohol dehydrogenase 1	445	0	U	K.GVIFYESHGK.L	73.2468	87.8757	75.7215	66.934	76.9681	66.7347	67.8398	69.4555	63.1904
sp|P00330|ADH1_YEAST	ADH1	Alcohol dehydrogenase 1	445	0	U	R.SIGGEVFIDFTK.E	86.0931	91.1081	84.129	80.2702	80.9061	77.5837	73.8587	72.7051	82.8399
sp|P00330|ADH1_YEAST	ADH1	Alcohol dehydrogenase 1	445	0	U	K.VVGLSTLPEIYEK.M	88.5234	94.562	84.9845	85.2687	97.0783	99.7618	92.2219	90.0174	101.937
sp|P00330|ADH1_YEAST	ADH1	Alcohol dehydrogenase 1	445	0	U	K.VVGLSTLPEIYEK.M	131.435	126.472	146.629	153.304	148.994	139.549	155.364	144.083	129.003
sp|P00330|ADH1_YEAST	ADH1	Alcohol dehydrogenase 1	445	0	U	K.VVGLSTLPEIYEK.M	109.128	111.326	139.969	139.755	132.883	128.266	141.409	145.012	140.761
sp|P00330|ADH1_YEAST	ADH1	Alcohol dehydrogenase 1	445	0	U	K.VVGLSTLPEIYEK.M	100.553	104.136	103.5	110.852	98.132	96.4559	106.572	105.573	103.398
sp|P00330|ADH1_YEAST	ADH1	Alcohol dehydrogenase 1	445	0	U	K.VVGLSTLPEIYEK.M	47.8491	52.9083	52.7498	45.0827	55.6208	52.3076	53.4764	54.6305	55.2885
sp|P00330|ADH1_YEAST	ADH1	Alcohol dehydrogenase 1	445	0	U	K.VVGLSTLPEIYEK.M	29.205	30.9123	26.3451	29.0642	27.0246	27.3123	37.3445	23.7762	26.9056
sp|P00330|ADH1_YEAST	ADH1	Alcohol dehydrogenase 1	445	0	U	K.VVGLSTLPEIYEK.M	12.7523	14.9654	17.0843	17.0634	17.6759	14.0713	19.3139	14.6257	13.9577
sp|P00330|ADH1_YEAST	ADH1	Alcohol dehydrogenase 1	445	0	U	K.ANELLINVK.Y	63.7217	63.1601	67.9254	61.2093	66.458	64.9424	61.301	58.9252	49.4477
sp|P00330|ADH1_YEAST	ADH1	Alcohol dehydrogenase 1	445	0	U	K.ANELLINVK.Y	81.2612	75.0739	89.7242	112.231	105.095	110.171	109.557	113.085	93.7671
sp|P00330|ADH1_YEAST	ADH1	Alcohol dehydrogenase 1	445	0	U	K.ANELLINVK.Y	204.707	206.965	217.376	211.534	204.858	226.339	208.113	210.218	193.429
sp|P00330|ADH1_YEAST	ADH1	Alcohol dehydrogenase 1	445	0	U	K.ANELLINVK.Y	150.351	135.216	157.569	152.384	153.603	140.898	144.83	157.552	137.801
sp|P00330|ADH1_YEAST	ADH1	Alcohol dehydrogenase 1	445	0	U	K.ANELLINVK.Y	40.2139	36.3715	33.3786	35.5933	33.6197	32.5474	31.3085	36.0395	31.2576
sp|P00330|ADH1_YEAST	ADH1	Alcohol dehydrogenase 1	445	0	U	K.ANELLINVK.Y	18.384	22.0933	23.9232	19.2883	25.7273	25.4608	26.393	19.9602	20.4407
sp|P00330|ADH1_YEAST	ADH1	Alcohol dehydrogenase 1	445	0	U	K.ANELLINVK.Y	12.2819	12.3645	14.4462	12.214	13.1712	12.1557	11.3532	11.9272	14.1257
sp|P00330|ADH1_YEAST	ADH1	Alcohol dehydrogenase 1	445	0	U	K.ANELLINVK.Y	16.3357	27.4391	17.0542	28.7133	20.8317	26.9055	25.3236	26.6985	31.2834
sp|P00330|ADH1_YEAST	ADH1	Alcohol dehydrogenase 1	445	0	U	K.ANELLINVK.Y	13.3433	14.6222	12.3544	18.1882	12.5084	11.9448	11.4763	17.9733	12.9621
sp|P00330|ADH1_YEAST	ADH1	Alcohol dehydrogenase 1	445	0	U	K.ANELLINVK.Y	17.2516	19.6372	17.9905	20.4784	14.4698	17.6898	18.3734	21.677	15.6581
sp|P00330|ADH1_YEAST	ADH1	Alcohol dehydrogenase 1	445	0	U	R.ANGTTVLVGM*PAGAK.C	82.9658	85.1042	87.8513	80.811	84.6629	82.5979	78.5315	87.8033	76.3559
sp|P00330|ADH1_YEAST	ADH1	Alcohol dehydrogenase 1	445	0	U	R.ANGTTVLVGMPAGAK.C	48.9083	59.3399	46.2214	47.2356	50.0434	50.5811	45.8163	42.9038	48.7354
sp|P00330|ADH1_YEAST	ADH1	Alcohol dehydrogenase 1	445	0	U	K.ATDGGAHGVINVSVSEAAIEASTR.Y	17.7633	19.9881	16.3253	13.9808	18.5015	15.2293	14.7645	14.8284	15.9608
sp|P00330|ADH1_YEAST	ADH1	Alcohol dehydrogenase 1	445	0	U	K.GVIFYESHGK.L	64.6168	66.576	79.3733	72.7471	84.3885	82.5784	75.4354	71.9659	65.3929
sp|P00330|ADH1_YEAST	ADH1	Alcohol dehydrogenase 1	445	0	U	R.SIGGEVFIDFTK.E	116.192	115.858	120.8	122.681	96.3287	110.352	113.386	105.751	113.505
sp|P00330|ADH1_YEAST	ADH1	Alcohol dehydrogenase 1	445	0	U	R.SIGGEVFIDFTK.E	24.3662	23.1029	23.0928	24.0159	24.1908	22.0936	18.5022	23.1038	22.35
sp|P00330|ADH1_YEAST	ADH1	Alcohol dehydrogenase 1	445	0	U	R.VLGIDGGEGK.E	19.8244	24.9652	20.0929	17.6607	21.5544	19.1314	15.018	18.5161	17.6328
sp|P00330|ADH1_YEAST	ADH1	Alcohol dehydrogenase 1	445	0	U	K.VVGLSTLPEIYEK.M	88.5876	66.7757	80.2601	83.1871	90.2565	84.8275	90.6775	85.6247	89.0899
sp|P00330|ADH1_YEAST	ADH1	Alcohol dehydrogenase 1	445	0	U	K.ANELLINVK.Y	84.0256	84.5409	74.2227	69.7749	79.7012	84.6323	86.5493	87.9288	77.2038
sp|P00330|ADH1_YEAST	ADH1	Alcohol dehydrogenase 1	445	0	U	R.ANGTTVLVGM*PAGAK.C	46.8505	41.2496	47.3782	53.9967	46.2926	42.6639	32.7826	42.3103	37.6016
sp|P00330|ADH1_YEAST	ADH1	Alcohol dehydrogenase 1	445	0	U	K.ATDGGAHGVINVSVSEAAIEASTR.Y	23.1682	31.1351	26.5617	25.6834	25.9419	24.5742	21.2147	22.6091	28.8174
sp|P00330|ADH1_YEAST	ADH1	Alcohol dehydrogenase 1	445	0	U	K.ATDGGAHGVINVSVSEAAIEASTR.Y	11.8346	14.1831	15.0155	17.0812	13.8414	8.74622	12.5698	15.9356	15.4709
sp|P00330|ADH1_YEAST	ADH1	Alcohol dehydrogenase 1	445	0	U	K.DIVGAVLK.A	80.1471	80.8749	67.7545	74.3316	73.0908	82.2082	80.5707	69.3404	64.6904
sp|P00330|ADH1_YEAST	ADH1	Alcohol dehydrogenase 1	445	0	U	K.GVIFYESHGK.L	93.528	141.613	90.7867	79.7804	96.66	103.122	108.192	96.0532	161.108
sp|P00330|ADH1_YEAST	ADH1	Alcohol dehydrogenase 1	445	0	U	K.GVIFYESHGK.L	123.844	116.281	119.09	102.371	121.42	113.441	128.916	109.278	122.458
sp|P00330|ADH1_YEAST	ADH1	Alcohol dehydrogenase 1	445	0	U	R.SIGGEVFIDFTK.E	102.841	85.4127	79.5481	82.6408	92.7993	77.1324	74.443	82.9203	72.1239
sp|P00330|ADH1_YEAST	ADH1	Alcohol dehydrogenase 1	445	0	U	R.SIGGEVFIDFTK.E	100.172	104.299	137.861	124.552	118.911	123.123	110.711	122.231	109.985
sp|P00330|ADH1_YEAST	ADH1	Alcohol dehydrogenase 1	445	0	U	R.SIGGEVFIDFTK.E	86.3634	93.227	91.9027	79.227	77.12	94.6448	82.5372	77.5312	74.593
sp|P00330|ADH1_YEAST	ADH1	Alcohol dehydrogenase 1	445	0	U	K.VVGLSTLPEIYEK.M	67.8834	73.5292	73.3303	67.4174	72.2535	65.941	63.6205	67.0391	54.6178
sp|P00330|ADH1_YEAST	ADH1	Alcohol dehydrogenase 1	445	0	U	K.VVGLSTLPEIYEK.M	50.406	48.6355	46.286	44.3898	42.2406	57.254	47.7679	57.3628	43.1311
sp|P00330|ADH1_YEAST	ADH1	Alcohol dehydrogenase 1	445	0	U	K.ANELLINVK.Y	38.7066	30.892	28.8445	29.4502	34.0398	33.0365	31.4314	36.4272	31.903
sp|P00330|ADH1_YEAST	ADH1	Alcohol dehydrogenase 1	445	0	U	R.ANGTTVLVGM*PAGAK.C	47.5601	46.002	49.7283	37.9926	37.5971	39.8014	39.0376	37.6855	37.9316
sp|P00330|ADH1_YEAST	ADH1	Alcohol dehydrogenase 1	445	0	U	K.ATDGGAHGVINVSVSEAAIEASTR.Y	56.759	79.6036	55.3466	48.1077	52.0962	51.0068	48.0143	56.6206	45.7041
sp|P00330|ADH1_YEAST	ADH1	Alcohol dehydrogenase 1	445	0	U	K.ATDGGAHGVINVSVSEAAIEASTR.Y	69.1249	76.6599	74.8027	71.0764	78.7066	87.0091	68.067	70.6159	90.0085
sp|P00330|ADH1_YEAST	ADH1	Alcohol dehydrogenase 1	445	0	U	K.GVIFYESHGK.L	157.745	147.783	162.388	153.318	155.948	165.172	149.64	156.919	139.156
sp|P00330|ADH1_YEAST	ADH1	Alcohol dehydrogenase 1	445	0	U	R.SIGGEVFIDFTK.E	59.7628	44.9016	53.8913	57.7201	61.2127	51.4301	54.6695	54.7566	50.4246
sp|P00330|ADH1_YEAST	ADH1	Alcohol dehydrogenase 1	445	0	U	R.VLGIDGGEGK.E	46.7226	55.9987	53.7859	53.7118	55.2222	57.505	52.5805	60.7903	58.417
sp|P00330|ADH1_YEAST	ADH1	Alcohol dehydrogenase 1	445	0	U	R.VLGIDGGEGKEELFR.S	141.306	287.142	148.555	100.073	165.637	144.864	182.459	186.796	359.153
sp|P00330|ADH1_YEAST	ADH1	Alcohol dehydrogenase 1	445	0	U	R.VLGIDGGEGKEELFR.S	131.772	231.779	133.63	83.5078	148.635	127.408	156.389	146.341	313.812
sp|P00330|ADH1_YEAST	ADH1	Alcohol dehydrogenase 1	445	0	U	K.VVGLSTLPEIYEK.M	68.1336	71.417	87.4277	83.0957	83.8299	74.7481	77.3607	82.9135	82.0728
sp|P00330|ADH1_YEAST	ADH1	Alcohol dehydrogenase 1	445	0	U	K.VVGLSTLPEIYEK.M	53.9295	45.5917	54.8761	62.642	51.9071	69.1546	62.819	57.5307	62.6753
sp|P00330|ADH1_YEAST	ADH1	Alcohol dehydrogenase 1	445	0	U	K.ANELLINVK.Y	17.835	14.5125	14.2365	10.9747	15.6289	13.8966	11.496	14.7385	13.5752
sp|P00330|ADH1_YEAST	ADH1	Alcohol dehydrogenase 1	445	0	U	R.ANGTTVLVGM*PAGAK.C	78.8874	77.9527	78.8288	73.3045	75.1742	83.1594	75.5892	59.3288	70.0809
sp|P00330|ADH1_YEAST	ADH1	Alcohol dehydrogenase 1	445	0	U	R.ANGTTVLVGMPAGAK.C	55.5983	58.0636	55.8651	61.7127	56.0797	51.4905	53.9437	60.8173	46.1858
sp|P00330|ADH1_YEAST	ADH1	Alcohol dehydrogenase 1	445	0	U	K.ATDGGAHGVINVSVSEAAIEASTR.Y	37.5209	40.3804	43.2781	35.248	37.0669	30.9266	35.3893	39.4818	44.6438
sp|P00330|ADH1_YEAST	ADH1	Alcohol dehydrogenase 1	445	0	U	K.ATDGGAHGVINVSVSEAAIEASTR.Y	20.7088	29.0346	30.5699	25.8859	31.5288	22.9211	21.4049	28.0361	29.1897
sp|P00330|ADH1_YEAST	ADH1	Alcohol dehydrogenase 1	445	0	U	K.ATDGGAHGVINVSVSEAAIEASTR.Y	16.5741	18.2476	15.9085	18.6036	13.5949	13.007	14.6152	20.2384	14.0408
sp|P00330|ADH1_YEAST	ADH1	Alcohol dehydrogenase 1	445	0	U	K.ATDGGAHGVINVSVSEAAIEASTR.Y	19.7327	16.0544	20.24	21.2747	23.0663	19.454	17.4675	20.5015	18.6645
sp|P00330|ADH1_YEAST	ADH1	Alcohol dehydrogenase 1	445	0	U	K.ATDGGAHGVINVSVSEAAIEASTR.Y	19.4196	17.2606	21.8551	13.246	14.0537	15.5516	15.4954	14.6238	15.6155
sp|P00330|ADH1_YEAST	ADH1	Alcohol dehydrogenase 1	445	0	U	K.ATDGGAHGVINVSVSEAAIEASTR.Y	8.88122	33.4323	6.07947	10.469	13.6028	16.1079	11.5359	19.6618	50.0758
sp|P00330|ADH1_YEAST	ADH1	Alcohol dehydrogenase 1	445	0	U	K.ATDGGAHGVINVSVSEAAIEASTR.Y	8.51989	22.9256	8.11534	12.3344	10.039	12.2974	4.71971	22.7866	7.19775
sp|P00330|ADH1_YEAST	ADH1	Alcohol dehydrogenase 1	445	0	U	K.ATDGGAHGVINVSVSEAAIEASTR.Y	12.9582	14.7281	14.393	12.8028	10.0602	11.5109	15.9896	12.7542	13.0919
sp|P00330|ADH1_YEAST	ADH1	Alcohol dehydrogenase 1	445	0	U	K.SPIKVVGLSTLPEIYEK.M	30.698	31.7417	30.5999	43.2475	37.265	48.8226	34.6366	52.366	41.7081
sp|P00330|ADH1_YEAST	ADH1	Alcohol dehydrogenase 1	445	0	U	R.VLGIDGGEGK.E	51.8746	37.3612	47.0785	52.8958	70.5779	41.9293	45.0999	39.9195	34.9374
sp|P00330|ADH1_YEAST	ADH1	Alcohol dehydrogenase 1	445	0	U	R.VLGIDGGEGKEELFR.S	130.467	230.433	131.415	87.4293	148.272	110.163	148.604	161.844	326.888
sp|P00330|ADH1_YEAST	ADH1	Alcohol dehydrogenase 1	445	0	U	R.VLGIDGGEGKEELFR.S	65.8492	120.408	57.7947	57.3264	81.1233	68.2735	78.8535	85.4894	141.763
sp|P00330|ADH1_YEAST	ADH1	Alcohol dehydrogenase 1	445	0	U	R.VLGIDGGEGKEELFR.S	53.2212	73.5802	55.3956	44.0429	53.886	48.5348	53.5391	72.4291	92.1745
sp|P00330|ADH1_YEAST	ADH1	Alcohol dehydrogenase 1	445	0	U	R.VLGIDGGEGKEELFR.S	71.558	150.901	85.6867	50.1686	80.4905	62.1753	80.6456	89.2165	181.787
sp|P00330|ADH1_YEAST	ADH1	Alcohol dehydrogenase 1	445	0	U	R.VLGIDGGEGKEELFR.S	157.587	280.492	150.176	88.5772	167.553	120.106	169.247	176.566	381.431
sp|P00330|ADH1_YEAST	ADH1	Alcohol dehydrogenase 1	445	0	U	K.VVGLSTLPEIYEK.M	51.4581	52.1879	58.9893	61.533	50.8127	55.1829	55.5745	51.4942	55.2829
sp|P00330|ADH1_YEAST	ADH1	Alcohol dehydrogenase 1	445	0	U	K.VVGLSTLPEIYEKM*EKGQIVGR.Y	29.5862	49.0399	44.1279	35.4391	33.0399	37.4978	25.624	32.2002	42.5216
sp|P00330|ADH1_YEAST	ADH1	Alcohol dehydrogenase 1	445	0	U	K.VVGLSTLPEIYEKMEKGQIVGR.Y	11.8588	18.3224	14.6066	15.4565	17.4299	15.4534	15.1427	15.3422	15.3977
sp|P00331|ADH2_YEAST	ADH2	Alcohol dehydrogenase 2	445	0	U	R.ANGTVVLVGLPAGAK.C	58.7995	65.6401	62.006	55.7293	61.3504	56.8411	61.5453	53.757	62.8927
sp|P00331|ADH2_YEAST	ADH2	Alcohol dehydrogenase 2	445	1	R	K.SISIVGSYVGNR.A	107.597	94.829	95.7046	115.548	87.7718	110.653	107.566	103.719	84.5516
sp|P00331|ADH2_YEAST	ADH2	Alcohol dehydrogenase 2	445	0	U	R.ANGTVVLVGLPAGAK.C	38.8355	32.4423	37.4686	36.9313	36.7098	31.5476	38.227	29.4173	36.5622
sp|P00331|ADH2_YEAST	ADH2	Alcohol dehydrogenase 2	445	1	R	K.LPLVGGHEGAGVVVGMGENVK.G	57.2878	54.5735	49.2083	49.243	49.6591	44.6015	41.108	56.667	51.7683
sp|P00331|ADH2_YEAST	ADH2	Alcohol dehydrogenase 2	445	1	R	K.SISIVGSYVGNR.A	89.0623	92.4116	81.0425	72.2436	82.4984	79.2371	93.892	104.051	84.0752
sp|P00331|ADH2_YEAST	ADH2	Alcohol dehydrogenase 2	445	0	U	R.ANGTVVLVGLPAGAK.C	71.559	73.663	70.6818	73.0382	63.8504	63.3429	66.2886	66.5129	52.658
sp|P00331|ADH2_YEAST	ADH2	Alcohol dehydrogenase 2	445	1	R	K.LPLVGGHEGAGVVVGM*GENVK.G	50.2874	47.101	49.1445	59.3629	36.7082	46.8118	51.5141	57.4454	40.6997
sp|P00331|ADH2_YEAST	ADH2	Alcohol dehydrogenase 2	445	1	R	K.LPLVGGHEGAGVVVGMGENVK.G	35.3946	32.2855	34.3787	33.5404	31.9941	29.8015	32.8234	31.5218	29.3913
sp|P00331|ADH2_YEAST	ADH2	Alcohol dehydrogenase 2	445	1	R	K.SISIVGSYVGNR.A	57.7853	58.0989	63.093	54.1917	54.4047	57.2955	55.5606	70.7891	61.597
sp|P00331|ADH2_YEAST	ADH2	Alcohol dehydrogenase 2	445	0	U	K.AIIFYESNGK.L	95.4217	103.146	103.357	98.0574	109.524	94.1552	88.6449	79.5386	84.3755
sp|P00331|ADH2_YEAST	ADH2	Alcohol dehydrogenase 2	445	1	R	K.LPLVGGHEGAGVVVGM*GENVK.G	92.8386	78.6812	92.4737	87.5835	96.0868	84.8892	86.1403	92.3473	77.861
sp|P00331|ADH2_YEAST	ADH2	Alcohol dehydrogenase 2	445	1	R	K.LPLVGGHEGAGVVVGM*GENVK.G	69.7165	72.5549	74.0639	71.056	68.6581	65.6995	77.27	66.2301	67.6263
sp|P00331|ADH2_YEAST	ADH2	Alcohol dehydrogenase 2	445	1	R	K.LPLVGGHEGAGVVVGM*GENVK.G	43.6478	45.3074	42.9224	38.1363	43.4312	33.928	42.3603	49.9208	35.2278
sp|P00331|ADH2_YEAST	ADH2	Alcohol dehydrogenase 2	445	1	R	K.LPLVGGHEGAGVVVGM*GENVK.G	60.5708	60.7843	57.9898	54.3176	60.9737	52.3779	65.681	52.0011	59.4017
sp|P00331|ADH2_YEAST	ADH2	Alcohol dehydrogenase 2	445	1	R	K.LPLVGGHEGAGVVVGMGENVK.G	31.1434	29.8432	33.4344	28.1585	29.4064	28.231	28.3328	31.1955	27.2206
sp|P00331|ADH2_YEAST	ADH2	Alcohol dehydrogenase 2	445	1	R	K.LPLVGGHEGAGVVVGMGENVK.G	65.3896	68.659	63.2238	61.027	72.6938	60.1244	55.4791	67.3774	54.607
sp|P00331|ADH2_YEAST	ADH2	Alcohol dehydrogenase 2	445	1	R	K.LPLVGGHEGAGVVVGMGENVK.G	54.6026	66.9167	51.1634	54.2526	47.4847	50.2147	53.7538	49.1334	42.7394
sp|P00331|ADH2_YEAST	ADH2	Alcohol dehydrogenase 2	445	1	R	K.LPLVGGHEGAGVVVGMGENVK.G	13.8396	12.7398	14.8452	10.4163	14.2046	16.2697	14.8865	16.8956	11.5618
sp|P00331|ADH2_YEAST	ADH2	Alcohol dehydrogenase 2	445	1	R	K.LPLVGGHEGAGVVVGMGENVK.G	22.2104	23.7208	21.3708	12.1559	18.2438	22.3776	18.9438	21.2894	33.5566
sp|P00331|ADH2_YEAST	ADH2	Alcohol dehydrogenase 2	445	1	R	K.LPLVGGHEGAGVVVGMGENVK.G	15.7783	14.4049	15.9195	17.6211	14.092	17.7274	14.1636	14.3591	11.2181
sp|P00331|ADH2_YEAST	ADH2	Alcohol dehydrogenase 2	445	0	U	K.ATNGGAHGIINVSVSEAAIEASTR.Y	21.2829	15.8394	19.0759	21.5399	23.078	22.0296	20.1488	25.5032	16.8615
sp|P00331|ADH2_YEAST	ADH2	Alcohol dehydrogenase 2	445	1	R	K.LPLVGGHEGAGVVVGM*GENVK.G	27.6554	21.0282	27.7747	27.3386	25.8959	27.8649	24.3872	25.4551	27.8007
sp|P00331|ADH2_YEAST	ADH2	Alcohol dehydrogenase 2	445	1	R	K.LPLVGGHEGAGVVVGMGENVK.G	52.4345	55.5435	59.2717	42.9425	41.3975	50.6134	50.6054	55.5125	57.2592
sp|P00331|ADH2_YEAST	ADH2	Alcohol dehydrogenase 2	445	1	R	K.LPLVGGHEGAGVVVGM*GENVK.G	74.1503	72.1908	68.4075	69.3663	72.2595	70.4818	67.978	64.7523	71.6018
sp|P00331|ADH2_YEAST	ADH2	Alcohol dehydrogenase 2	445	1	R	K.LPLVGGHEGAGVVVGM*GENVK.G	55.1149	60.8217	51.7022	57.586	86.4107	59.0334	49.934	53.8127	62.6438
sp|P00331|ADH2_YEAST	ADH2	Alcohol dehydrogenase 2	445	1	R	K.LPLVGGHEGAGVVVGM*GENVK.G	105.625	98.3857	102.725	115.494	89.5496	93.4215	102.847	106.904	97.3947
sp|P00331|ADH2_YEAST	ADH2	Alcohol dehydrogenase 2	445	1	R	K.LPLVGGHEGAGVVVGM*GENVK.G	43.2315	43.4878	51.3648	46.9982	57.7605	46.6352	43.3021	44.4408	49.0469
sp|P00331|ADH2_YEAST	ADH2	Alcohol dehydrogenase 2	445	1	R	K.LPLVGGHEGAGVVVGM*GENVK.G	54.9603	53.2686	47.6838	46.901	56.8778	43.2337	46.6139	47.8769	52.3798
sp|P00331|ADH2_YEAST	ADH2	Alcohol dehydrogenase 2	445	1	R	K.LPLVGGHEGAGVVVGM*GENVK.G	62.3688	65.6575	87.8086	75.9099	66.4768	71.8733	68.5061	72.0182	66.0582
sp|P00331|ADH2_YEAST	ADH2	Alcohol dehydrogenase 2	445	1	R	K.LPLVGGHEGAGVVVGM*GENVK.G	105.199	109.995	111.891	125.996	129.711	101.702	116.152	113.683	114.83
sp|P00331|ADH2_YEAST	ADH2	Alcohol dehydrogenase 2	445	1	R	K.LPLVGGHEGAGVVVGM*GENVK.G	32.3705	39.9211	41.017	32.9374	38.1934	34.6971	32.1982	33.7786	34.3945
sp|P00331|ADH2_YEAST	ADH2	Alcohol dehydrogenase 2	445	1	R	K.LPLVGGHEGAGVVVGM*GENVK.G	78.5442	84.6163	83.3099	81.2386	73.4933	84.206	72.6329	55.8647	72.8423
sp|P00331|ADH2_YEAST	ADH2	Alcohol dehydrogenase 2	445	1	R	K.LPLVGGHEGAGVVVGM*GENVK.G	46.5073	44.9783	52.0269	54.7976	50.2268	50.0364	40.3228	47.1765	53.8464
sp|P00331|ADH2_YEAST	ADH2	Alcohol dehydrogenase 2	445	1	R	K.LPLVGGHEGAGVVVGM*GENVK.G	43.917	44.6066	49.0569	39.9477	52.9377	42.5483	41.6992	38.8652	35.9223
sp|P00331|ADH2_YEAST	ADH2	Alcohol dehydrogenase 2	445	1	R	K.LPLVGGHEGAGVVVGMGENVK.G	105.55	88.2361	103.574	111.522	110.326	104.804	107.33	109.011	104.994
sp|P00331|ADH2_YEAST	ADH2	Alcohol dehydrogenase 2	445	1	R	K.LPLVGGHEGAGVVVGMGENVK.G	126.117	125.333	133.655	129.87	142.935	134.314	132.209	134.391	124.057
sp|P00331|ADH2_YEAST	ADH2	Alcohol dehydrogenase 2	445	1	R	K.LPLVGGHEGAGVVVGMGENVK.G	13.1656	12.172	14.8571	20.2524	13.6406	12.5056	12.9434	11.6499	8.14046
sp|P00331|ADH2_YEAST	ADH2	Alcohol dehydrogenase 2	445	1	R	K.LPLVGGHEGAGVVVGM*GENVK.G	74.5695	61.9397	65.2806	58.3717	56.6893	56.8619	63.668	66.4486	49.5477
sp|P00331|ADH2_YEAST	ADH2	Alcohol dehydrogenase 2	445	1	R	K.LPLVGGHEGAGVVVGMGENVK.G	47.1101	37.0173	57.1659	49.1338	43.0262	48.5404	40.7968	44.1134	38.7132
sp|P00331|ADH2_YEAST	ADH2	Alcohol dehydrogenase 2	445	1	R	K.LPLVGGHEGAGVVVGM*GENVK.G	39.1573	31.58	38.3089	36.9663	34.6985	31.6281	42.2445	41.4164	26.8536
sp|P00331|ADH2_YEAST	ADH2	Alcohol dehydrogenase 2	445	1	R	K.LPLVGGHEGAGVVVGM*GENVK.G	43.3876	42.8672	39.3562	42.9925	40.9298	33.1285	35.4509	39.8188	34.7827
sp|P00331|ADH2_YEAST	ADH2	Alcohol dehydrogenase 2	445	1	R	K.LPLVGGHEGAGVVVGMGENVK.G	59.6478	62.4419	63.6143	63.2637	66.6973	60.4331	51.5407	51.8634	61.8042
sp|P00331|ADH2_YEAST	ADH2	Alcohol dehydrogenase 2	445	1	R	K.LPLVGGHEGAGVVVGMGENVK.G	41.288	43.985	48.5354	43.2187	42.9514	35.7975	42.1813	40.1624	37.886
sp|P00331|ADH2_YEAST	ADH2	Alcohol dehydrogenase 2	445	1	R	K.LPLVGGHEGAGVVVGMGENVK.G	68.0898	74.8607	78.4778	68.2616	64.7536	78.7785	84.0609	68.892	61.0342
sp|P00331|ADH2_YEAST	ADH2	Alcohol dehydrogenase 2	445	1	R	K.LPLVGGHEGAGVVVGMGENVK.G	83.1421	79.6349	71.2986	46.3032	47.1457	42.5145	65.458	56.1098	47.1641
sp|P00331|ADH2_YEAST	ADH2	Alcohol dehydrogenase 2	445	1	R	K.LPLVGGHEGAGVVVGMGENVK.G	36.3666	29.0295	32.1676	36.288	36.794	35.4353	39.0162	31.7539	36.2401
sp|P00331|ADH2_YEAST	ADH2	Alcohol dehydrogenase 2	445	1	R	K.LPLVGGHEGAGVVVGM*GENVK.G	27.7366	33.0813	34.3431	34.2814	39.4028	27.3284	27.7866	33.6126	40.1546
sp|P00331|ADH2_YEAST	ADH2	Alcohol dehydrogenase 2	445	1	R	K.LPLVGGHEGAGVVVGM*GENVK.G	31.6855	35.1044	32.2811	27.5155	33.3953	32.1932	32.8395	30.6113	37.9368
sp|P00331|ADH2_YEAST	ADH2	Alcohol dehydrogenase 2	445	1	R	K.LPLVGGHEGAGVVVGMGENVK.G	63.1169	48.6894	57.7244	52.5262	53.7021	51.5896	53.6474	51.5465	48.5998
sp|P00331|ADH2_YEAST	ADH2	Alcohol dehydrogenase 2	445	1	R	K.LPLVGGHEGAGVVVGMGENVK.G	42.3905	48.3721	42.4602	46.3589	46.4336	41.1641	41.2901	43.0833	41.9657
sp|P00331|ADH2_YEAST	ADH2	Alcohol dehydrogenase 2	445	1	R	K.LPLVGGHEGAGVVVGMGENVK.G	42.9047	36.3833	46.9402	35.6169	29.3388	49.3426	37.9043	41.7695	32.0345
sp|P00331|ADH2_YEAST	ADH2	Alcohol dehydrogenase 2	445	1	R	K.LPLVGGHEGAGVVVGMGENVK.G	30.9143	23.4569	45.386	45.6625	36.4684	36.9894	39.835	42.0556	35.1678
sp|P00331|ADH2_YEAST	ADH2	Alcohol dehydrogenase 2	445	1	R	K.LPLVGGHEGAGVVVGMGENVK.G	42.816	42.5249	39.7242	51.3539	38.5088	41.9349	43.5598	45.3013	47.1825
sp|P00331|ADH2_YEAST	ADH2	Alcohol dehydrogenase 2	445	1	R	K.LPLVGGHEGAGVVVGMGENVK.G	19.523	15.7792	19.3888	18.9126	14.6267	18.2614	21.5116	16.2923	14.8096
sp|P00331|ADH2_YEAST	ADH2	Alcohol dehydrogenase 2	445	1	R	K.LPLVGGHEGAGVVVGMGENVK.G	27.5326	29.6143	35.7471	29.5786	30.0836	23.7421	29.4246	34.6181	23.9728
sp|P00331|ADH2_YEAST	ADH2	Alcohol dehydrogenase 2	445	1	R	K.LPLVGGHEGAGVVVGMGENVK.G	19.7072	22.0996	24.5159	19.2275	26.6015	20.6846	25.7439	22.9363	19.6291
sp|P00331|ADH2_YEAST	ADH2	Alcohol dehydrogenase 2	445	1	R	K.LPLVGGHEGAGVVVGMGENVK.G	19.8698	13.0921	15.4983	12.8905	16.1352	19.747	13.6701	12.6704	16.8273
sp|P00331|ADH2_YEAST	ADH2	Alcohol dehydrogenase 2	445	1	R	K.LPLVGGHEGAGVVVGMGENVK.G	11.4307	13.5123	16.9518	13.1363	14.5574	11.5051	21.8218	12.5153	8.77157
sp|P00331|ADH2_YEAST	ADH2	Alcohol dehydrogenase 2	445	1	R	K.LPLVGGHEGAGVVVGMGENVK.G	21.0255	25.4831	20.5446	22.7805	26.8111	18.331	24.5979	28.7727	25.7996
sp|P00331|ADH2_YEAST	ADH2	Alcohol dehydrogenase 2	445	1	R	K.LPLVGGHEGAGVVVGMGENVK.G	13.4832	15.1109	20.4696	16.4113	14.65	17.8758	10.9306	13.6772	11.1443
sp|P00331|ADH2_YEAST	ADH2	Alcohol dehydrogenase 2	445	1	R	K.LPLVGGHEGAGVVVGMGENVK.G	29.0261	23.8474	30.8864	23.5628	25.3102	25.0535	27.1491	25.4887	25.6087
sp|P00331|ADH2_YEAST	ADH2	Alcohol dehydrogenase 2	445	1	R	K.LPLVGGHEGAGVVVGMGENVK.G	65.242	58.6453	66.6044	72.5207	62.8555	66.7088	57.4341	59.3268	55.1978
sp|P00331|ADH2_YEAST	ADH2	Alcohol dehydrogenase 2	445	1	R	K.LPLVGGHEGAGVVVGMGENVK.G	46.9631	42.1325	42.2636	48.3408	38.614	36.2765	39.8281	38.288	35.6836
sp|P00331|ADH2_YEAST	ADH2	Alcohol dehydrogenase 2	445	0	U	K.VVGLSSLPEIYEK.M	57.2718	57.1737	54.3219	51.9619	46.6306	50.2795	49.9647	59.2623	57.641
sp|P00331|ADH2_YEAST	ADH2	Alcohol dehydrogenase 2	445	0	U	K.ATNGGAHGIINVSVSEAAIEASTR.Y	13.6414	13.9558	11.7094	11.9095	12.65	11.3879	12.0841	16.9168	10.5329
sp|P00331|ADH2_YEAST	ADH2	Alcohol dehydrogenase 2	445	0	U	K.DIVSAVVK.A	214.005	204.718	211.693	188.032	169.484	190.261	161.973	172.275	167.146
sp|P00331|ADH2_YEAST	ADH2	Alcohol dehydrogenase 2	445	1	R	K.IGDYAGIK.W	50.4329	57.7322	65.9565	78.7018	66.2259	65.439	64.8543	69.8076	56.5473
sp|P00331|ADH2_YEAST	ADH2	Alcohol dehydrogenase 2	445	1	R	K.LPLVGGHEGAGVVVGM*GENVK.G	57.0941	53.5179	49.5744	51.5984	51.238	51.2551	52.9202	51.2042	41.3011
sp|P00331|ADH2_YEAST	ADH2	Alcohol dehydrogenase 2	445	1	R	K.LPLVGGHEGAGVVVGM*GENVK.G	66.3165	64.5916	66.2035	59.3037	63.1627	61.4419	63.64	57.7159	50.9162
sp|P00331|ADH2_YEAST	ADH2	Alcohol dehydrogenase 2	445	1	R	K.SISIVGSYVGNR.A	106.96	114.104	106.435	104.136	106.7	102.936	98.9314	107.058	111.196
sp|P00331|ADH2_YEAST	ADH2	Alcohol dehydrogenase 2	445	1	R	K.SISIVGSYVGNR.A	177.871	142.678	155.613	177.008	181.359	166.199	182.701	166.566	163.5
sp|P00331|ADH2_YEAST	ADH2	Alcohol dehydrogenase 2	445	0	U	R.VLGIDGGPGK.E	199.473	167.911	195.903	195.943	171.648	156.574	181.08	157.281	134.368
sp|P00331|ADH2_YEAST	ADH2	Alcohol dehydrogenase 2	445	0	U	K.VVGLSSLPEIYEK.M	71.6591	87.5176	76.323	66.6859	77.3712	71.3122	71.5518	81.0398	73.3589
sp|P00331|ADH2_YEAST	ADH2	Alcohol dehydrogenase 2	445	0	U	K.DIVSAVVK.A	162.028	141.388	142.993	124.949	129.493	138.392	110.05	125.376	111.55
sp|P00331|ADH2_YEAST	ADH2	Alcohol dehydrogenase 2	445	1	R	R.GLVKSPIK.V	303.308	409.616	380.345	427.961	411.115	456.078	393.656	483.97	423.008
sp|P00331|ADH2_YEAST	ADH2	Alcohol dehydrogenase 2	445	1	R	K.IGDYAGIK.W	148.671	141.321	134.418	166.265	149.653	145.603	142.516	114.15	118.579
sp|P00331|ADH2_YEAST	ADH2	Alcohol dehydrogenase 2	445	1	R	K.LPLVGGHEGAGVVVGM*GENVK.G	36.443	32.7931	39.1288	32.4495	32.0082	34.8022	36.8043	35.9116	30.4761
sp|P00331|ADH2_YEAST	ADH2	Alcohol dehydrogenase 2	445	1	R	K.LPLVGGHEGAGVVVGM*GENVK.G	98.2176	94.5344	101.566	83.4943	82.5362	86.7703	88.3064	79.1778	78.9033
sp|P00331|ADH2_YEAST	ADH2	Alcohol dehydrogenase 2	445	1	R	K.LPLVGGHEGAGVVVGMGENVK.G	79.1223	72.6439	82.8582	73.1553	71.998	74.3246	76.3809	68.1411	59.0873
sp|P00331|ADH2_YEAST	ADH2	Alcohol dehydrogenase 2	445	1	R	K.SISIVGSYVGNR.A	105.344	92.4912	85.9638	89.4542	91.1367	88.02	93.9883	74.8175	77.775
sp|P00331|ADH2_YEAST	ADH2	Alcohol dehydrogenase 2	445	0	U	K.YSGVCHTDLHAWHGDWPLPTK.L	32.731	31.6549	37.7048	27.2141	30.3381	30.6148	23.8999	34.7882	35.4461
sp|P00331|ADH2_YEAST	ADH2	Alcohol dehydrogenase 2	445	0	U	K.YSGVCHTDLHAWHGDWPLPTK.L	45.3516	44.2663	43.6037	35.3825	35.6056	31.0544	37.7801	39.1386	46.9269
sp|P00331|ADH2_YEAST	ADH2	Alcohol dehydrogenase 2	445	1	R	K.IGDYAGIK.W	269.922	246.695	241.996	300.662	282.759	261.179	253.611	204.259	199.247
sp|P00331|ADH2_YEAST	ADH2	Alcohol dehydrogenase 2	445	1	R	K.IGDYAGIK.W	1212.35	1065.69	1118.94	1618.11	1221.51	1290.98	1152.77	892.285	1023.74
sp|P00331|ADH2_YEAST	ADH2	Alcohol dehydrogenase 2	445	1	R	K.SISIVGSYVGNR.A	30.1879	39.6614	28.7911	25.3139	31.6354	31.2918	29.6798	29.3089	23.3007
sp|P00331|ADH2_YEAST	ADH2	Alcohol dehydrogenase 2	445	1	R	K.SISIVGSYVGNR.A	34.6496	29.7069	34.2481	28.1536	32.4508	35.313	37.713	41.4375	33.0676
sp|P00331|ADH2_YEAST	ADH2	Alcohol dehydrogenase 2	445	1	R	K.IGDYAGIK.W	148.315	143.134	146.117	169.83	147.932	150.312	155.324	140.208	117.703
sp|P00331|ADH2_YEAST	ADH2	Alcohol dehydrogenase 2	445	1	R	K.IGDYAGIK.W	209.567	172.003	195.715	245.856	193.512	197.834	171.435	148.851	150.252
sp|P00331|ADH2_YEAST	ADH2	Alcohol dehydrogenase 2	445	1	R	K.SISIVGSYVGNR.A	84.8277	73.1937	79.6515	65.7376	77.8146	71.9725	63.8308	54.6356	60.9385
sp|P00331|ADH2_YEAST	ADH2	Alcohol dehydrogenase 2	445	1	R	K.SISIVGSYVGNR.A	98.1126	84.8061	83.3805	83.4847	85.9584	86.312	83.3603	82.3138	79.4408
sp|P00331|ADH2_YEAST	ADH2	Alcohol dehydrogenase 2	445	1	R	K.LPLVGGHEGAGVVVGMGENVK.G	53.6219	63.3755	61.5215	49.8755	54.4247	48.9634	47.6611	58.05	67.5453
sp|P00331|ADH2_YEAST	ADH2	Alcohol dehydrogenase 2	445	1	R	K.IGDYAGIK.W	92.2225	91.4617	101.89	119.146	109.018	107.825	105.486	90.8857	85.3092
sp|P00331|ADH2_YEAST	ADH2	Alcohol dehydrogenase 2	445	1	R	K.LPLVGGHEGAGVVVGM*GENVK.G	63.8258	63.7179	68.6459	64.4856	57.0685	62.4265	58.4735	55.8429	41.8794
sp|P00331|ADH2_YEAST	ADH2	Alcohol dehydrogenase 2	445	1	R	K.LPLVGGHEGAGVVVGMGENVK.G	74.29	66.0853	78.6817	67.9262	76.264	62.5601	64.6022	66.3914	62.3345
sp|P00331|ADH2_YEAST	ADH2	Alcohol dehydrogenase 2	445	0	U	K.PKPNELLINVK.Y	196.773	147.211	215.054	179.019	191.671	198.45	176.157	178.426	183.477
sp|P00331|ADH2_YEAST	ADH2	Alcohol dehydrogenase 2	445	1	R	K.SISIVGSYVGNR.A	85.2939	59.2505	65.1541	71.9958	70.85	72.1956	59.9954	61.8619	52.6233
sp|P00331|ADH2_YEAST	ADH2	Alcohol dehydrogenase 2	445	1	R	K.LPLVGGHEGAGVVVGMGENVK.G	43.8278	47.8999	49.7229	43.9966	46.1637	52.2936	50.2301	41.2957	37.8618
sp|P00331|ADH2_YEAST	ADH2	Alcohol dehydrogenase 2	445	1	R	K.SISIVGSYVGNR.A	42.4952	46.3562	53.8063	53.2191	51.9667	45.6958	49.9735	51.1744	53.3449
sp|P00331|ADH2_YEAST	ADH2	Alcohol dehydrogenase 2	445	0	U	K.CSSDVFNHVVK.S	201.258	164.176	192.549	145.548	144.045	142.617	129.978	129.44	149.109
sp|P00331|ADH2_YEAST	ADH2	Alcohol dehydrogenase 2	445	1	R	K.IGDYAGIK.W	97.3791	65.6097	89.4002	111.004	103.802	90.2907	89.9575	75.6128	63.3184
sp|P00331|ADH2_YEAST	ADH2	Alcohol dehydrogenase 2	445	1	R	K.LPLVGGHEGAGVVVGM*GENVK.G	49.253	43.5855	49.5292	42.7139	39.43	45.0625	44.021	50.6529	40.9726
sp|P00331|ADH2_YEAST	ADH2	Alcohol dehydrogenase 2	445	1	R	K.LPLVGGHEGAGVVVGMGENVK.G	44.5223	33.7719	38.8711	43.2459	45.4884	38.6845	41.5908	43.0737	38.5684
sp|P00331|ADH2_YEAST	ADH2	Alcohol dehydrogenase 2	445	0	U	K.PKPNELLINVK.Y	100.909	84.2021	88.5043	68.9164	84.4588	81.6809	86.8545	88.9364	79.2189
sp|P00331|ADH2_YEAST	ADH2	Alcohol dehydrogenase 2	445	1	R	K.SISIVGSYVGNR.A	26.0568	28.7661	23.6394	24.4014	25.6623	33.7402	25.1985	26.4187	32.875
sp|P00331|ADH2_YEAST	ADH2	Alcohol dehydrogenase 2	445	1	R	K.SISIVGSYVGNR.A	70.9648	61.6131	78.4778	73.7793	60.947	75.3864	69.0736	66.3883	61.7578
sp|P00331|ADH2_YEAST	ADH2	Alcohol dehydrogenase 2	445	1	R	K.SISIVGSYVGNR.A	41.7797	42.6519	42.9858	52.1485	53.776	43.2824	50.3567	48.7306	39.996
sp|P00331|ADH2_YEAST	ADH2	Alcohol dehydrogenase 2	445	1	R	K.LPLVGGHEGAGVVVGMGENVK.G	23.4116	22.139	17.6107	20.3063	25.0878	19.9236	26.7173	26.1915	20.8866
sp|P00331|ADH2_YEAST	ADH2	Alcohol dehydrogenase 2	445	1	R	K.SISIVGSYVGNR.A	89.0799	76.2456	76.8736	84.1676	79.3677	79.8971	85.18	73.1647	80.0846
sp|P00331|ADH2_YEAST	ADH2	Alcohol dehydrogenase 2	445	0	U	R.ANGTVVLVGLPAGAK.C	77.26	74.8976	75.7987	90.4849	72.9447	70.2562	77.5542	76.4766	66.4762
sp|P00331|ADH2_YEAST	ADH2	Alcohol dehydrogenase 2	445	1	R	K.LPLVGGHEGAGVVVGMGENVK.G	25.0508	22.893	41.6982	31.4977	31.0191	27.9276	26.8894	23.8025	24.9544
sp|P00331|ADH2_YEAST	ADH2	Alcohol dehydrogenase 2	445	1	R	K.SISIVGSYVGNR.A	48.4638	41.6262	46.8362	52.8167	45.7887	47.4913	50.274	46.6829	45.9079
sp|P00331|ADH2_YEAST	ADH2	Alcohol dehydrogenase 2	445	1	R	K.DIPVPKPK.P	49.5777	132.4	69.2021	99.3204	91.9098	73.0941	61.8941	68.0986	171.182
sp|P00331|ADH2_YEAST	ADH2	Alcohol dehydrogenase 2	445	1	R	K.LPLVGGHEGAGVVVGMGENVK.G	44.486	56.5192	50.2526	44.7651	48.162	41.2756	45.9214	42.9176	43.5959
sp|P00331|ADH2_YEAST	ADH2	Alcohol dehydrogenase 2	445	1	R	K.LPLVGGHEGAGVVVGMGENVK.G	39.1323	41.3112	40.6094	36.6811	43.7966	31.3111	30.9969	37.5514	37.3477
sp|P00331|ADH2_YEAST	ADH2	Alcohol dehydrogenase 2	445	1	R	K.SISIVGSYVGNR.A	44.9752	33.5791	30.815	35.4541	33.2763	39.4929	42.591	44.5885	37.6577
sp|P00331|ADH2_YEAST	ADH2	Alcohol dehydrogenase 2	445	1	R	K.LPLVGGHEGAGVVVGMGENVK.G	55.1289	46.8621	50.0035	55.9307	46.0138	51.3271	54.723	47.5709	40.9191
sp|P00331|ADH2_YEAST	ADH2	Alcohol dehydrogenase 2	445	1	R	K.LPLVGGHEGAGVVVGMGENVK.G	52.8891	40.0793	46.844	44.7145	46.062	35.8806	41.0238	44.0148	38.0423
sp|P00331|ADH2_YEAST	ADH2	Alcohol dehydrogenase 2	445	1	R	K.SISIVGSYVGNR.A	56.4134	44.0127	53.6901	48.8416	50.4129	55.8243	50.6048	61.9721	52.6677
sp|P00331|ADH2_YEAST	ADH2	Alcohol dehydrogenase 2	445	0	U	K.AIIFYESNGK.L	18.2232	25.1188	17.6696	13.4968	21.1566	18.434	18.6356	23.8835	19.2509
sp|P00331|ADH2_YEAST	ADH2	Alcohol dehydrogenase 2	445	1	R	K.LPLVGGHEGAGVVVGM*GENVK.G	56.5735	50.9122	50.0937	56.5185	51.7192	49.1508	57.971	58.1595	47.8121
sp|P00331|ADH2_YEAST	ADH2	Alcohol dehydrogenase 2	445	1	R	K.LPLVGGHEGAGVVVGM*GENVK.G	52.7487	48.7371	50.4859	53.3199	48.3382	40.4639	60.4011	48.7914	49.4192
sp|P00331|ADH2_YEAST	ADH2	Alcohol dehydrogenase 2	445	1	R	K.LPLVGGHEGAGVVVGM*GENVK.G	70.627	73.5461	65.6316	69.7063	68.3814	61.1109	76.7344	64.633	63.893
sp|P00331|ADH2_YEAST	ADH2	Alcohol dehydrogenase 2	445	1	R	K.LPLVGGHEGAGVVVGM*GENVK.G	64.6959	55.5437	62.6281	69.2704	61.3147	46.5615	56.2552	55.6109	48.231
sp|P00331|ADH2_YEAST	ADH2	Alcohol dehydrogenase 2	445	1	R	K.LPLVGGHEGAGVVVGM*GENVK.G	52.4229	58.8654	58.1815	53.7126	57.9242	46.0557	63.641	57.8379	54.6153
sp|P00331|ADH2_YEAST	ADH2	Alcohol dehydrogenase 2	445	1	R	K.LPLVGGHEGAGVVVGM*GENVK.G	73.3161	81.7431	75.8491	68.8181	67.3113	71.3841	70.7842	65.2914	77.7692
sp|P00331|ADH2_YEAST	ADH2	Alcohol dehydrogenase 2	445	1	R	K.LPLVGGHEGAGVVVGM*GENVK.G	66.8029	59.06	68.8566	72.5168	64.021	61.7417	64.6125	66.789	67.7058
sp|P00331|ADH2_YEAST	ADH2	Alcohol dehydrogenase 2	445	1	R	K.LPLVGGHEGAGVVVGM*GENVK.G	40.2942	43.8097	47.9808	39.7311	38.5095	39.1848	30.9979	36.039	38.7085
sp|P00331|ADH2_YEAST	ADH2	Alcohol dehydrogenase 2	445	1	R	K.LPLVGGHEGAGVVVGM*GENVK.G	25.8329	25.4799	32.8924	24.291	25.9238	31.0305	25.0168	19.7269	25.3474
sp|P00331|ADH2_YEAST	ADH2	Alcohol dehydrogenase 2	445	1	R	K.LPLVGGHEGAGVVVGM*GENVK.G	68.4306	61.9672	58.8301	58.646	68.7299	60.7655	53.8267	60.8362	58.0971
sp|P00331|ADH2_YEAST	ADH2	Alcohol dehydrogenase 2	445	1	R	K.LPLVGGHEGAGVVVGM*GENVK.G	13.5789	12.4411	11.7517	15.5855	11.0851	14.6921	14.3415	17.1164	14.5281
[truncated: 124,353 more rows]

## Sheet: List of Phosphoylation Sites
Table S1c Phosphorylation sites: Columns include: type of site (single or multiple sites per peptide), assigned protein ID, gene symbol, protein description, phosphorylation site residue, phosphorylation site position, phosphorylation site motif (phosphorylation site plus six flanking residues), the A-score (>13 is localized), redundancy of the peptide in the proteome (U=unique, R=redundant), the…
[truncated: 3,345 more rows]
